# Supplementary material for: An efficient urine peptidomics workflow identifies chemically defined dietary gluten peptides from patients with celiac disease
Source: Nat Commun. 2022 Feb 16;13:888. doi: 10.1038/s41467-022-28353-1 (PMC8850430; doi:10.1038/s41467-022-28353-1)
Supplement: Supplementary file 4 — Supplementary Dataset 1 [file 41467_2022_28353_MOESM4_ESM.xlsx]

## Sheet: Summary
Supplementary Dataset 1. Full details related to the LC-MS/MS identification of peptide sequences in the urine of three volunteer donors (Supplementary Fig. 1) , including masses and all UniProt protein accession codes, are provided in subsequent tabs in this Dataset.

## Sheet: Donor1_All
Peptide	-10lgP	Mass	Length	ppm	m/z	RT	Area	Scan	PTM	AScore	Accession
GDQPAASGDSDDDEPPPLPRL	81.26	2147.96	21	-1.5	1074.99	32.09	247000	9408			sp|O00264|PGRC1_HUMAN
ASHTSDSDVPSGVTEVVVK	78.68	1912.94	19	2.5	957.479	28.06	70200	7573			sp|P10909|CLUS_HUMAN
FGASAGTGDLSDNHDIISMKL	75.66	2148.02	21	0.7	1075.02	34.63	168000	10567			sp|Q12907|LMAN2_HUMAN
SHTSDSDVPSGVTEVVVKL	75.47	1954.98	19	-0.9	978.499	33.99	1480000	10365			sp|P10909|CLUS_HUMAN
HTSDSDVPSGVTEVVVK	74.24	1754.87	17	-1.1	878.441	28.1	47400	7591			sp|P10909|CLUS_HUMAN
EEAPSLRPAPPPISGGGY	73.98	1793.89	18	0.2	897.955	30.05	1410000	8448			sp|P02675|FIBB_HUMAN
ELTETGVEAAAASAISVART	73.34	1946	20	-0.6	974.005	34.84	0	10673			sp|P05155|IC1_HUMAN
ELTETGVEAAAASAISVAR	71.89	1844.95	19	-1.2	923.48	34.6	51300	10579			sp|P05155|IC1_HUMAN
TSDSDVPSGVTEVVVKL	69.79	1730.89	17	0.4	866.455	34.39	63800	10493			sp|P10909|CLUS_HUMAN
MVEHTPDEESIDWTKIEPSVNF	68.08	2602.19	22	-2.3	1302.1	34.95	100000	10717			sp|Q12907|LMAN2_HUMAN
DEAGSEADHEGTHS	65.76	1440.54	14	0.6	721.277	16.54	12400	3204			sp|P02671|FIBA_HUMAN
EAPSLRPAPPPISGGGY	65.33	1664.85	17	-1.2	833.432	29.86	80700	8386			sp|P02675|FIBB_HUMAN
SHTSDSDVPSGVTEVVVK	65.06	1841.9	18	-2.9	921.955	28.08	9620	7590			sp|P10909|CLUS_HUMAN
Q(-17.03)SGEESTGTNIGEALGHGLGDALSEGVGK	64.67	2752.28	29	1.5	1377.15	34.98	0	10728	Pyro-glu from Q	Q1:Pyro-glu from Q:1000.00	sp|Q6E0U4|DMKN_HUMAN
MVEHTPDEESIDWTKIEPSVN	63.77	2455.12	21	-0.4	1228.57	32.3	0	9537			sp|Q12907|LMAN2_HUMAN
EAEDLQVGQVELGGGPGAGSLQP	63.62	2207.07	23	-0.3	1104.54	32.78	653000	9734			sp|P01308|INS_HUMAN
GGSGGGGGGSSGGRGSGGGSSGGS	63.08	1695.68	24	-3.3	848.844	9.35	0	1631			sp|P04264|K2C1_HUMAN
SGDSDDDEPPPLPRL	62.31	1608.73	15	0.3	805.371	32.2	3410000	9454			sp|O00264|PGRC1_HUMAN
DDILASPPRLPEPQPYPGAP	61.2	2129.08	20	-0.9	1065.55	33.09	370000	9861			sp|P39060|COIA1_HUMAN
LSWKVSGPAAPAQSYT	60.71	1661.84	16	-0.8	831.927	31.14	299000	8959			sp|Q8WZ75|ROBO4_HUMAN
LDTYPNDETTERVFPYIS	60.62	2159.01	18	-1.4	1080.51	34.5	343000	10517			sp|Q12907|LMAN2_HUMAN
TGLSMDGGGSPKGDVDPF	60.03	1735.77	18	-2.4	868.891	32.26	21100	9523			sp|P54710|ATNG_HUMAN
TGLSMDGGGSPKGDVDP	59.95	1588.7	17	-0.2	795.359	27.14	0	7172			sp|P54710|ATNG_HUMAN
Q(-17.03)REEQAEPDGTEVADK	59.85	1783.79	16	3.1	892.903	21.69	7470	4960	Pyro-glu from Q	Q1:Pyro-glu from Q:1000.00	sp|P12882|MYH1_HUMAN, sp|P13535|MYH8_HUMAN, sp|Q9UKX3|MYH13_HUMAN, sp|Q9Y623|MYH4_HUMAN, sp|P11055|MYH3_HUMAN, sp|Q9UKX2|MYH2_HUMAN
LLSPYSYSTTAVVTNPKE	59.6	1969	18	-1.1	985.508	31.38	0	9085			sp|P02766|TTHY_HUMAN
EGVQKEDIPPADLSDQVPDTESETRIL	59.53	2980.45	27	0	994.491	31.8	368000	9299			sp|P01024|CO3_HUMAN
EEAPSLRPAPPPISGGG	59.2	1630.83	17	0.8	816.424	27.93	152000	7572			sp|P02675|FIBB_HUMAN
GSVIDQSRVLNLGPI	58.8	1566.87	15	0.5	784.444	34.83	89700	10672			sp|P07911|UROM_HUMAN
AVTEDDEDEDDDKEDEVGY	58.13	2186.81	19	-0.1	1094.41	25.87	0	6585			sp|Q08629|TICN1_HUMAN
SVFPQQTGQLAELQPQDR	57.97	2041.02	18	-4	1021.51	31.56	226000	9172			sp|P81172|HEPC_HUMAN
PAPAPAPAPAPAPEAPKEP	57.73	1774.93	19	-1.5	888.469	23.91	40800	5730			sp|P12829|MYL4_HUMAN
VVSLGSPSGEVSHPRKT	57.43	1735.92	17	-1	868.967	24.8	138000	6084			sp|P02765|FETUA_HUMAN
MGVVSLGSPSGEVSHPR	57.2	1694.84	17	0.9	848.428	28.31	476000	7688			sp|P02765|FETUA_HUMAN
SGSVIDQSRVLNLGPIT	56.68	1754.95	17	-0.3	878.483	33.87	29800000	10226			sp|P07911|UROM_HUMAN
DC(+57.02)C(+57.02)AKQEPERNEC(+57.02)	56.58	1694.64	13	-0.4	848.329	16.83	326000	3271	Carbamidomethylation	C2:Carbamidomethylation:1000.00;C3:Carbamidomethylation:1000.00;C13:Carbamidomethylation:1000.00	sp|P02768|ALBU_HUMAN
GSTGSWNSGSSGTGSTGNQNPGSPRP	56.42	2433.05	26	0.5	1217.54	24.34	30800	5907			sp|P02671|FIBA_HUMAN
GFVPPPPPPPYGPGRIPPPPPAP	56.16	2297.24	23	-1	1149.62	32.24	1570000	9625			sp|P02814|SMR3B_HUMAN
VVEQMC(+57.02)ITQYER	56.1	1554.72	12	3	778.368	29.54	0	8259	Carbamidomethylation	C6:Carbamidomethylation:1000.00	sp|P04156|PRIO_HUMAN
IITVPVVLLNKGTDDATADS	55.87	2041.09	20	-0.3	1021.55	34.65	0	10600			sp|P27487|DPP4_HUMAN
DFSSDLENVPHL	55.77	1371.63	12	2.2	686.824	34.62	17900	10580			sp|P51888|PRELP_HUMAN
GSTGSWN(+.98)SGSSGTGSTGNQNPGSPRP	55.52	2434.04	26	5.4	1218.03	24.27	0	5897	Deamidation (NQ)	N7:Deamidation (NQ):49.39	sp|P02671|FIBA_HUMAN
TLFGDKLC(+57.02)TVAT	55.36	1324.67	12	0.1	663.342	32	811000	9371	Carbamidomethylation	C8:Carbamidomethylation:1000.00	sp|P02768|ALBU_HUMAN
VC(+57.02)GGVLVHPQWV	55.35	1349.69	12	1.3	675.854	34.45	16600	10508	Carbamidomethylation	C2:Carbamidomethylation:1000.00	sp|P07288|KLK3_HUMAN
SLGSSLDITFRSD	55.22	1396.68	13	0.3	699.349	33.21	20800	9956			sp|O00187|MASP2_HUMAN
SGSVIDQSRVLN	54.71	1273.66	12	0.6	637.839	27.08	338000	7128			sp|P07911|UROM_HUMAN
DHDVGSELPPEGVLGAL	54.63	1703.84	17	-0.4	852.925	35.23	83800	10877			sp|Q9UHG2|PCS1N_HUMAN
VVSLGSPSGEVSHP	54.2	1350.68	14	-2.5	676.345	27.04	50600	7133			sp|P02765|FETUA_HUMAN
QSRVLNLGPITR	54.18	1352.79	12	0	677.402	32.43	4050000	9852			sp|P07911|UROM_HUMAN
SGSVIDQSRVLNLGPI	54.08	1653.9	16	0.4	827.96	34.79	4940000	10608			sp|P07911|UROM_HUMAN
TALQPMVSALNIR	54.02	1412.78	13	0.8	707.398	34.39	179000	10472			sp|P07911|UROM_HUMAN
SRVLNLGPITR	53.79	1224.73	11	-3	613.37	32.47	2510000	9585			sp|P07911|UROM_HUMAN
DDILASPPRLPEPQPYPGAPHHSS	53.71	2577.26	24	0.1	860.094	31.32	5760000	8987			sp|P39060|COIA1_HUMAN
EGVQKEDIPPADLSDQVPDTESETR	53.37	2754.28	25	0.2	919.102	28.22	175000	7623			sp|P01024|CO3_HUMAN
DSGSSEEQGGSSRA	53.24	1352.54	14	1.1	677.28	16.15	0	3071			sp|P01833|PIGR_HUMAN
ADC(+57.02)C(+57.02)AKQEPERNEC(+57.02)	52.95	1765.68	14	0.1	883.848	16.88	36800	3305	Carbamidomethylation	C3:Carbamidomethylation:1000.00;C4:Carbamidomethylation:1000.00;C14:Carbamidomethylation:1000.00	sp|P02768|ALBU_HUMAN
GDSDDDEPPPLPRL	52.85	1521.69	14	-0.3	761.854	32.28	1720000	9486			sp|O00264|PGRC1_HUMAN
DFSSDLENVPH	52.79	1258.55	11	-0.8	630.28	31.2	126000	8996			sp|P51888|PRELP_HUMAN
SGSVIDQSRVLNLGPITRK	52.54	2039.15	19	-0.3	680.723	32.98	37800000	9791			sp|P07911|UROM_HUMAN
Q(-17.03)REEQAEPDGTEEADK	52.41	1813.76	16	-1.4	907.886	19.64	6660	4312	Pyro-glu from Q	Q1:Pyro-glu from Q:1000.00	sp|P12883|MYH7_HUMAN
SALEEYTKKLNTQ	52.26	1523.78	13	-3.3	762.896	28.46	19500	7776			sp|P02647|APOA1_HUMAN
GSRASVDSGSSEEQGGSSRA	52.14	1909.84	20	2.3	955.928	17.74	0	3611			sp|P01833|PIGR_HUMAN
YSNEKPFTGFEA	51.77	1388.62	12	0.1	695.32	31.28	505000	9018			sp|O00187|MASP2_HUMAN
GSTGNRNPGSSGTGGTATWKPGSSGP	51.58	2374.09	26	-0.8	792.37	25.05	0	6222			sp|P02671|FIBA_HUMAN
VGQVELGGGPGAGSLQPLALEGSLQ	51.22	2333.22	25	0.8	1167.62	34.76	0	10640			sp|P01308|INS_HUMAN
SGSVIDQSRVLNLGPITR	50.54	1911.05	18	1.1	638.026	32.47	1010000000	9659			sp|P07911|UROM_HUMAN
MGVVSLGSPSGEVSHP	50.53	1538.74	16	0.5	770.378	30.1	136000	8487			sp|P02765|FETUA_HUMAN
FGASAGTGDLSDNHDIIS	50.27	1775.8	18	-1.2	888.904	29.99	129000	8450			sp|Q12907|LMAN2_HUMAN
SVIDQSRVLN	50.15	1129.61	10	0	565.812	26.98	45100	7090			sp|P07911|UROM_HUMAN
SVIDQSRVLNLGPITR	50.14	1767	16	0.1	884.507	33.28	155000000	10036			sp|P07911|UROM_HUMAN
ELTETGVEAAAASAISVARTL	50.14	2059.08	21	0.9	1030.55	35.47	0	10927			sp|P05155|IC1_HUMAN
EAEDLQVGQVELGGGPGAGSLQ	50	2110.02	22	-0.3	1056.02	32.35	85400	9560			sp|P01308|INS_HUMAN
RSDYSNEKPFTGFE	49.94	1675.75	14	-0.1	838.881	29.95	74600	8418			sp|O00187|MASP2_HUMAN
SGSVIDQSRVLNLG	49.9	1443.77	14	1	722.892	31.79	40300	9284			sp|P07911|UROM_HUMAN
C(+57.02)C(+57.02)AKQEPERNEC(+57.02)	49.67	1579.62	12	0.1	790.816	16.47	19900	3191	Carbamidomethylation	C1:Carbamidomethylation:1000.00;C2:Carbamidomethylation:1000.00;C12:Carbamidomethylation:1000.00	sp|P02768|ALBU_HUMAN
AHSDGGDGVVSQVK	49.67	1354.65	14	-0.6	678.331	22.03	2960	5103			sp|Q12860|CNTN1_HUMAN
GNPEQTPVLKPEEEAPAPEVGASKPEG	49.48	2756.35	27	0.7	919.791	27.27	44200	7252			sp|P04004|VTNC_HUMAN
Q(-17.03)QQPPREPPAAPGAWRQQ	49.36	2024	18	1	1013.01	26.51	124000	6888	Pyro-glu from Q	Q1:Pyro-glu from Q:1000.00	sp|P28300|LYOX_HUMAN
C(+57.02)LKFPGGSC(+57.02)	49.3	1024.45	9	0.7	513.231	28.18	73100	7638	Carbamidomethylation	C1:Carbamidomethylation:1000.00;C9:Carbamidomethylation:1000.00	sp|P13760|2B14_HUMAN
IDQSRVLNLGPITR	49.24	1580.9	14	0.2	791.457	31.51	12400000	9086			sp|P07911|UROM_HUMAN
C(+57.02)C(+57.02)KADDKETC(+57.02)	49.19	1285.47	10	-0.5	643.744	15.61	8420	2878	Carbamidomethylation	C1:Carbamidomethylation:1000.00;C2:Carbamidomethylation:1000.00;C10:Carbamidomethylation:1000.00	sp|P02768|ALBU_HUMAN
SEADHEGTHSTKRG	49.05	1510.68	14	0.6	504.566	15.32	9240	2759			sp|P02671|FIBA_HUMAN
WQPIPVHTVPLSEDQL	48.99	1857.96	16	-1	929.987	34.7	24300	10654			sp|P15309|PPAP_HUMAN
VPPPPPPPYGPGRIPPPPPAPYGPG	48.64	2467.31	25	-1	1234.66	31.29	0	9041			sp|P02814|SMR3B_HUMAN
LFAEEKAVADTRDQADGSR	48.61	2078	19	0.1	693.675	26.6	131000	6911			sp|P01833|PIGR_HUMAN
YSNEKPFTGFE	48.58	1317.59	11	0.4	659.801	30.75	128000	8782			sp|O00187|MASP2_HUMAN
LSWKVSGPAAPAQSYTAL	48.55	1845.96	18	1.9	923.99	33.34	165000	10008			sp|Q8WZ75|ROBO4_HUMAN
SVIDQSRVLNLGPI	48.47	1509.85	14	0.2	755.933	35.02	512000	10711			sp|P07911|UROM_HUMAN
LESSPADPATLSEDEARLL	47.99	2012.99	19	-3.5	1007.5	34.45	0	10514			sp|P06881|CALCA_HUMAN, sp|P01258|CALC_HUMAN
FAEEKAVADTRDQADGSRASVDSGSSEEQGGSSRA	47.9	3556.59	35	2.9	1186.54	24.43	147000	5955			sp|P01833|PIGR_HUMAN
EIVRDLDQDGDKQLSVPEF	47.88	2202.08	19	2.2	1102.05	33.97	0	10307			sp|Q9BRK5|CAB45_HUMAN
DC(+57.02)C(+57.02)AKQEPERNEC(+57.02)F	47.81	1841.71	14	0.5	921.864	24.74	5670	6094	Carbamidomethylation	C2:Carbamidomethylation:1000.00;C3:Carbamidomethylation:1000.00;C13:Carbamidomethylation:1000.00	sp|P02768|ALBU_HUMAN
TLFGDKLC(+57.02)TVA	47.81	1223.62	11	-0.3	612.818	32.32	915000	9529	Carbamidomethylation	C8:Carbamidomethylation:1000.00	sp|P02768|ALBU_HUMAN
DTYPNDETTERVFPYISV	47.8	2144.99	18	1	1073.5	35.28	0	10849			sp|Q12907|LMAN2_HUMAN
N(+.98)GVC(+57.02)TDLDEC(+57.02)RV	47.71	1437.59	12	0.1	719.801	28.91	22400	7994	Deamidation (NQ); Carbamidomethylation	N1:Deamidation (NQ):1000.00;C4:Carbamidomethylation:1000.00;C10:Carbamidomethylation:1000.00	sp|Q8NDA2|HMCN2_HUMAN
VPPPPPPPYGPGRIPPPPPAP	47.69	2093.15	21	0.2	1047.58	30.59	249000	8660			sp|P02814|SMR3B_HUMAN
PGPKDGSAPEVRGA	47.6	1336.67	14	1.4	669.345	26.19	0	6739			sp|O15240|VGF_HUMAN
GLSMDGGGSPKGDVDPF	47.42	1634.72	17	0.4	818.37	32.16	101000	9474			sp|P54710|ATNG_HUMAN
GRPEAQPPPLSSEHKEPVAGDAVPGPKDGSAPEVRGA	47.14	3685.84	37	3	922.471	26.27	642000	6706			sp|O15240|VGF_HUMAN
SGSVIDQSRVLNLGP	46.96	1540.82	15	0.3	771.418	32.24	2780000	9493			sp|P07911|UROM_HUMAN
SGSVIDQSR	46.93	947.467	9	1.1	474.741	20.86	299000	4686			sp|P07911|UROM_HUMAN
GPGRIPPPPPAPYGPG	46.92	1525.8	16	-0.7	763.909	27.89	16500	7519			sp|P02814|SMR3B_HUMAN
YGPGRIPPPPPAPYGPG	46.9	1688.87	17	0.9	845.442	29.18	70800	8115			sp|P02814|SMR3B_HUMAN
LWQPIPVHTVPLSEDQL	46.73	1971.05	17	-4.5	986.526	35.25	9840	10842			sp|P15309|PPAP_HUMAN
SGSVIDQSRVLNL	46.64	1386.75	13	0	694.381	32.61	121000	9670			sp|P07911|UROM_HUMAN
VIDQSRVLNLGPI	46.48	1422.82	13	0.4	712.417	34.63	1180000	10564			sp|P07911|UROM_HUMAN
ADGQPGAKGEPGDAGAKGDAGPPGP	46.29	2173	25	-0.5	725.341	21.62	0	4945			sp|P02452|CO1A1_HUMAN
TGNRNPGSSGTGGTATWKPGSSGP	45.89	2230.04	24	1.2	744.354	25.15	60600	6249			sp|P02671|FIBA_HUMAN
GGSGGGGGGSSGGRGSGGGSSGGSIGGRGSSSGGV	45.81	2610.14	35	-0.7	871.052	20.14	3880	4468			sp|P04264|K2C1_HUMAN
FAEEKAVADTRDQ(+.98)ADGSRASVDSGSSEEQGGSSRA	45.79	3557.57	35	5.9	1186.87	24.41	0	5955	Deamidation (NQ)	Q13:Deamidation (NQ):29.95	sp|P01833|PIGR_HUMAN
DDILASPPRLPEPQPYPGAPHHS	45.78	2490.23	23	-0.8	831.083	31.43	1870000	9039			sp|P39060|COIA1_HUMAN
DC(+57.02)PREC(+57.02)YC(+57.02)PPDFPSA	45.72	1869.71	15	1.2	935.864	30.42	114000	8639	Carbamidomethylation	C2:Carbamidomethylation:1000.00;C6:Carbamidomethylation:1000.00;C8:Carbamidomethylation:1000.00	sp|P51888|PRELP_HUMAN
C(+57.02)PIFTKIQGTC(+57.02)	45.72	1323.63	11	-0.3	662.823	29.31	53100	8162	Carbamidomethylation	C1:Carbamidomethylation:1000.00;C11:Carbamidomethylation:1000.00	sp|P60022|DEFB1_HUMAN
VEKC(+57.02)C(+57.02)KADDKETC(+57.02)	45.61	1641.68	13	1.1	821.848	15.85	0	2965	Carbamidomethylation	C4:Carbamidomethylation:1000.00;C5:Carbamidomethylation:1000.00;C13:Carbamidomethylation:1000.00	sp|P02768|ALBU_HUMAN
GRPEAQPPPLSSEHKEPVAGDAVPGPKDGSAPEV	45.57	3401.69	34	1	1134.9	27.04	27300	7141			sp|O15240|VGF_HUMAN
FRTQTAPGGQGAPWAEEL	45.38	1914.92	18	0.3	958.469	33.38	693000	9994			sp|Q8WZ75|ROBO4_HUMAN
VIDQSRVLN	45.23	1042.58	9	-0.6	522.295	24.95	0	6176			sp|P07911|UROM_HUMAN
DKGETGEQGDRG	45	1247.54	12	0.2	624.776	15.57	0	2855			sp|P02452|CO1A1_HUMAN
AC(+57.02)DDYRLC(+57.02)E	44.9	1200.45	9	-0.3	601.234	26.06	809000	6637	Carbamidomethylation	C2:Carbamidomethylation:1000.00;C8:Carbamidomethylation:1000.00	sp|P08493|MGP_HUMAN
TALQPMVSALNIRVGGTG	44.7	1783.96	18	-1.8	892.986	34.59	0	10573			sp|P07911|UROM_HUMAN
EC(+57.02)C(+57.02)DVEDSTTC(+57.02)FNAKGPL	44.66	2101.84	18	-4.9	1051.92	30.44	16900	8652	Carbamidomethylation	C2:Carbamidomethylation:1000.00;C3:Carbamidomethylation:1000.00;C11:Carbamidomethylation:1000.00	sp|P02774|VTDB_HUMAN
FRSGSVIDQSRVLNLGPITR	44.63	2214.22	20	0.5	739.082	34.79	105000	10636			sp|P07911|UROM_HUMAN
MIEQNTKSPLFMGKVVNPTQK	44.45	2389.25	21	-3.9	797.421	31.36	111000	9053			sp|P01009|A1AT_HUMAN
DRGEC(+57.02)VPGEQEPEPILIPRV	44.34	2289.14	20	-3.7	1145.57	34.26	0	10435	Carbamidomethylation	C5:Carbamidomethylation:1000.00	sp|P02760|AMBP_HUMAN
DESAENC(+57.02)DKS	44.25	1153.42	10	-0.3	577.717	15.72	12600	2919	Carbamidomethylation	C7:Carbamidomethylation:1000.00	sp|P02768|ALBU_HUMAN
IDQSRVLNLGPIT	43.95	1424.8	13	-1.1	713.406	32.64	209000	9678			sp|P07911|UROM_HUMAN
FDSDPITVTVPVEVSRKNP	43.87	2099.09	19	-1.3	700.703	31.84	163000	9317			sp|P10909|CLUS_HUMAN
GSSLDITFRSDYSNEKPFTGFEA	43.8	2567.18	23	-2	856.733	34.86	28200	10699			sp|O00187|MASP2_HUMAN
VIDQSRVLNLGPITR	43.56	1679.97	15	-0.4	560.996	32.37	162000000	9571			sp|P07911|UROM_HUMAN
GLSMDGGGSPKGDVDP	43.37	1487.66	16	-0.3	744.835	26.81	122000	6992			sp|P54710|ATNG_HUMAN
HTSDSDVPSGVTEVVVKL	43.37	1867.95	18	0.3	623.658	34.08	672000	10309			sp|P10909|CLUS_HUMAN
YSNEKPFTG	43.35	1041.48	9	0.1	521.746	25.02	25100	6210			sp|O00187|MASP2_HUMAN
KHVLFGTVGVPEHTY	43.29	1682.88	15	2.7	842.449	34.86	0	10684			sp|P04216|THY1_HUMAN
YSNEKPFTGFEAF	43.28	1535.69	13	0.1	768.854	35.07	30800	10767			sp|O00187|MASP2_HUMAN
GSVIDQSRVLNLGPITR	42.82	1824.02	17	-0.3	913.018	33.16	9080000	9580			sp|P07911|UROM_HUMAN
GGWNTGGSRYPGQGSPGGNRYPPQGGGG	42.75	2674.2	28	-4.4	892.404	26.7	31600	6984			sp|P04156|PRIO_HUMAN
RPPGFSPFR	42.35	1059.56	9	1.1	530.788	30.02	15700000	8567			sp|P01042|KNG1_HUMAN
LRTLNQPDSQLQLTTGNGL	42.28	2068.09	19	1.7	1035.05	32.04	0	9406			sp|P01009|A1AT_HUMAN
Q(-17.03)VSVQPNFQQDKFLGRW	41.46	2059.03	17	2.4	1030.52	35.09	0	10777	Pyro-glu from Q	Q1:Pyro-glu from Q:1000.00	sp|P41222|PTGDS_HUMAN
GGLPQISQPAKL	41.39	1207.69	12	1.1	604.854	31	55800	8904			sp|Q92597|NDRG1_HUMAN
AVTEDDEDEDDDKEDE	41.12	1867.66	16	-0.4	934.837	19.53	3880	4280			sp|Q08629|TICN1_HUMAN
PEQTPVLKPEEEAPAPEVGA	40.98	2087.04	20	-4.2	1044.52	28.6	0	7841			sp|P04004|VTNC_HUMAN
VIDQSRVLNLGPIT	40.69	1523.87	14	-0.7	762.94	33.06	6690000	9848			sp|P07911|UROM_HUMAN
TLFGDKLC(+57.02)TVATL	40.38	1437.75	13	-0.4	719.884	35.22	33700	10813	Carbamidomethylation	C8:Carbamidomethylation:1000.00	sp|P02768|ALBU_HUMAN
FGGVSALSKQQF	40.26	1267.66	12	0.4	634.836	31.53	41700	9155			sp|P15291|B4GT1_HUMAN
DDILASPPRLPEPQPYPGAPHH	40.16	2403.2	22	-0.2	802.073	31.51	2950000	9095			sp|P39060|COIA1_HUMAN
DDILASPPRLPEPQ(+.98)PYPGAPH	40	2267.12	21	9	756.721	31.97	0	9376	Deamidation (NQ)	Q14:Deamidation (NQ):1000.00	sp|P39060|COIA1_HUMAN
GNFLTGLGHR	39.98	1070.56	10	-0.5	536.288	31.66	505000	9188			sp|P60022|DEFB1_HUMAN
Q(-17.03)REEQAEPDGTEVADKA	39.96	1854.82	17	-7.2	928.412	24.15	4030000	5716	Pyro-glu from Q	Q1:Pyro-glu from Q:1000.00	sp|P12882|MYH1_HUMAN, sp|P13535|MYH8_HUMAN, sp|Q9UKX3|MYH13_HUMAN, sp|Q9Y623|MYH4_HUMAN, sp|Q9UKX2|MYH2_HUMAN
PSGVTEVVVKL	39.88	1126.66	11	0.4	564.337	33.91	340000	10255			sp|P10909|CLUS_HUMAN
STGNRNPGSSGTGGTATWKPGSSGP	39.79	2317.07	25	-3.3	773.361	25.1	0	6239			sp|P02671|FIBA_HUMAN
EGVQKEDIPPADLSDQVPDTESETRILLQGTPV	39.77	3575.78	33	-1.2	1192.93	34.11	0	10372			sp|P01024|CO3_HUMAN
DDEPPPLPRL	39.52	1147.59	10	-1.3	574.8	32.38	266000	9572			sp|O00264|PGRC1_HUMAN
HSADRTPILESPLQPSELQPHYVASHPEPPAGFEG	39.47	3789.84	35	0.6	948.467	34.68	0	10609			sp|Q14767|LTBP2_HUMAN
FGASAGTGDLSDNHDIISM(+15.99)KL	39.45	2164.01	21	-0.2	722.344	31.44	1510000	9094	Oxidation (M)	M19:Oxidation (M):1000.00	sp|Q12907|LMAN2_HUMAN
DLELSHLC(+57.02)EYDF	39.41	1539.66	12	-0.3	770.835	35.1	8640	10782	Carbamidomethylation	C8:Carbamidomethylation:1000.00	sp|O00187|MASP2_HUMAN
LLEKSHC(+57.02)	39.07	885.438	7	0.2	443.726	18.11	15700	3751	Carbamidomethylation	C7:Carbamidomethylation:1000.00	sp|P02768|ALBU_HUMAN
DGVPGKDGPRGPT	38.99	1251.62	13	0.8	626.818	19.64	343000	4491			sp|P02461|CO3A1_HUMAN
NTGGSRYPGQGSPGGNRYPPQGGGGWGQPHGGG	38.89	3150.42	33	-2.6	1051.14	25.61	0	6466			sp|P04156|PRIO_HUMAN
DGSC(+57.02)DPSDQC(+57.02)PPQA	38.88	1532.55	14	-0.4	767.282	20.63	6380	4608	Carbamidomethylation	C4:Carbamidomethylation:1000.00;C10:Carbamidomethylation:1000.00	sp|Q8NDY8|TMM52_HUMAN
N(+.98)GQEN(+.98)GHVKV	38.8	1082.5	10	1	542.257	22.1	0	5123	Deamidation (NQ)	N1:Deamidation (NQ):13.45;N5:Deamidation (NQ):39.76	sp|P29966|MARCS_HUMAN
Q(-17.03)SRVLNLGPITR	38.71	1335.76	12	-8.9	668.882	32.71	0	9723	Pyro-glu from Q	Q1:Pyro-glu from Q:1000.00	sp|P07911|UROM_HUMAN
HSADRTPILESPLQ(+.98)PSELQPHYVASHPEPPAGFEG	38.67	3790.82	35	4.7	948.717	34.65	22200	10609	Deamidation (NQ)	Q14:Deamidation (NQ):0.00	sp|Q14767|LTBP2_HUMAN
M(+15.99)GVVSLGSPSGEVSHPR	38.63	1710.84	17	0.3	571.286	26.55	26000	6918	Oxidation (M)	M1:Oxidation (M):1000.00	sp|P02765|FETUA_HUMAN
RVLNLGPITR	38.38	1137.7	10	0.9	569.857	31.99	144000	9306			sp|P07911|UROM_HUMAN
GGEERVGEEDEEAAEAEAEAEEAERARQNA	38.34	3230.38	30	-0.6	1077.8	30.03	0	8473			sp|O15240|VGF_HUMAN
AIQDPRLFAEEKAVADTR	38.26	2029.06	18	-3.4	677.358	31.22	0	9009			sp|P01833|PIGR_HUMAN
LFAEEKAVADTR	38.04	1348.7	12	0.5	675.357	27.02	23200	7108			sp|P01833|PIGR_HUMAN
SGTGSTGNQNPGSPRPGSTG	37.88	1814.81	20	0.5	908.415	17.85	0	3650			sp|P02671|FIBA_HUMAN
SVIDQSRVLNLGPIT	37.76	1610.9	15	-1.1	806.456	34.13	2860000	10360			sp|P07911|UROM_HUMAN
RSDYSNEKPFTG	37.7	1399.64	12	-0.9	700.825	24.98	36000	6180			sp|O00187|MASP2_HUMAN
C(+57.02)DDYRLC(+57.02)E	37.58	1129.42	8	0.5	565.716	25.89	2900000	6574	Carbamidomethylation	C1:Carbamidomethylation:1000.00;C7:Carbamidomethylation:1000.00	sp|P08493|MGP_HUMAN
AIQDPRLFAEEK	37.29	1415.74	12	0.2	708.878	28.8	260000	7907			sp|P01833|PIGR_HUMAN
DGVPGKDGPRGPTGP	37.2	1405.69	15	-0.6	703.854	21.97	136000	5056			sp|P02461|CO3A1_HUMAN
LRLSEPAELTDA	37.1	1313.68	12	-0.3	657.848	31.16	54500	8973			sp|P07288|KLK3_HUMAN
YLQKPGQSPQLL	36.85	1370.76	12	0.3	686.385	30.66	156000	8725			sp|P01614|KVD40_HUMAN, sp|A0A075B6P5|KV228_HUMAN, sp|P01615|KVD28_HUMAN, sp|A2NJV5|KV229_HUMAN, sp|A0A087WW87|KV240_HUMAN
Q(-17.03)GGGTHSQWNKPSKPKT	36.8	1819.9	17	-0.8	607.639	21.63	3970	4950	Pyro-glu from Q	Q1:Pyro-glu from Q:1000.00	sp|P04156|PRIO_HUMAN
GSSLDITFRSDYSNEKPFTG	36.54	2220.03	20	-1.1	741.018	33.09	101000	9879			sp|O00187|MASP2_HUMAN
DGGGDISVKE	36.28	975.451	10	0.5	488.733	22.79	0	5364			sp|P02585|TNNC2_HUMAN
LDTYPNDETTERVFPYISV	36.23	2258.07	19	0.4	1130.04	35.38	0	10891			sp|Q12907|LMAN2_HUMAN
FAEEKAVADTRDQADGSRASVDSGSSEEQGGSSRAL	36.12	3669.67	36	-3.3	918.423	26	0	6648			sp|P01833|PIGR_HUMAN
VLNLGPITR	36.07	981.597	9	0.9	491.806	31.32	26000000	9017			sp|P07911|UROM_HUMAN
DGGGSPKGDVDPF	35.66	1246.55	13	0.6	624.281	29.17	87100	8082			sp|P54710|ATNG_HUMAN
LFAEEKAVADTRDQADGSRASVDSGSSEEQGGSSRAL	35.64	3782.76	37	-3.6	946.693	29.35	0	8177			sp|P01833|PIGR_HUMAN
DDFAAFVEKC(+57.02)C(+57.02)KADDKETC(+57.02)FAEEG	35.41	2841.16	24	-1.6	948.058	33.68	379000	10162	Carbamidomethylation	C10:Carbamidomethylation:1000.00;C11:Carbamidomethylation:1000.00;C19:Carbamidomethylation:1000.00	sp|P02768|ALBU_HUMAN
DEAGSEADHEGTHSTK	34.95	1669.68	16	-9.7	835.84	15.6	0	2870			sp|P02671|FIBA_HUMAN
SDYSNEKPFTGFEA	34.93	1590.68	14	-0.6	796.349	31.64	0	9211			sp|O00187|MASP2_HUMAN
SVIDQSRVLNLGPITRK	34.82	1895.1	17	0.9	632.706	33.68	834000	10234			sp|P07911|UROM_HUMAN
LQKPGQSPQLL	34.82	1207.69	11	-0.2	604.853	29.17	554000	8075			sp|P01614|KVD40_HUMAN, sp|A0A075B6P5|KV228_HUMAN, sp|P01615|KVD28_HUMAN, sp|A2NJV5|KV229_HUMAN, sp|A0A087WW87|KV240_HUMAN
DELPAKDDPDAPLQPVTP	34.73	1916.94	18	-1.8	959.474	29.97	364000	8417			sp|P0C0L4|CO4A_HUMAN, sp|P0C0L5|CO4B_HUMAN
DDGEAGKPG	34.59	844.356	9	0.5	423.186	15.63	0	2880			sp|P02452|CO1A1_HUMAN, sp|P02458|CO2A1_HUMAN
DRGEC(+57.02)VPGEQEPEPILIPR	34.47	2190.07	19	-1.4	731.031	31.47	168000	9137	Carbamidomethylation	C5:Carbamidomethylation:1000.00	sp|P02760|AMBP_HUMAN
Q(-17.03)GGGTHSQWNKPSKPKTN	34.39	1933.94	18	-1.5	645.653	20.8	12400	4659	Pyro-glu from Q	Q1:Pyro-glu from Q:1000.00	sp|P04156|PRIO_HUMAN
Q(-17.03)SGEESTGTNIGEALGHGLGDALSEGVGKAIGKEAGGAAGS	34.34	3721.77	41	2.2	1241.6	35.24	0	10832	Pyro-glu from Q	Q1:Pyro-glu from Q:1000.00	sp|Q6E0U4|DMKN_HUMAN
AATGQ(+.98)PGTAPAGTPGAP	34.33	1421.68	17	7.3	711.852	20.85	0	4694	Deamidation (NQ)	Q5:Deamidation (NQ):1000.00	sp|Q13263|TIF1B_HUMAN
FRSDYSNEKPFTG	34.27	1546.71	13	2.7	774.362	26.96	38400	7081			sp|O00187|MASP2_HUMAN
AVADTRDQADGSRASVDSGSSEEQGGSSRA	34.24	2952.3	30	-1.3	985.107	19.66	12600	4295			sp|P01833|PIGR_HUMAN
GSVIDQSR	34.22	860.435	8	0.8	431.225	20.7	11400	4636			sp|P07911|UROM_HUMAN
VGGTGMFTVRM	34.12	1154.56	11	0.1	578.286	34.44	0	10512			sp|P07911|UROM_HUMAN
C(+57.02)DDYRLC(+57.02)	34.09	1000.37	7	1.1	501.195	25.66	2200000	6453	Carbamidomethylation	C1:Carbamidomethylation:1000.00;C7:Carbamidomethylation:1000.00	sp|P08493|MGP_HUMAN
TVVQPSVGAAAGPVVPPC(+57.02)PGRIRH	34.03	2421.31	24	-1.1	808.109	27.13	66300	7154	Carbamidomethylation	C18:Carbamidomethylation:1000.00	sp|P02765|FETUA_HUMAN
SDYSNEKPFTGFEAF	33.92	1737.75	15	-3.2	869.881	35.05	0	10758			sp|O00187|MASP2_HUMAN
TLFGDKLC(+57.02)	33.9	952.469	8	0.8	477.242	31	1720000	8883	Carbamidomethylation	C8:Carbamidomethylation:1000.00	sp|P02768|ALBU_HUMAN
IDQSRVLNLGPI	33.83	1323.75	12	-0.2	662.883	34.47	42500	10526			sp|P07911|UROM_HUMAN
GGGGGGSGGGGGGGGAGAGGAGAGAVAAAAAAAA	33.62	2211	34	0	738.008	19.51	34800	4262			sp|Q8NFD5|ARI1B_HUMAN
FLDTYPNDETTERVFPYIS	33.39	2306.07	19	-0.3	1154.04	35.24	8770	10835			sp|Q12907|LMAN2_HUMAN
SGSVIDQSRVL	33.39	1159.62	11	0.6	580.817	29.01	224000	8009			sp|P07911|UROM_HUMAN
LDLSHNSL	33.19	897.456	8	0.7	449.735	29.01	250000	8020			sp|P08571|CD14_HUMAN, sp|Q6EMK4|VASN_HUMAN
LDLSHNSI	33.19	897.456	8	0.7	449.735	29.01	250000	8020			sp|Q86WI3|NLRC5_HUMAN
SVIDQSRV	32.89	902.482	8	-0.5	452.248	25.4	45300	6377			sp|P07911|UROM_HUMAN
VIDQSRVLNLGPITRK	32.74	1808.06	16	0.1	603.695	32.27	439000	9498			sp|P07911|UROM_HUMAN
TALQPM(+15.99)VSALNIR	32.73	1428.78	13	-0.4	715.395	31.16	240000	8952	Oxidation (M)	M6:Oxidation (M):1000.00	sp|P07911|UROM_HUMAN
MEPLGRQLTSGPNQEQVSPLTL	32.63	2394.22	22	1	1198.12	34.62	15500	10586			sp|P08697|A2AP_HUMAN
DQSRVLNLGPITR	32.62	1467.82	13	0.5	490.279	30.78	710000	8785			sp|P07911|UROM_HUMAN
GPQ(+.98)GQ(+.98)PGLPGPPGPPGP	32.51	1507.73	17	0.5	754.873	24.39	564000	5728	Deamidation (NQ)	Q3:Deamidation (NQ):1000.00;Q5:Deamidation (NQ):1000.00	sp|P27658|CO8A1_HUMAN
C(+57.02)C(+57.02)HRSKC(+57.02)	32.45	1006.39	7	0.5	504.202	7.99	8070	1382	Carbamidomethylation	C1:Carbamidomethylation:1000.00;C2:Carbamidomethylation:1000.00;C7:Carbamidomethylation:1000.00	sp|P81172|HEPC_HUMAN
KRPPGFSPF	32.21	1031.56	9	-1	516.784	31.87	939000	9358			sp|P01042|KNG1_HUMAN
SQTHSLPAPESPEPAAPPRPQTPENGPEASDPSEE	32.06	3632.65	35	-6.4	1211.88	26.31	117000	6805			sp|O15240|VGF_HUMAN
FGASAGTGDLSDNHDIISMK	31.99	2034.93	20	0.3	679.318	30.53	628000	8670			sp|Q12907|LMAN2_HUMAN
PGSSGTGGTATWKPG	31.95	1359.64	15	-0.5	680.828	25.11	37300	6231			sp|P02671|FIBA_HUMAN
PLALPPPPPPPPP	31.88	1285.74	13	8.1	643.884	26.69	46100	6973			sp|Q9C0F0|ASXL3_HUMAN
GSVIDQSRVLNLGPIT	31.86	1667.92	16	0.1	834.968	34.03	103000	10340			sp|P07911|UROM_HUMAN
VLNLGPITRK	31.86	1109.69	10	0.5	555.854	29.17	719000	8048			sp|P07911|UROM_HUMAN
PSSAGSWN(+.98)SGSSGPGSTGNRNPGSSGTGGTATWKPGSSGP	31.58	3633.6	40	-1.4	1212.2	27.27	49000	7214	Deamidation (NQ)	N8:Deamidation (NQ):15.57	sp|P02671|FIBA_HUMAN
AGGGGGAGGGSGGGN(+.98)GA	31.37	1117.44	17	-8.4	559.722	27.88	0	7498	Deamidation (NQ)	N15:Deamidation (NQ):1000.00	sp|O95343|SIX3_HUMAN
GPGLAPPPLRLP	31.31	1183.71	12	-0.1	592.861	34.7	94800	10607			sp|P09758|TACD2_HUMAN
IC(+57.02)IFC(+57.02)C(+57.02)GC(+57.02)C(+57.02)H	31.22	1385.48	10	0.2	693.748	30.75	84600	8797	Carbamidomethylation	C2:Carbamidomethylation:1000.00;C5:Carbamidomethylation:1000.00;C6:Carbamidomethylation:1000.00;C8:Carbamidomethylation:1000.00;C9:Carbamidomethylation:1000.00	sp|P81172|HEPC_HUMAN
FQYDTWKQSTQ	31.22	1430.65	11	-1	716.33	28.56	0	7820			sp|P01344|IGF2_HUMAN
FHADIC(+57.02)TLS	31.05	1062.48	9	-0.7	532.247	29.39	279000	8173	Carbamidomethylation	C6:Carbamidomethylation:1000.00	sp|P02768|ALBU_HUMAN
HLPAEFTPAVHASLDK	31.03	1731.89	16	3.6	578.308	30.88	35200	8852			sp|P69905|HBA_HUMAN
PPAGGGGGAGGAGGGPPPGPPG	31.02	1594.75	22	7.6	798.388	24.12	215000	5739			sp|Q92945|FUBP2_HUMAN
GRPEAQPPPLSSEHKEPVAGDAVPGPKDGSAPEVR	30.92	3557.79	35	-1	890.453	25.99	0	6646			sp|O15240|VGF_HUMAN
M(+15.99)GVVSLGSPSGEVSHPRKT	30.41	1939.98	19	0	647.667	25.78	0	6546	Oxidation (M)	M1:Oxidation (M):1000.00	sp|P02765|FETUA_HUMAN
SYPLDMKVSLK	30.26	1279.68	11	0.7	640.85	31.27	0	9032			sp|P07911|UROM_HUMAN
LLKNINDAW	30.16	1085.59	9	-1.5	543.8	32.14	47100	9465			sp|P61970|NTF2_HUMAN

## Sheet: Donor1_Wheat
PEAKS Assigned Peptide Sequence	Manually Corrected Peptide Sequence	-10lgP	Mass	Length	ppm	m/z	RT	Area	Scan	PTM	AScore	Included in Final Dataset	Accession

## Sheet: Donor2_All
Peptide	-10lgP	Mass	Length	ppm	m/z	RT	Area	Scan	PTM	AScore	Accession
HTSDSDVPSGVTEVVVKL	84.36	1867.95	18	-0.2	934.983	32.58	621000	10995			sp|P10909|CLUS_HUMAN
PGGGGGGGSGGGGGSGGGGSGGGRGA	76.65	1743.73	26	1.3	872.872	12.57	27697	2279			sp|Q9UHB9|SRP68_HUMAN
DPELC(+57.02)AVTFVDRPVIG	76.01	1786.89	16	-0.1	894.453	33.88	624250	11587	Carbamidomethylation	C5:Carbamidomethylation:1000.00	sp|P16278|BGAL_HUMAN
GKVNVDEVGGEALGRL	74.57	1611.86	16	1.3	806.937	31.36	516420	10419			sp|P68871|HBB_HUMAN
SDSDVPSGVTEVVVKL	73.71	1629.85	16	-0.2	815.93	33.45	220340	11416			sp|P10909|CLUS_HUMAN
GDQPAASGDSDDDEPPPLPRL	72.59	2147.96	21	-1.5	1074.99	31.78	0	10588			sp|O00264|PGRC1_HUMAN
DDGGPYGESEAPAPPGPGTRWP	71.31	2208.97	22	2.6	1105.5	31.01	88924	10205			sp|Q8N2S1|LTBP4_HUMAN
EAEDLQVGQVELGGGPGAGSLQPL	70.25	2320.15	24	4	1161.09	33.81	26180	11567			sp|P01308|INS_HUMAN
VVEQMC(+57.02)ITQYER	68.76	1554.72	12	0.6	778.366	28.72	70483	9138	Carbamidomethylation	C6:Carbamidomethylation:1000.00	sp|P04156|PRIO_HUMAN
TRC(+57.02)PDGQFC(+57.02)PVAC(+57.02)C(+57.02)LDPGGASYSC(+57.02)C(+57.02)RPL	68.57	3260.34	28	-1.3	1087.79	31.58	1055300	10493	Carbamidomethylation	C3:Carbamidomethylation:1000.00;C9:Carbamidomethylation:1000.00;C13:Carbamidomethylation:1000.00;C14:Carbamidomethylation:1000.00;C24:Carbamidomethylation:1000.00;C25:Carbamidomethylation:1000.00	sp|P28799|GRN_HUMAN
TRC(+57.02)PDGQFC(+57.02)PVAC(+57.02)C(+57.02)LDPGGASYSC(+57.02)C(+57.02)RP	67.61	3147.25	27	-0.3	1050.09	30.07	11120000	9853	Carbamidomethylation	C3:Carbamidomethylation:1000.00;C9:Carbamidomethylation:1000.00;C13:Carbamidomethylation:1000.00;C14:Carbamidomethylation:1000.00;C24:Carbamidomethylation:1000.00;C25:Carbamidomethylation:1000.00	sp|P28799|GRN_HUMAN
EAEDLQVGQVELGGGPGAGSLQPLALEGSLQ	67.12	3018.51	31	0	1007.18	34.57	62366	11847			sp|P01308|INS_HUMAN
DDILASPPRLPEPQPYPGAP	65.86	2129.08	20	-0.8	1065.55	32.74	1635900	11064			sp|P39060|COIA1_HUMAN
TSDSDVPSGVTEVVVKL	65.78	1730.89	17	0.7	866.455	33.42	60273	11419			sp|P10909|CLUS_HUMAN
GSTGSWNSGSSGTGSTGNQNPGSPRP	65.3	2433.05	26	-0.8	1217.53	22.09	90687	5930			sp|P02671|FIBA_HUMAN
DVELPTNKDVC(+57.02)DPGNTKVM	64.69	2130.99	19	0	1066.5	27.88	648120	8728	Carbamidomethylation	C11:Carbamidomethylation:1000.00	sp|P02774|VTDB_HUMAN
APEAQVSVQPNFQQDKFLG	64.33	2102.04	19	-1.5	1052.03	31.84	233590	10604			sp|P41222|PTGDS_HUMAN
APEAQVSVQPNFQQDKFL	63.98	2045.02	18	-1.3	1023.52	32.49	0	10948			sp|P41222|PTGDS_HUMAN
GSVIDQSRVLNLGPI	63.86	1566.87	15	-1.2	784.443	33.7	42398	11534			sp|P07911|UROM_HUMAN
SGSVIDQSRVLNLGPI	62.87	1653.9	16	0.1	827.96	33.63	7460900	11487			sp|P07911|UROM_HUMAN
EAEDLQVGQVELGGGPGAGSLQ	62.41	2110.02	22	-0.9	1056.02	32.29	156930	10837			sp|P01308|INS_HUMAN
SGDSDDDEPPPLPRL	62.3	1608.73	15	-0.2	805.37	31.92	2913600	10600			sp|O00264|PGRC1_HUMAN
TGLSMDGGGSPKGDVDPF	62.3	1735.77	18	-0.4	868.893	31.96	78827	10681			sp|P54710|ATNG_HUMAN
TGLSMDGGGSPKGDVDP	61.98	1588.7	17	-0.5	795.359	25.91	671620	7748			sp|P54710|ATNG_HUMAN
EIEIDTLETTC(+57.02)HVLDPTPVA	61.44	2252.09	20	-3	1127.05	33.52	25856	11459	Carbamidomethylation	C11:Carbamidomethylation:1000.00	sp|P02765|FETUA_HUMAN
EGLLLYHTENNVGL	61.36	1570.8	14	0.2	786.407	33.39	250380	11384			sp|O75954|TSN9_HUMAN
EAEDLQVGQVELGGGPGAGSLQP	61.35	2207.07	23	-0.5	1104.54	32.7	1285900	11025			sp|P01308|INS_HUMAN
SGSVIDQSRVLNLGPIT	60.66	1754.95	17	0.3	878.484	32.9	22230000	11127			sp|P07911|UROM_HUMAN
EGLLLYHTENNVGLK	60.65	1698.89	15	2	850.456	30.59	0	10019			sp|O75954|TSN9_HUMAN
DRNTEQEEGGEAVHEVEVVIK	60.45	2366.14	21	0.1	789.719	31.51	69521	10456			sp|P00742|FA10_HUMAN
DELPAKDDPDAPLQPVTPLQL	60.18	2271.16	21	4.1	1136.59	33.83	43920	11582			sp|P0C0L4|CO4A_HUMAN, sp|P0C0L5|CO4B_HUMAN
PGGGGGGGSGGGGGSGGGGSGGGR	59.72	1615.67	24	2.4	808.843	7.85	1754.2	1340			sp|Q9UHB9|SRP68_HUMAN
Q(-17.03)KVTSLTAC(+57.02)LVDQSL	59.44	1644.84	15	2.1	823.429	34.56	0	11829	Pyro-glu from Q; Carbamidomethylation	Q1:Pyro-glu from Q:1000.00;C9:Carbamidomethylation:1000.00	sp|P04216|THY1_HUMAN
ELPDVELPTNKDVC(+57.02)DPGNT	59.43	2111.97	19	-2.4	1056.99	30.89	111450	10170	Carbamidomethylation	C14:Carbamidomethylation:1000.00	sp|P02774|VTDB_HUMAN
DSDDDEPPPLPRL	59.37	1464.67	13	-1.1	733.343	32.23	575400	10819			sp|O00264|PGRC1_HUMAN
VELGGGPGAGSLQPLALEGSLQ	59.36	2049.07	22	3.4	1025.55	34.33	0	11748			sp|P01308|INS_HUMAN
GLSMDGGGSPKGDVDP	58.72	1487.66	16	0.3	744.836	25.36	596410	7492			sp|P54710|ATNG_HUMAN
QLSQVSDLLTQEQANLTHQ	58.68	2152.08	19	-3.1	1077.04	33.33	12356	11375			sp|P78380|OLR1_HUMAN
GDSDDDEPPPLPRL	58.64	1521.69	14	-0.4	761.854	31.96	1177400	10655			sp|O00264|PGRC1_HUMAN
DDILASPPRLPEPQPYP	58.36	1903.97	17	-0.6	952.991	32.72	45939	11072			sp|P39060|COIA1_HUMAN
LKNVQLTDAGTYK	58.19	1449.78	13	0.7	725.899	24.18	22115	6945			sp|Q7Z7D3|VTCN1_HUMAN
DDILASPPRLPEPQPYPG	58.08	1960.99	18	-2.4	981.5	32.46	299840	10908			sp|P39060|COIA1_HUMAN
C(+57.02)PIFTKIQGTC(+57.02)	57.7	1323.63	11	-1.2	662.822	28.34	30020	8952	Carbamidomethylation	C1:Carbamidomethylation:1000.00;C11:Carbamidomethylation:1000.00	sp|P60022|DEFB1_HUMAN
DFSSDLENVPH	57.61	1258.55	11	0.2	630.281	31.01	337280	10221			sp|P51888|PRELP_HUMAN
DFSSDLENVPHL	57.43	1371.63	12	0.4	686.823	33.86	164670	11579			sp|P51888|PRELP_HUMAN
TGLSMDGGGSPKGDVDPFYYDYETVRNGG	57.37	3053.33	29	0.4	1018.79	32.72	0	11068			sp|P54710|ATNG_HUMAN
EEAPSLRPAPPPISGGGY	57.32	1793.89	18	0.4	897.955	29.39	1136900	9463			sp|P02675|FIBB_HUMAN
DDILASPPRLPEPQPYPGAPHHSS	57.14	2577.26	24	-0.8	860.094	30.07	8599600	9606			sp|P39060|COIA1_HUMAN
DEAGSEADHEGTHS	57.08	1440.54	14	0.3	721.277	15.79	8655.2	3027			sp|P02671|FIBA_HUMAN
EGVQKEDIPPADLSDQVPDTESETRILLQ	56.97	3221.59	29	-0.7	1074.87	32.31	506020	10835			sp|P01024|CO3_HUMAN
DC(+57.02)C(+57.02)AKQEPERNEC(+57.02)	56.97	1694.64	13	-0.2	848.33	15.92	721260	3063	Carbamidomethylation	C2:Carbamidomethylation:1000.00;C3:Carbamidomethylation:1000.00;C13:Carbamidomethylation:1000.00	sp|P02768|ALBU_HUMAN
VNVDEVGGEALGRL	56.11	1426.74	14	-0.2	714.378	32.6	0	11007			sp|P68871|HBB_HUMAN
GLSMDGGGSPKGDVDPF	55.98	1634.72	17	0.1	818.37	31.8	235600	10587			sp|P54710|ATNG_HUMAN
EC(+57.02)C(+57.02)DVEDSTTC(+57.02)FNAKGPL	55.74	2101.84	18	1.4	1051.93	29.83	347590	9638	Carbamidomethylation	C2:Carbamidomethylation:1000.00;C3:Carbamidomethylation:1000.00;C11:Carbamidomethylation:1000.00	sp|P02774|VTDB_HUMAN
QSRVLNLGPITR	55.68	1352.79	12	1.2	677.403	31.71	195910	10559			sp|P07911|UROM_HUMAN
FRTQTAPGGQGAPWAEEL	55.35	1914.92	18	-3.1	958.466	32.6	59031	11016			sp|Q8WZ75|ROBO4_HUMAN
SGSVIDQSRVLNLGPITR	55.21	1911.05	18	0.5	638.025	31.73	212940000	10506			sp|P07911|UROM_HUMAN
DAPPPPAAPLPRWSGPIG	55.13	1794.94	18	0.5	898.479	32.66	45557	11048			sp|Q99523|SORT_HUMAN
EGVQKEDIPPADLSDQVPDTESETR	55.08	2754.28	25	-0.9	919.101	26.98	1077300	8413			sp|P01024|CO3_HUMAN
DDFAAFVEKC(+57.02)C(+57.02)KADDKETC(+57.02)FAEEGK	54.59	2969.25	25	-1.9	990.756	31.07	822140	10250	Carbamidomethylation	C10:Carbamidomethylation:1000.00;C11:Carbamidomethylation:1000.00;C19:Carbamidomethylation:1000.00	sp|P02768|ALBU_HUMAN
DKGETGEQGDRG	54.25	1247.54	12	0.8	624.777	12.2	19392	2224			sp|P02452|CO1A1_HUMAN
C(+57.02)C(+57.02)KADDKETC(+57.02)	53.96	1285.47	10	1	643.745	11.85	22191	2151	Carbamidomethylation	C1:Carbamidomethylation:1000.00;C2:Carbamidomethylation:1000.00;C10:Carbamidomethylation:1000.00	sp|P02768|ALBU_HUMAN
IITVPVVLLNKGTDDATADS	53.45	2041.09	20	-0.6	1021.55	33.6	0	11497			sp|P27487|DPP4_HUMAN
GNFLTGLGHR	53.41	1070.56	10	-0.4	536.288	29.06	300250	9258			sp|P60022|DEFB1_HUMAN
RSDYSNEKPFTGFEA	52.99	1746.78	15	0.8	874.4	28.99	55851	9261			sp|O00187|MASP2_HUMAN
N(+.98)GVC(+57.02)TDLDEC(+57.02)RV	52.45	1437.59	12	0.2	719.801	28.48	46215	9021	Deamidation (NQ); Carbamidomethylation	N1:Deamidation (NQ):1000.00;C4:Carbamidomethylation:1000.00;C10:Carbamidomethylation:1000.00	sp|Q8NDA2|HMCN2_HUMAN
SGSVIDQSRVLN	52.42	1273.66	12	-0.6	637.838	25.74	779830	7676			sp|P07911|UROM_HUMAN
SGSVIDQSRVL	52.38	1159.62	11	-1.6	580.816	28	86491	8787			sp|P07911|UROM_HUMAN
DDDEPPPLPRL	52.24	1262.61	11	-1	632.314	32.23	224390	10804			sp|O00264|PGRC1_HUMAN
PEQTPVLKPEEEAPAPEVGASKPEG	52.23	2585.29	25	1	862.77	25.68	75698	7681			sp|P04004|VTNC_HUMAN
EGVQKEDIPPADLSDQVPDTESETRILLQGTPVAQ	52.04	3774.88	35	8	1259.31	32.77	0	11096			sp|P01024|CO3_HUMAN
SRVLNLGPITR	52.03	1224.73	11	-0.7	613.372	31.73	413690	10550			sp|P07911|UROM_HUMAN
VGGTGMFTVRMA	51.8	1225.59	12	1.5	613.806	32.21	33617	10800			sp|P07911|UROM_HUMAN
TGLSM(+15.99)DGGGSPKGDVDP	51.65	1604.7	17	2.9	803.359	22.07	18836	5902	Oxidation (M)	M5:Oxidation (M):1000.00	sp|P54710|ATNG_HUMAN
SVIDQSRVLNLGPI	51.62	1509.85	14	-0.9	755.932	33.79	694940	11550			sp|P07911|UROM_HUMAN
EGVQKEDIPPADLSDQVPDTESETRIL	51.54	2980.45	27	-0.2	994.491	31.47	571120	10510			sp|P01024|CO3_HUMAN
SGSVIDQSRVLNL	51.51	1386.75	13	-0.4	694.38	32.23	108550	10811			sp|P07911|UROM_HUMAN
DGSPHPDPSAGAKPC(+57.02)GSS	51.43	1722.73	18	-2.8	862.368	17.09	0	3621	Carbamidomethylation	C15:Carbamidomethylation:1000.00	sp|Q15517|CDSN_HUMAN
VIDQSRVLNLGPI	51.25	1422.82	13	-0.2	712.417	33.18	1002900	11309			sp|P07911|UROM_HUMAN
TALQPMVSALNIR	51.08	1412.78	13	0.8	707.398	33.06	863590	11190			sp|P07911|UROM_HUMAN
TLFGDKLC(+57.02)TV	50.74	1152.58	10	0.8	577.3	32.1	82640	10739	Carbamidomethylation	C8:Carbamidomethylation:1000.00	sp|P02768|ALBU_HUMAN
DHDVGSELPPEGVLGAL	50.64	1703.84	17	2.1	852.927	34.54	103700	11857			sp|Q9UHG2|PCS1N_HUMAN
AC(+57.02)DDYRLC(+57.02)E	50.63	1200.45	9	-0.1	601.234	24.33	1979600	6982	Carbamidomethylation	C2:Carbamidomethylation:1000.00;C8:Carbamidomethylation:1000.00	sp|P08493|MGP_HUMAN
TLFGDKLC(+57.02)TVATL	50.12	1437.75	13	0	719.884	33.89	377700	11599	Carbamidomethylation	C8:Carbamidomethylation:1000.00	sp|P02768|ALBU_HUMAN
TPLGPKWPEPVFG	49.64	1423.75	13	1.4	712.883	34.05	0	11655			sp|O00187|MASP2_HUMAN
SDYSNEKPFTGFEAF	49.61	1737.75	15	0.3	869.884	33.96	62764	11627			sp|O00187|MASP2_HUMAN
DDEPPPLPRL	49.24	1147.59	10	-1.3	574.8	32.08	237500	10730			sp|O00264|PGRC1_HUMAN
C(+57.02)GSSSAGKIPC(+57.02)	48.91	1122.48	11	-0.5	562.247	19.8	43018	4850	Carbamidomethylation	C1:Carbamidomethylation:1000.00;C11:Carbamidomethylation:1000.00	sp|Q15517|CDSN_HUMAN
TGGSRYPGQGSPGGNRYPPQGGGG	48.89	2260.04	24	-0.8	754.352	21.05	62490	5415			sp|P04156|PRIO_HUMAN
C(+57.02)EEDEEFTC(+57.02)RA	48.88	1444.52	11	1.6	723.27	24.29	44217	6983	Carbamidomethylation	C1:Carbamidomethylation:1000.00;C9:Carbamidomethylation:1000.00	sp|P00747|PLMN_HUMAN
YSNEKPFTGFEAF	48.87	1535.69	13	0	768.854	33.89	273400	11594			sp|O00187|MASP2_HUMAN
EGVQKEDIPPADLSDQVPDTESETRILL	48.73	3093.54	28	0.4	1032.19	32.7	0	11058			sp|P01024|CO3_HUMAN
VDEVGGEALGRL	48.58	1213.63	12	-1.1	607.822	30.83	0	10131			sp|P68871|HBB_HUMAN
DDILASPPRLPEPQPYPGAPHHS	48.11	2490.23	23	-0.7	831.083	30.43	3284900	9852			sp|P39060|COIA1_HUMAN
DGSPHPDPSAGAKPC(+57.02)GSSSAGKIPC(+57.02)RS	47.84	2679.21	27	1.2	670.811	18.77	7961100	4318	Carbamidomethylation	C15:Carbamidomethylation:1000.00;C25:Carbamidomethylation:1000.00	sp|Q15517|CDSN_HUMAN
C(+57.02)C(+57.02)PIPEAVC(+57.02)C(+57.02)SDHQHC(+57.02)C(+57.02)PQGYTC(+57.02)VAEGQC(+57.02)QR	47.2	3823.46	31	0.4	956.873	25.67	670330	7632	Carbamidomethylation	C1:Carbamidomethylation:1000.00;C2:Carbamidomethylation:1000.00;C9:Carbamidomethylation:1000.00;C10:Carbamidomethylation:1000.00;C16:Carbamidomethylation:1000.00;C17:Carbamidomethylation:1000.00;C23:Carbamidomethylation:1000.00;C29:Carbamidomethylation:1000.00	sp|P28799|GRN_HUMAN
DC(+57.02)PREC(+57.02)YC(+57.02)PPDFPSA	46.85	1869.71	15	-2	935.861	29.85	647250	9639	Carbamidomethylation	C2:Carbamidomethylation:1000.00;C6:Carbamidomethylation:1000.00;C8:Carbamidomethylation:1000.00	sp|P51888|PRELP_HUMAN
TPLGPKWPEPVF	46.57	1366.73	12	0.3	684.372	34.46	11934	11794			sp|O00187|MASP2_HUMAN
SGSVIDQSRVLNLGP	46.4	1540.82	15	-0.5	771.417	31.96	2135000	10635			sp|P07911|UROM_HUMAN
GSVIDQSRVLNLGPITR	46.11	1824.02	17	-1.1	609.014	31.84	434020	10562			sp|P07911|UROM_HUMAN
SGSVIDQSR	46.09	947.467	9	0.2	474.741	18.9	300600	4400			sp|P07911|UROM_HUMAN
DEAGSEADHEGTHSTKR	45.92	1825.78	17	0	609.601	15.54	0	2896			sp|P02671|FIBA_HUMAN
GRPEAQPPPLSSEHKEPVAGDAVPGPKDGSAPEVRGA	45.6	3685.84	37	-0.4	922.468	23.37	1351900	6503			sp|O15240|VGF_HUMAN
SGSVIDQSRVLNLGPITRK	45.29	2039.15	19	-0.3	680.723	30.8	6384600	9946			sp|P07911|UROM_HUMAN
LVVYPWTQRF	45.22	1307.7	10	-1.6	654.857	34.35	0	11755			sp|P69891|HBG1_HUMAN, sp|P02042|HBD_HUMAN, sp|P69892|HBG2_HUMAN, sp|P02100|HBE_HUMAN, sp|P68871|HBB_HUMAN
EEAPSLRPAPPPISGGG	45.12	1630.83	17	-0.6	816.423	27.01	172690	8314			sp|P02675|FIBB_HUMAN
AVLADIAPSTDDLASLSEK	44.8	1914.98	19	-1.6	958.495	32.93	0	11178			sp|Q13361|MFAP5_HUMAN
SHTSDSDVPSGVTEVVVKL	44.79	1954.98	19	0.5	652.669	32.58	870810	10979			sp|P10909|CLUS_HUMAN
YSNEKPFTGFEA	44.51	1388.62	12	-0.6	695.319	30.65	76135	10028			sp|O00187|MASP2_HUMAN
SVIDQSRVLN	44.22	1129.61	10	0.3	565.812	25.53	47345	7574			sp|P07911|UROM_HUMAN
VEKC(+57.02)C(+57.02)KADDKETC(+57.02)	44.13	1641.68	13	0.3	548.234	15.49	0	2875	Carbamidomethylation	C4:Carbamidomethylation:1000.00;C5:Carbamidomethylation:1000.00;C13:Carbamidomethylation:1000.00	sp|P02768|ALBU_HUMAN
ADC(+57.02)C(+57.02)AKQEPERNEC(+57.02)	44.04	1765.68	14	0.3	883.848	15.88	39754	3065	Carbamidomethylation	C3:Carbamidomethylation:1000.00;C4:Carbamidomethylation:1000.00;C14:Carbamidomethylation:1000.00	sp|P02768|ALBU_HUMAN
LFAEEKAVADTRDQADGSR	43.85	2078	19	-0.2	693.675	24.25	562950	6942			sp|P01833|PIGR_HUMAN
EIEIDTLETTC(+57.02)HVL	43.76	1671.8	14	-0.7	836.908	33.24	0	11335	Carbamidomethylation	C11:Carbamidomethylation:1000.00	sp|P02765|FETUA_HUMAN
DGGGSPKGDVDPFYYDYETVRNGG	43.5	2564.11	24	2.8	855.713	32.17	21832	10793			sp|P54710|ATNG_HUMAN
HSGIPFPTPPPPPPP	42.88	1533.8	15	-4	767.903	31.57	0	10488			sp|Q5VT52|RPRD2_HUMAN
C(+57.02)DDYRLC(+57.02)E	42.71	1129.42	8	-0.3	565.716	24.13	4289600	6871	Carbamidomethylation	C1:Carbamidomethylation:1000.00;C7:Carbamidomethylation:1000.00	sp|P08493|MGP_HUMAN
VIDQSRVLNLGPITR	42.56	1679.97	15	0.7	560.997	30.65	18793000	10147			sp|P07911|UROM_HUMAN
ADGQPGAKGEPGDAGAKGDAGPPGP	42.31	2173	25	0.7	725.342	19.22	79552	4657			sp|P02452|CO1A1_HUMAN
VIDQSRVLN	42.21	1042.58	9	0.8	522.296	22.52	50855	6127			sp|P07911|UROM_HUMAN
TLFGDKLC(+57.02)TVA	42	1223.62	11	-0.5	612.818	31.84	2198800	10595	Carbamidomethylation	C8:Carbamidomethylation:1000.00	sp|P02768|ALBU_HUMAN
C(+57.02)LKLPGGSC(+57.02)	41.93	990.463	9	0.1	496.239	25.8	0	7722	Carbamidomethylation	C1:Carbamidomethylation:1000.00;C9:Carbamidomethylation:1000.00	sp|P01911|2B1F_HUMAN, sp|Q9TQE0|2B19_HUMAN, sp|P04229|2B11_HUMAN, sp|Q29974|2B1G_HUMAN, sp|P13762|DRB4_HUMAN, sp|P13761|2B17_HUMAN
AFGGAAGGAGGGGGGGGGAG	41.93	1318.56	20	4.6	660.293	32.19	0	10792			sp|Q8WXS5|CCG8_HUMAN
VIDQSRVLNLGPIT	41.89	1523.87	14	-0.7	762.94	32.5	2971700	10936			sp|P07911|UROM_HUMAN
EGVQKEDIPPADLSDQVPDTESETRILLQGTPVA	41.83	3646.82	34	2.4	1216.62	33.01	0	11218			sp|P01024|CO3_HUMAN
FGTVGVPEHTY	41.8	1205.57	11	1.7	603.794	27.73	39442	8673			sp|P04216|THY1_HUMAN
Q(-17.03)VSTHEQSESAHGRTGTSTGGRQG	41.79	2437.1	24	0.5	610.282	16.43	62632	3313	Pyro-glu from Q	Q1:Pyro-glu from Q:1000.00	sp|P20930|FILA_HUMAN
Q(-17.03)SKGNPEQTPVLKPEEEAPAPEVGASKPEG	41.61	3082.51	30	-1.8	1028.51	25.98	0	7810	Pyro-glu from Q	Q1:Pyro-glu from Q:1000.00	sp|P04004|VTNC_HUMAN
PSGVTEVVVKL	41.57	1126.66	11	-1	564.337	32.54	391800	10974			sp|P10909|CLUS_HUMAN
DC(+57.02)PREC(+57.02)YC(+57.02)PPDFPS	41.21	1798.67	14	-0.2	900.345	29.26	241700	9366	Carbamidomethylation	C2:Carbamidomethylation:1000.00;C6:Carbamidomethylation:1000.00;C8:Carbamidomethylation:1000.00	sp|P51888|PRELP_HUMAN
DFGYDGDFY	41.19	1097.4	9	-0.8	1098.4	34.42	29802	11771			sp|P08123|CO1A2_HUMAN
FENKFAVETLIC(+57.02)S	40.96	1556.75	13	-1.3	779.383	33.49	98593	11436	Carbamidomethylation	C12:Carbamidomethylation:1000.00	sp|Q9Y287|ITM2B_HUMAN
EGVQKEDIPPADLSDQ(+.98)VPDTESETRILLQGTPVA	40.92	3647.81	34	2.8	1216.95	33.03	56999	11218	Deamidation (NQ)	Q16:Deamidation (NQ):23.07	sp|P01024|CO3_HUMAN
TLFGDKLC(+57.02)TVAT	40.9	1324.67	12	-0.3	663.342	31.53	840270	10457	Carbamidomethylation	C8:Carbamidomethylation:1000.00	sp|P02768|ALBU_HUMAN
DDGEAGKPG	40.75	844.356	9	1.2	423.186	11.74	33411	2176			sp|P02452|CO1A1_HUMAN, sp|P02458|CO2A1_HUMAN
SVIDQSRVLNLGPITR	40.51	1767	16	-0.2	590.007	31.88	15919000	10544			sp|P07911|UROM_HUMAN
C(+57.02)DDYRLC(+57.02)	40.45	1000.37	7	0.8	501.195	23.62	2078100	6633	Carbamidomethylation	C1:Carbamidomethylation:1000.00;C7:Carbamidomethylation:1000.00	sp|P08493|MGP_HUMAN
DDILASPPRLPEPQPYPGAPHH	40.34	2403.2	22	-0.4	802.073	30.65	4857700	10089			sp|P39060|COIA1_HUMAN
SVIDQSRVLNLGPIT	40.1	1610.9	15	-0.5	806.457	33.02	1462900	11194			sp|P07911|UROM_HUMAN
DGGGSPKGDVDPF	40.02	1246.55	13	1.6	624.282	28.34	102980	8922			sp|P54710|ATNG_HUMAN
TLFGDKLC(+57.02)T	39.76	1053.52	9	0.4	527.766	30.37	0	9909	Carbamidomethylation	C8:Carbamidomethylation:1000.00	sp|P02768|ALBU_HUMAN
PEPPVSGEMDDN(+.98)SLSPEAC(+57.02)YEC(+57.02)KIN(+.98)GYPKRG	39.65	3497.51	31	-3.9	875.38	28.15	3089500	8825	Deamidation (NQ); Carbamidomethylation	N12:Deamidation (NQ):1000.00;C19:Carbamidomethylation:1000.00;C22:Carbamidomethylation:1000.00;N25:Deamidation (NQ):1000.00	sp|P35555|FBN1_HUMAN
YGEMADC(+57.02)C(+57.02)AKQEPERNEC(+57.02)	39.54	2245.85	18	0.9	749.625	20.21	360220	5000	Carbamidomethylation	C7:Carbamidomethylation:1000.00;C8:Carbamidomethylation:1000.00;C18:Carbamidomethylation:1000.00	sp|P02768|ALBU_HUMAN
DVELPTNKDVC(+57.02)DPGNTKVM(+15.99)	39.52	2146.99	19	0.7	716.67	25.7	34720	7670	Carbamidomethylation; Oxidation (M)	C11:Carbamidomethylation:1000.00;M19:Oxidation (M):1000.00	sp|P02774|VTDB_HUMAN
PPRLPEPQPYPGAPHHSS	38.7	1962.97	18	-3	655.329	30.07	0	9767			sp|P39060|COIA1_HUMAN
GSTGSWN(+.98)SGSSGTGSTGNQNPGSPRP	38.64	2434.04	26	5.7	1218.03	22.17	87976	5930	Deamidation (NQ)	N7:Deamidation (NQ):88.25	sp|P02671|FIBA_HUMAN
EGVQKEDIPPADLSDQ(+.98)VPDTESETRILLQ	38.5	3222.58	29	7.4	1075.21	32.37	0	10885	Deamidation (NQ)	Q16:Deamidation (NQ):14.66	sp|P01024|CO3_HUMAN
DVELPTNKDVC(+57.02)DPGNTK	38.04	1900.88	17	-3.9	951.445	24.72	155360	7180	Carbamidomethylation	C11:Carbamidomethylation:1000.00	sp|P02774|VTDB_HUMAN
AHSDGGDGVVSQVK	37.79	1354.65	14	-0.3	678.331	19.18	37457	4557			sp|Q12860|CNTN1_HUMAN
DDFAAFVEKC(+57.02)C(+57.02)KADDKETC(+57.02)FAEEGKK	37.74	3097.35	26	-0.5	775.344	30.7	1175800	10030	Carbamidomethylation	C10:Carbamidomethylation:1000.00;C11:Carbamidomethylation:1000.00;C19:Carbamidomethylation:1000.00	sp|P02768|ALBU_HUMAN
NTGGSRYPGQGSPGGNRYPPQGGGG	37.54	2374.08	25	-4.9	792.363	19.64	64426	4811			sp|P04156|PRIO_HUMAN
GQ(+.98)PGLPGPPGPPGPPGP	37.5	1475.74	17	0.6	738.878	25.46	120770	7542	Deamidation (NQ)	Q2:Deamidation (NQ):1000.00	sp|P02452|CO1A1_HUMAN, sp|P27658|CO8A1_HUMAN
TALQPM(+15.99)VSALNIR	37.37	1428.78	13	-0.1	715.395	30.52	474290	9960	Oxidation (M)	M6:Oxidation (M):1000.00	sp|P07911|UROM_HUMAN
GADGQPGAKGEPGDAGAKGDAGPPGP	37.28	2230.02	26	-2.6	744.347	19.34	59165	4691			sp|P02452|CO1A1_HUMAN
DRGEC(+57.02)VPGEQEPEPILIPR	37.22	2190.07	19	1.1	731.033	30.65	121190	10039	Carbamidomethylation	C5:Carbamidomethylation:1000.00	sp|P02760|AMBP_HUMAN
GGLPQISQPAKL	37.12	1207.69	12	-1.3	604.853	30.35	0	9903			sp|Q92597|NDRG1_HUMAN
IDQSRVLNLGPITR	37.11	1580.9	14	-0.1	527.974	30.03	668790	9723			sp|P07911|UROM_HUMAN
ADRGEC(+57.02)VPGEQEPEPILIPRV	36.94	2360.18	21	0.2	787.734	32.58	278470	10987	Carbamidomethylation	C6:Carbamidomethylation:1000.00	sp|P02760|AMBP_HUMAN
LTGLGHRSDHYNC(+57.02)	36.85	1528.68	13	-1	510.568	19.42	11274	4673	Carbamidomethylation	C13:Carbamidomethylation:1000.00	sp|P60022|DEFB1_HUMAN
TVVQPSVGAAAGPVVPPC(+57.02)PGRIRH	36.82	2421.31	24	-1.6	808.108	25.79	306320	7699	Carbamidomethylation	C18:Carbamidomethylation:1000.00	sp|P02765|FETUA_HUMAN
MIEQNTKSPLFMGKVVNPTQK	36.79	2389.25	21	0.7	797.424	28.53	0	9043			sp|P01009|A1AT_HUMAN
SVIDQSRVLNLGP	36.77	1396.77	13	0.6	699.391	32	139450	10682			sp|P07911|UROM_HUMAN
AASPGSGGGGGGLGPGAHGY	36.73	1582.71	20	4.1	792.367	19.31	0	4625			sp|P31260|HXA10_HUMAN
DGSPHPDPSAGAKPC(+57.02)GS	36.65	1635.69	17	-2.4	546.237	17.25	0	3691	Carbamidomethylation	C15:Carbamidomethylation:1000.00	sp|Q15517|CDSN_HUMAN
NGQ(+.98)EN(+.98)GHVKV	36.48	1082.5	10	0.5	542.257	20.06	171520	4945	Deamidation (NQ)	Q3:Deamidation (NQ):26.31;N5:Deamidation (NQ):58.99	sp|P29966|MARCS_HUMAN
Q(-17.03)EEAQSWGHSSEQDGLRVPR	36.39	2278.04	20	-0.8	760.352	27.38	72892	8486	Pyro-glu from Q	Q1:Pyro-glu from Q:1000.00	sp|Q86UX2|ITIH5_HUMAN
SQPPPLPPPPPPAQETQEPSPILDSEETRA	35.84	3201.58	30	-7	1068.19	30.56	0	10004			sp|Q16643|DREB_HUMAN
AIQDPRLFAEEK	35.84	1415.74	12	-0.3	708.878	27.32	116920	8456			sp|P01833|PIGR_HUMAN
AVADTRDQADGSRASVDSGSSEEQGGSSRA	35.83	2952.3	30	-1.1	985.107	17.91	0	3992			sp|P01833|PIGR_HUMAN
DLELSHLC(+57.02)EYDF	35.51	1539.66	12	-2.9	770.833	34.25	0	11721	Carbamidomethylation	C8:Carbamidomethylation:1000.00	sp|O00187|MASP2_HUMAN
EC(+57.02)RGGC(+57.02)GPQC(+57.02)C(+57.02)QPT	35.51	1665.61	14	-0.2	833.813	17.39	9954.8	3772	Carbamidomethylation	C2:Carbamidomethylation:1000.00;C6:Carbamidomethylation:1000.00;C10:Carbamidomethylation:1000.00;C11:Carbamidomethylation:1000.00	sp|O75094|SLIT3_HUMAN
LQPMVSALNIR	35.27	1240.7	11	-1.3	621.355	32.23	115870	10807			sp|P07911|UROM_HUMAN
KLHVDPENF	34.93	1097.55	9	0.5	549.783	26.96	19071	8283			sp|P69891|HBG1_HUMAN, sp|P02042|HBD_HUMAN, sp|P69892|HBG2_HUMAN, sp|P02100|HBE_HUMAN, sp|P68871|HBB_HUMAN
FAEEKAVADTRDQADGSRASVDSGSSEEQGGSSRALVST	34.88	3956.82	39	-2.2	1319.94	24.26	266830	6951			sp|P01833|PIGR_HUMAN
GGGGGGSGGSPGPPGTGA	34.85	1282.55	18	6.7	642.288	18.54	0	4273			sp|Q9UD57|NKX12_HUMAN
DRGEC(+57.02)VPGEQEPEPILIPRV	34.8	2289.14	20	0	764.055	32.79	830430	11065	Carbamidomethylation	C5:Carbamidomethylation:1000.00	sp|P02760|AMBP_HUMAN
DLKEGLLLYHTENNVGLK	34.67	2055.1	18	0	686.041	31.94	0	10661			sp|O75954|TSN9_HUMAN
DGQPGAKGEPGDAGAKGDAGPPGP	34.52	2101.97	24	0.3	701.663	19.37	130480	4618			sp|P02452|CO1A1_HUMAN
KEKESQDKTLSLPELEQQQEQQQEQQQEQVQ	34.15	3767.81	31	-1.2	1256.94	27.22	0	8414			sp|P06727|APOA4_HUMAN
TGNRNPGSSGTGGTATWKPGSSGP	34.15	2230.04	24	-0.2	744.352	22.35	445760	6039			sp|P02671|FIBA_HUMAN
PEPPVSGEMDDN(+.98)SLSPEAC(+57.02)YEC(+57.02)KINGYPKR	33.93	3439.5	30	-1.8	860.881	27.9	1994900	8727	Deamidation (NQ); Carbamidomethylation	N12:Deamidation (NQ):16.42;C19:Carbamidomethylation:1000.00;C22:Carbamidomethylation:1000.00	sp|P35555|FBN1_HUMAN
SMDGGGSPKGDVDPFYYDYETVRNGG	33.91	2782.18	26	-0.5	928.401	32.25	53414	10842			sp|P54710|ATNG_HUMAN
EHAVEGDC(+57.02)DFQL	33.9	1418.58	12	-3.5	710.293	30.92	0	10176	Carbamidomethylation	C8:Carbamidomethylation:1000.00	sp|P02765|FETUA_HUMAN
PGKDGPRGPT	33.6	980.504	10	2.3	491.26	17.85	68285	3976			sp|P02461|CO3A1_HUMAN
GRPEAQPPPLSSEHKEPVAGDAVPGPKDGSAPEV	33.34	3401.69	34	1.7	1134.9	24.93	183750	7275			sp|O15240|VGF_HUMAN
LDTYPNDETTERVFPYIS	33.32	2159.01	18	-2.1	1080.51	33.41	0	11411			sp|Q12907|LMAN2_HUMAN
FDSDPITVTVPVEV	33.03	1516.77	14	-0.8	759.39	34.71	85392	11872			sp|P10909|CLUS_HUMAN
DLDPLPPFPDHV	32.86	1360.67	12	0.9	681.341	34.42	23082	11769			sp|P55001|MFAP2_HUMAN
EKESQDKTLSLPELEQQQEQQQEQQQEQVQM	32.79	3770.75	31	-1	1257.92	30.5	2408700	9915			sp|P06727|APOA4_HUMAN
GSN(+.98)GPVGEPGPEGPAG	32.77	1378.6	16	7.8	690.313	17.3	1333900	3673	Deamidation (NQ)	N3:Deamidation (NQ):1000.00	sp|P05997|CO5A2_HUMAN
GENDDPRPPNPPKPMPNPNPNHPSSSGSFS	32.73	3166.42	30	-0.9	1056.48	23.87	289370	6815			sp|P14209|CD99_HUMAN
KGN(+.98)FGEAGPAGSPGPPGPVGP	32.69	1846.88	21	-8.1	924.442	22.3	149110	6021	Deamidation (NQ)	N3:Deamidation (NQ):1000.00	sp|Q07092|COGA1_HUMAN
DEC(+57.02)C(+57.02)FRSC(+57.02)DL	32.49	1360.48	10	-1.3	681.249	27.38	16115	8497	Carbamidomethylation	C3:Carbamidomethylation:1000.00;C4:Carbamidomethylation:1000.00;C8:Carbamidomethylation:1000.00	sp|P05019|IGF1_HUMAN
FGASAGTGDLSDNHDIISM(+15.99)KL	32.4	2164.01	21	1	722.345	30.43	128840	9945	Oxidation (M)	M19:Oxidation (M):1000.00	sp|Q12907|LMAN2_HUMAN
GGGNGAGGGGAGGAGGGGGGGSRAPP	32.39	1822.81	26	2.9	912.413	20.23	0	5037			sp|O95343|SIX3_HUMAN
GPQ(+.98)GQ(+.98)PGLPGPPGPPGP	32.37	1507.73	17	1.2	754.874	23.41	2754100	6302	Deamidation (NQ)	Q3:Deamidation (NQ):1000.00;Q5:Deamidation (NQ):1000.00	sp|P27658|CO8A1_HUMAN
ASVDSGSSEEQGGSSRALVSTLVPLG	32.36	2489.22	26	-0.6	1245.62	33.42	454300	11403			sp|P01833|PIGR_HUMAN
ADIAPSTDDLASLSEK	32.33	1631.79	16	-1.4	816.901	30.22	0	9844			sp|Q13361|MFAP5_HUMAN
DGQPGAKGEPGDAGAK	32.23	1453.68	16	1.3	727.848	15.83	38655	3031			sp|P02452|CO1A1_HUMAN
FGASAGTGDLSDNHDIISMKL	32.2	2148.02	21	0.6	717.013	32.78	219330	11088			sp|Q12907|LMAN2_HUMAN
Q(-17.03)GRDGPPGLPGTPGPPGP	32.11	1635.8	18	-9.1	818.9	23.36	0	6534	Pyro-glu from Q	Q1:Pyro-glu from Q:1000.00	sp|Q02388|CO7A1_HUMAN
VLNLGPITR	32.08	981.597	9	0.7	491.806	30.65	16509000	9959			sp|P07911|UROM_HUMAN
YPYYGKLL	31.94	1015.54	8	0.2	508.776	32.41	42041	10910			sp|P05026|AT1B1_HUMAN
IPGLGAAGPTGMFFGSAPSPMGGISP	31.94	2373.15	26	3	792.06	25.36	580650	7552			sp|P24928|RPB1_HUMAN
SELHC(+57.02)DKL	31.67	1000.46	8	0	501.24	21.18	45978	5487	Carbamidomethylation	C5:Carbamidomethylation:1000.00	sp|P69891|HBG1_HUMAN, sp|P02042|HBD_HUMAN, sp|P69892|HBG2_HUMAN, sp|P02100|HBE_HUMAN, sp|P68871|HBB_HUMAN
TLFGDKLC(+57.02)	31.59	952.469	8	-1.1	477.241	30.23	2909700	9810	Carbamidomethylation	C8:Carbamidomethylation:1000.00	sp|P02768|ALBU_HUMAN
E(-18.01)SRGLGAGAGAGGSAGGVGATGGAGC(+57.02)AGAGP	31.58	2396.09	31	2.9	799.706	20.56	190860	5104	Pyro-glu from E; Carbamidomethylation	E1:Pyro-glu from E:1000.00;C26:Carbamidomethylation:1000.00	sp|P41594|GRM5_HUMAN
ISHELDSASSEVN	31.57	1386.63	13	0.2	694.321	22.07	11692	5908			sp|P10451|OSTP_HUMAN
PGPKDGSAPEVRGA	31.48	1336.67	14	0	669.344	23.41	116880	6533			sp|O15240|VGF_HUMAN
LHVDPENF	31.44	969.456	8	0.4	485.735	29.51	39476	9520			sp|P69891|HBG1_HUMAN, sp|P02042|HBD_HUMAN, sp|P69892|HBG2_HUMAN, sp|P02100|HBE_HUMAN, sp|P68871|HBB_HUMAN

## Sheet: Donor2_Wheat
PEAKS Assigned Peptide Sequence	Manually Corrected Peptide Sequence	-10lgP	Mass	Length	ppm	m/z	RT	Area	Scan	PTM	AScore	Included in Final Dataset	Accession

## Sheet: Donor3_All
Peptide	-10lgP	Mass	Length	ppm	m/z	RT	Area	Scan	PTM	AScore	Accession
PGGGGGGGSGGGGGSGGGGSGGGRGA	67.5	1743.73	26	2.3	872.873	14.79	42700	2550			sp|Q9UHB9|SRP68_HUMAN
ALLSPYSYSTTAVVTNPKE	66.86	2040.04	19	3.1	1021.03	32.87	16200	9472			sp|P02766|TTHY_HUMAN
LLSPYSYSTTAVVTNPKE	64.5	1969	18	3.1	985.513	32.28	6980	9297			sp|P02766|TTHY_HUMAN
GKVNVDEVGGEALGRL	64.05	1611.86	16	-0.7	806.936	33.18	21000	9576			sp|P68871|HBB_HUMAN
HTSDSDVPSGVTEVVVKL	63.38	1867.95	18	1.9	934.985	34.21	2110	9954			sp|P10909|CLUS_HUMAN
HTSDSDVPSGVTEVVVK	63.29	1754.87	17	1.4	878.443	30.1	86900	8358			sp|P10909|CLUS_HUMAN
EAEDLQVGQVELGGGPGAGSLQPL	62.56	2320.15	24	-2.3	1161.08	34.05	0	9905			sp|P01308|INS_HUMAN
LSPYSYSTTAVVTNPKE	62.33	1855.92	17	-1.9	928.966	30.52	94900	8562			sp|P02766|TTHY_HUMAN
DTDDVPVPAPAGDQKE	61.73	1652.75	16	1.6	827.385	25.36	46500	6281			sp|Q02818|NUCB1_HUMAN
SHTSDSDVPSGVTEVVVKL	61.7	1954.98	19	1.9	978.501	34.15	3500	9929			sp|P10909|CLUS_HUMAN
LSWKVSGPAAPAQSYT	61.33	1661.84	16	-0.8	831.927	32.37	27900	9310			sp|Q8WZ75|ROBO4_HUMAN
TGLSMDGGGSPKGDVDP	60.98	1588.7	17	-0.6	795.359	27.89	545000	7401			sp|P54710|ATNG_HUMAN
PGGGGGGGSGGGGGSGGGGSGGGR	60.78	1615.67	24	4	808.845	8.19	1370	1467			sp|Q9UHB9|SRP68_HUMAN
EEAPSLRPAPPPISGGGY	60.64	1793.89	18	-1.2	897.954	31.43	653000	8974			sp|P02675|FIBB_HUMAN
EC(+57.02)C(+57.02)DVEDSTTC(+57.02)FNAKGPL	60.52	2101.84	18	2.8	1051.93	31.64	10100	9059	Carbamidomethylation	C2:Carbamidomethylation:1000.00;C3:Carbamidomethylation:1000.00;C11:Carbamidomethylation:1000.00	sp|P02774|VTDB_HUMAN
PDAPPSPPLGAPGLPPAGSPPDSH	60.48	2227.09	24	0.3	1114.55	30.77	0	8688			sp|P02765|FETUA_HUMAN
VELGGGPGAGSLQPLALEGSLQ	60.07	2049.07	22	1.4	1025.55	34.59	0	10058			sp|P01308|INS_HUMAN
ADIAPSTDDLASLSEK	59.95	1631.79	16	2.7	816.904	31.69	4460	9083			sp|Q13361|MFAP5_HUMAN
WVGTGASEAEKTGAQEL	59.71	1732.83	17	0.5	867.421	31.29	165000	8891			sp|P06396|GELS_HUMAN
PEQTPVLKPEEEAPAPEVGA	59.31	2087.04	20	4.5	1044.53	29.69	21400	8222			sp|P04004|VTNC_HUMAN
TRC(+57.02)PDGQFC(+57.02)PVAC(+57.02)C(+57.02)LDPGGASYSC(+57.02)C(+57.02)RPL	58.32	3260.34	28	3.1	1087.79	33	0	9523	Carbamidomethylation	C3:Carbamidomethylation:1000.00;C9:Carbamidomethylation:1000.00;C13:Carbamidomethylation:1000.00;C14:Carbamidomethylation:1000.00;C24:Carbamidomethylation:1000.00;C25:Carbamidomethylation:1000.00	sp|P28799|GRN_HUMAN
SGSVIDQSRVLNLGPI	58.22	1653.9	16	-0.6	827.959	34.65	23700	10078			sp|P07911|UROM_HUMAN
PEQTPVLKPEEEAPAPEVG	57.58	2016.01	19	-0.3	1009.01	29.43	0	8104			sp|P04004|VTNC_HUMAN
DLQVGQVELGGGPGAGSLQPLALEGSLQ	57.14	2689.39	28	-1	1345.7	34.96	0	10165			sp|P01308|INS_HUMAN
N(+.98)GAGGGGGGGGGGGGGGGGGGGQGQ	56.94	1657.64	25	0.6	829.829	9.21	0	1657	Deamidation (NQ)	N1:Deamidation (NQ):128.93	sp|Q9H7D7|WDR26_HUMAN
SVFPQQTGQLAELQPQDR	56.76	2041.02	18	2.7	1021.52	32.38	0	9328			sp|P81172|HEPC_HUMAN
EAPSLRPAPPPISGGGY	56.71	1664.85	17	-0.8	833.433	31.33	33200	8928			sp|P02675|FIBB_HUMAN
EEAPSLRPAPPPISGGG	56.65	1630.83	17	0.7	816.424	28.84	257000	7815			sp|P02675|FIBB_HUMAN
LSALEEYTKKLNTQ	56.19	1636.87	14	-0.5	819.44	32.75	50500	9429			sp|P02647|APOA1_HUMAN
EAEDLQVGQVELGGGPGAGSLQ	55.69	2110.02	22	-1.3	1056.01	32.41	12600	9326			sp|P01308|INS_HUMAN
TSDSDVPSGVTEVVVKL	55.68	1730.89	17	-0.3	866.454	34.34	1570	9984			sp|P10909|CLUS_HUMAN
GSTGSWNSGSSGTGSTGNQNPGSPRPGSTG	55.37	2735.18	30	-0.3	1368.6	22.82	0	5180			sp|P02671|FIBA_HUMAN
QSRVLNLGPITR	55.26	1352.79	12	-0.5	677.401	33.13	162000	9659			sp|P07911|UROM_HUMAN
YTKKVPQVSTPTL	54.96	1460.82	13	-0.8	731.419	31.39	156000	8914			sp|P02768|ALBU_HUMAN
SGSVIDQSRVLNLGPIT	54.62	1754.95	17	-1.1	878.483	33.98	688000	9836			sp|P07911|UROM_HUMAN
LSMDGGGSPKGDVDP	54.59	1430.63	15	-3.1	716.322	26.59	57800	6839			sp|P54710|ATNG_HUMAN
SALEEYTKKLNTQ	54.02	1523.78	13	-0.6	762.898	31.15	37600	8844			sp|P02647|APOA1_HUMAN
GPPPPPPGKPQGPPPQG	53.71	1600.84	17	1.1	801.426	20.73	129000	4337			sp|P02810|PRPC_HUMAN
GSTGSWN(+.98)SGSSGTGSTGNQNPGSPRPGSTG	53.17	2736.16	30	4	1369.09	22.94	19300	5234	Deamidation (NQ)	N7:Deamidation (NQ):84.41	sp|P02671|FIBA_HUMAN
FGASAGTGDLSDNHDIIS	53.02	1775.8	18	-3.5	888.902	31.5	30200	8998			sp|Q12907|LMAN2_HUMAN
FGASAGTGDLSDNHDIISMKL	52.99	2148.02	21	-2.9	1075.01	34.44	3130	10016			sp|Q12907|LMAN2_HUMAN
SGSVIDQSRVLNLGPITRK	52.54	2039.15	19	-0.7	680.723	33.32	778000	9591			sp|P07911|UROM_HUMAN
DFSSDLENVPH	52.4	1258.55	11	-0.6	630.28	31.57	266000	8996			sp|P51888|PRELP_HUMAN
VGQVELGGGPGAGSLQPLALEGSLQ	52.25	2333.22	25	0.8	1167.62	34.55	1350	10045			sp|P01308|INS_HUMAN
PEQTPVLKPEEEAPAPEVGASKPEG	52.16	2585.29	25	5.4	862.774	28.55	82400	7715			sp|P04004|VTNC_HUMAN
TGLSM(+15.99)DGGGSPKGDVDP	51.79	1604.7	17	-0.2	803.356	23.71	340000	5595	Oxidation (M)	M5:Oxidation (M):1000.00	sp|P54710|ATNG_HUMAN
DFSSDLENVPHL	51.67	1371.63	12	1	686.823	34.37	1170	9996			sp|P51888|PRELP_HUMAN
EAEDLQVGQVELGGGPGAGSLQP	51.43	2207.07	23	-1.1	1104.54	32.8	47000	9451			sp|P01308|INS_HUMAN
DC(+57.02)C(+57.02)AKQEPERNEC(+57.02)	51.35	1694.64	13	0	848.33	19.81	1130000	4019	Carbamidomethylation	C2:Carbamidomethylation:1000.00;C3:Carbamidomethylation:1000.00;C13:Carbamidomethylation:1000.00	sp|P02768|ALBU_HUMAN
GSVIDQSRVLNLGPITR	51.31	1824.02	17	4.5	913.022	33.53	11200	9733			sp|P07911|UROM_HUMAN
TSDSDVPSGVTEVVVK	50.96	1617.81	16	-1.9	809.911	30.19	0	8441			sp|P10909|CLUS_HUMAN
SC(+57.02)DTPPPC(+57.02)PRC(+57.02)PAPE	50.91	1739.71	15	-0.5	870.86	22.31	310000	4914	Carbamidomethylation	C2:Carbamidomethylation:1000.00;C8:Carbamidomethylation:1000.00;C11:Carbamidomethylation:1000.00	sp|P01860|IGHG3_HUMAN
SVIDQSRVLNLGPIT	50.67	1610.9	15	0.5	806.457	34.24	24100	9945			sp|P07911|UROM_HUMAN
GLSMDGGGSPKGDVDP	50.59	1487.66	16	0.2	744.836	27.43	315000	7192			sp|P54710|ATNG_HUMAN
SGSSEEQGGSSRA	50.14	1237.52	13	1.1	619.766	14.86	0	2565			sp|P01833|PIGR_HUMAN
AQVSVQPNFQQDKFLG	50.06	1804.91	16	-2	903.461	32.78	37100	9442			sp|P41222|PTGDS_HUMAN
AIIKSYDLDPGAGSLE	50.06	1647.84	16	1.5	824.926	32.8	0	9456			sp|Q13790|APOF_HUMAN
EEAPSLRPAPPPISGG	50.01	1573.81	16	0.1	787.912	29.22	14500	7989			sp|P02675|FIBB_HUMAN
EC(+57.02)RGGC(+57.02)GPQC(+57.02)C(+57.02)QPT	49.73	1665.61	14	-0.4	833.813	19.7	118000	3878	Carbamidomethylation	C2:Carbamidomethylation:1000.00;C6:Carbamidomethylation:1000.00;C10:Carbamidomethylation:1000.00;C11:Carbamidomethylation:1000.00	sp|O75094|SLIT3_HUMAN
GLSM(+15.99)DGGGSPKGDVDPF	49.72	1650.72	17	1.1	826.368	32.06	0	9222	Oxidation (M)	M4:Oxidation (M):1000.00	sp|P54710|ATNG_HUMAN
SGSVIDQSRVLNLGPITR	49.69	1911.05	18	0.2	956.534	33.41	41700000	9764			sp|P07911|UROM_HUMAN
YSQGSKGPGEDFRM(+15.99)ATL	49.67	1858.85	17	-1.6	930.432	31.57	267000	8991	Oxidation (M)	M14:Oxidation (M):1000.00	sp|P41222|PTGDS_HUMAN
TRC(+57.02)PDGQFC(+57.02)PVAC(+57.02)C(+57.02)LDPGGASYSC(+57.02)C(+57.02)RP	49.57	3147.25	27	-0.2	1050.09	32.35	208000	9295	Carbamidomethylation	C3:Carbamidomethylation:1000.00;C9:Carbamidomethylation:1000.00;C13:Carbamidomethylation:1000.00;C14:Carbamidomethylation:1000.00;C24:Carbamidomethylation:1000.00;C25:Carbamidomethylation:1000.00	sp|P28799|GRN_HUMAN
DVELPTNKDVC(+57.02)DPGNTKVM	49.48	2130.99	19	1	1066.5	30.85	169000	8681	Carbamidomethylation	C11:Carbamidomethylation:1000.00	sp|P02774|VTDB_HUMAN
Q(-17.03)SRVLNLGPITR	49.15	1335.76	12	-9.1	668.882	33.4	0	9677	Pyro-glu from Q	Q1:Pyro-glu from Q:1000.00	sp|P07911|UROM_HUMAN
TIDEKGTEAAGAMF	49.05	1439.66	14	3	720.84	32.5	0	9362			sp|P01009|A1AT_HUMAN
SGSVIDQSRVLN	48.92	1273.66	12	0.1	637.839	27.99	1270000	7406			sp|P07911|UROM_HUMAN
LASPEYVNLPINGNGKQ	48.04	1812.94	17	1.6	907.477	32.09	0	9232			sp|P09211|GSTP1_HUMAN
ASHTSDSDVPSGVTEVVVKL	47.86	2026.02	20	-0.6	1014.02	34.03	63800	9901			sp|P10909|CLUS_HUMAN
LFAEEKAVADTR	47.57	1348.7	12	-3.5	675.354	29.81	26100	8265			sp|P01833|PIGR_HUMAN
QGGNQPQGPPPPPGKPQ	47.44	1679.84	17	-1.6	840.925	20.15	12100	4135			sp|P02812|PRB2_HUMAN, sp|P04280|PRP1_HUMAN
C(+57.02)PIFTKIQGTC(+57.02)	47.29	1323.63	11	0.9	662.824	31.43	55000	8979	Carbamidomethylation	C1:Carbamidomethylation:1000.00;C11:Carbamidomethylation:1000.00	sp|P60022|DEFB1_HUMAN
TALQPM(+15.99)VSALNIR	47.2	1428.78	13	-0.8	715.395	32.28	120000	9277	Oxidation (M)	M6:Oxidation (M):1000.00	sp|P07911|UROM_HUMAN
DDILASPPRLPEPQPYPGAPHHSS	47.18	2577.26	24	0.9	860.095	32.66	48500	9390			sp|P39060|COIA1_HUMAN
ADC(+57.02)C(+57.02)AKQEPERNEC(+57.02)	47.11	1765.68	14	-0.9	883.847	20.02	483000	4106	Carbamidomethylation	C3:Carbamidomethylation:1000.00;C4:Carbamidomethylation:1000.00;C14:Carbamidomethylation:1000.00	sp|P02768|ALBU_HUMAN
TKKVPQVSTPTL	47.07	1297.76	12	0.4	649.888	30.88	222000	8683			sp|P02768|ALBU_HUMAN
TALQPMVSALNIR	46.97	1412.78	13	0	707.398	34.4	17000	9995			sp|P07911|UROM_HUMAN
VDEVGGEALGRL	46.7	1213.63	12	0.9	607.823	32.65	2370	9405			sp|P68871|HBB_HUMAN
SRVLNLGPITR	46.32	1224.73	11	1.9	613.374	33.45	31200	9698			sp|P07911|UROM_HUMAN
Q(-17.03)QQPPREPPAAPGAWRQQ	46.26	2024	18	-3.3	1013	28.17	265000	7593	Pyro-glu from Q	Q1:Pyro-glu from Q:1000.00	sp|P28300|LYOX_HUMAN
PGSSGTGGTATWKPG	45.94	1359.64	15	0.9	680.829	25.17	86800	6212			sp|P02671|FIBA_HUMAN
IVFLPQTDKC(+57.02)M(+15.99)TEQ	45.88	1724.81	14	1.8	863.414	32.17	9300	9252	Carbamidomethylation; Oxidation (M)	C10:Carbamidomethylation:1000.00;M11:Oxidation (M):1000.00	sp|P41222|PTGDS_HUMAN
AAVQPVIGISQR	45.69	1237.71	12	0.6	619.865	29.86	52600	8270			sp|Q96FE7|P3IP1_HUMAN
LGGGPGAGSLQPLALEGSLQ	45.57	1820.96	20	0	911.489	34.35	0	9991			sp|P01308|INS_HUMAN
NVERVPFDAATLHTSTA	45.54	1827.91	17	0.4	914.963	32.11	11600	9238			sp|P06396|GELS_HUMAN
VIDQSRVLNLGPI	45.33	1422.82	13	-0.3	712.417	34.65	36900	10077			sp|P07911|UROM_HUMAN
DC(+57.02)C(+57.02)AKQEPERNEC(+57.02)F	45.14	1841.71	14	-3.5	921.861	26.13	0	6640	Carbamidomethylation	C2:Carbamidomethylation:1000.00;C3:Carbamidomethylation:1000.00;C13:Carbamidomethylation:1000.00	sp|P02768|ALBU_HUMAN
SGSVIDQSRVL	45.05	1159.62	11	-1.3	580.816	31.07	467000	8779			sp|P07911|UROM_HUMAN
EGNNPQGPPPPAGGNPQQPQ	44.86	1979.91	20	0.5	990.962	19.07	16400	3730			sp|P02812|PRB2_HUMAN, sp|P04280|PRP1_HUMAN
TGNRNPGSSGTGGTATWKPGSSGP	44.46	2230.04	24	2.9	1116.03	26.98	0	7024			sp|P02671|FIBA_HUMAN
YSQGSKGPGEDFRMATL	44.35	1842.86	17	-1.5	922.434	33.23	15200	9604			sp|P41222|PTGDS_HUMAN
SGSVIDQSRV	44.11	1046.54	10	-0.6	524.275	25.46	48000	6335			sp|P07911|UROM_HUMAN
SVIDQSRVLN	44.09	1129.61	10	-0.8	565.811	27.93	179000	7418			sp|P07911|UROM_HUMAN
GQQQPFPPQQPYPQPQPFPS	44	2292.1	20	3.1	1147.06	32.98	0	9515			sp|P04722|GDA2_WHEAT, sp|P04721|GDA1_WHEAT, sp|P18573|GDA9_WHEAT, sp|P02863|GDA0_WHEAT, tr|K7XRA1|K7XRA1_WHEAT, tr|J7HT09|J7HT09_WHEAT, tr|A0A0K2QJX7|A0A0K2QJX7_WHEAT, tr|A7LHC8|A7LHC8_9POAL, tr|A0A0K2QJT3|A0A0K2QJT3_WHEAT, tr|A0A0E3Z7F7|A0A0E3Z7F7_WHEAT, tr|A0A1K0JNE4|A0A1K0JNE4_WHEAT, tr|A0A0E3UQV1|A0A0E3UQV1_WHEAT, tr|A0A0K2QJ92|A0A0K2QJ92_WHEAT, tr|A0A060N3B9|A0A060N3B9_WHEAT, tr|J7HZV4|J7HZV…
DGSPHPDPSAGAKPC(+57.02)GSSSAGKIPC(+57.02)RS	43.95	2679.21	27	1	894.079	25.13	1790000	6249	Carbamidomethylation	C15:Carbamidomethylation:1000.00;C25:Carbamidomethylation:1000.00	sp|Q15517|CDSN_HUMAN
VRYTKKVPQVSTPTL	43.86	1715.99	15	-1	859.003	32.38	9700	9341			sp|P02768|ALBU_HUMAN
TRC(+57.02)PDGQ(+.98)FC(+57.02)PVAC(+57.02)C(+57.02)LDPGGASYSC(+57.02)C(+57.02)RPL	43.78	3261.32	28	8.1	1088.12	33.07	22800	9523	Carbamidomethylation; Deamidation (NQ)	C3:Carbamidomethylation:1000.00;Q7:Deamidation (NQ):1000.00;C9:Carbamidomethylation:1000.00;C13:Carbamidomethylation:1000.00;C14:Carbamidomethylation:1000.00;C24:Carbamidomethylation:1000.00;C25:Carbamidomethylation:1000.00	sp|P28799|GRN_HUMAN
DLQVGQVELGGGPGAGSLQP	43.64	1877.95	20	-3.5	939.978	33.25	0	9616			sp|P01308|INS_HUMAN
SVIDQSRVLNLGPITR	43.54	1767	16	1.6	884.509	33.8	4870000	9844			sp|P07911|UROM_HUMAN
SVIDQSRVLNLGPI	43.41	1509.85	14	0.3	755.933	34.82	2850	10120			sp|P07911|UROM_HUMAN
EGVQKEDIPPADLSDQVPDTESETR	43.15	2754.28	25	0.4	919.102	29.51	66400	8101			sp|P01024|CO3_HUMAN
LFAEEKAVADTRDQADGSRASVDSGSSEEQGGSSRA	42.9	3669.67	36	-0.5	918.425	30.95	2500000	8670			sp|P01833|PIGR_HUMAN
SGSVIDQSRVLNLG	42.79	1443.77	14	-1.4	722.89	32.69	0	9419			sp|P07911|UROM_HUMAN
EALPVSLSQGQPSRQ	42.66	1595.83	15	-1.9	798.919	29.81	0	8272			sp|Q16819|MEP1A_HUMAN
SC(+57.02)DTPPPC(+57.02)PR	42.61	1185.49	10	0.7	593.753	20.17	69500	4049	Carbamidomethylation	C2:Carbamidomethylation:1000.00;C8:Carbamidomethylation:1000.00	sp|P01860|IGHG3_HUMAN
TKAPVDLLGVAHNNL	42.59	1560.86	15	-0.3	781.438	34.08	0	9916			sp|P0C0L4|CO4A_HUMAN
Q(-17.03)DRLDAPPPPAAPLPR	42.33	1692.89	16	2.7	847.457	30.5	8410	8554	Pyro-glu from Q	Q1:Pyro-glu from Q:1000.00	sp|Q99523|SORT_HUMAN
FRSGSVIDQSRVLNLGPITR	41.93	2214.22	20	-0.3	739.081	34.15	3540	9925			sp|P07911|UROM_HUMAN
VEVLPKAGALNSNDA	41.91	1496.78	15	1	749.4	29.7	28200	8205			sp|P06396|GELS_HUMAN
ADGQPGAKGEPGDAGAKGDAGPPGP	41.79	2173	25	0.1	725.342	22.7	32100	5122			sp|P02452|CO1A1_HUMAN
AIQDPRLFAEEK	41.73	1415.74	12	-0.4	708.877	31.62	79200	9035			sp|P01833|PIGR_HUMAN
AC(+57.02)DDYRLC(+57.02)E	41.67	1200.45	9	-0.8	601.234	26.4	781000	6831	Carbamidomethylation	C2:Carbamidomethylation:1000.00;C8:Carbamidomethylation:1000.00	sp|P08493|MGP_HUMAN
VIDQSRVLNLGPITR	41.36	1679.97	15	0.3	560.997	33.13	8170000	9514			sp|P07911|UROM_HUMAN
DVELPTNKDVC(+57.02)DPG	41.3	1557.7	14	2.4	779.858	27.98	42600	7475	Carbamidomethylation	C11:Carbamidomethylation:1000.00	sp|P02774|VTDB_HUMAN
DLQVGQVELGGGPGAGSLQPLALEGS	41.2	2448.25	26	1.6	1225.13	34.6	0	10060			sp|P01308|INS_HUMAN
LRLTEPADTITDA	41.08	1414.73	13	-0.4	708.372	32.05	46900	9199			sp|P06870|KLK1_HUMAN
IDQSRVLNLGPITR	41.04	1580.9	14	0.1	791.457	33.13	805000	9496			sp|P07911|UROM_HUMAN
DLQVGQVELGGGPGAGSLQ	40.96	1780.9	19	-2.6	891.453	32.85	0	9477			sp|P01308|INS_HUMAN
N(+.98)GQEN(+.98)GHVKV	40.96	1082.5	10	1.2	542.258	22.99	78600	5209	Deamidation (NQ)	N1:Deamidation (NQ):20.41;N5:Deamidation (NQ):40.00	sp|P29966|MARCS_HUMAN
GGSGGGGGGSSGGRGSGGGSSGGS	40.94	1695.68	24	-1.3	848.846	7.35	0	1321			sp|P04264|K2C1_HUMAN
DGQPGAKGEPGDAGAKGDAGPPGP	40.92	2101.97	24	1.3	701.664	22.55	133000	5000			sp|P02452|CO1A1_HUMAN
VKPLQVEPPEPVVA	40.85	1500.86	14	-0.4	751.434	32.28	59500	9269			sp|Q13477|MADCA_HUMAN
PAAGQQQPPREPPAAPGAWRQQ	40.83	2337.17	22	-3.4	780.062	27.71	58800	7370			sp|P28300|LYOX_HUMAN
PSSAGSWN(+.98)SGSSGPGSTGN(+.98)RNPGSSGTGGTATWKPGSSGP	40.75	3634.58	40	-5.1	1212.53	29.31	50800	8040	Deamidation (NQ)	N8:Deamidation (NQ):14.09;N19:Deamidation (NQ):15.21	sp|P02671|FIBA_HUMAN
TAQLDEELGGTPVQSRVVQGKEPAHL	40.72	2758.42	26	2.2	920.484	32.31	27700	9299			sp|P06396|GELS_HUMAN
SGSVIDQSR	40.71	947.467	9	-0.3	474.741	21.52	81000	4592			sp|P07911|UROM_HUMAN
VIDQSRVLN	40.46	1042.58	9	-0.1	522.296	24.99	148000	6093			sp|P07911|UROM_HUMAN
TLFGDKLC(+57.02)TVAT	40.18	1324.67	12	-1.3	663.341	33.21	0	9603	Carbamidomethylation	C8:Carbamidomethylation:1000.00	sp|P02768|ALBU_HUMAN
SMDGGGSPKGDVDP	40.15	1317.55	14	2	659.784	22.6	33200	5077			sp|P54710|ATNG_HUMAN
GPPPPPPGKPQGPPPQGG	40.03	1657.86	18	-2.1	829.934	20.51	17700	4162			sp|P02810|PRPC_HUMAN
DEAPGQEQRGPEDQDIS	40.02	1869.8	17	1	935.907	22.46	41000	5040			sp|P12838|DEF4_HUMAN
VLLQGARGFA	39.95	1030.59	10	-1.1	516.303	32.75	51800	9431			sp|P08571|CD14_HUMAN
YGEMADC(+57.02)C(+57.02)AKQEPERNEC(+57.02)	39.86	2245.85	18	0	749.624	23.95	402000	5657	Carbamidomethylation	C7:Carbamidomethylation:1000.00;C8:Carbamidomethylation:1000.00;C18:Carbamidomethylation:1000.00	sp|P02768|ALBU_HUMAN
DQGPVGRTGEVG	39.8	1170.56	12	0.8	586.289	22.14	0	4888			sp|P08123|CO1A2_HUMAN
STGNRNPGSSGTGGTATWKPGSSGP	39.78	2317.07	25	-4.9	773.36	26.87	137000	6959			sp|P02671|FIBA_HUMAN
WLNPDPSQKQNL	39.1	1438.72	12	0.4	720.368	31.79	53300	9120			sp|P10451|OSTP_HUMAN
DVRKVC(+57.02)QDC(+57.02)PL	38.76	1388.65	11	-1.9	695.333	28.07	0	7516	Carbamidomethylation	C6:Carbamidomethylation:1000.00;C9:Carbamidomethylation:1000.00	sp|P02765|FETUA_HUMAN
FGASAGTGDLSDNHDIISMK	38.71	2034.93	20	2.7	1018.48	32.3	8890	9302			sp|Q12907|LMAN2_HUMAN
SGDSDDDEPPPLPRL	38.51	1608.73	15	-0.5	805.37	33.03	27900	9536			sp|O00264|PGRC1_HUMAN
GSVIDQSRVLNLGPI	38.38	1566.87	15	-1.7	784.442	34.75	289	10106			sp|P07911|UROM_HUMAN
GSTGSWNSGSSGTGSTGNQNPGSPRP	38.31	2433.05	26	-1.9	1217.53	23.95	204000	5646			sp|P02671|FIBA_HUMAN
DQSRVLNLGPITR	38.08	1467.82	13	-0.3	734.915	33.13	2660000	9528			sp|P07911|UROM_HUMAN
MIEQNTKSPLFM(+15.99)GKVVNPTQK	37.99	2405.24	21	1.3	802.756	31.74	0	9101	Oxidation (M)	M12:Oxidation (M):48.14	sp|P01009|A1AT_HUMAN
VIDQSRVLNLGPIT	37.9	1523.87	14	0.3	762.941	33.68	128000	9766			sp|P07911|UROM_HUMAN
EEAGARVQQNVPSGTDTGDPQSKPLG	37.88	2637.26	26	-1.1	880.094	25.7	136000	6414			sp|O14791|APOL1_HUMAN
SGSVIDQSRVLNLGP	37.67	1540.82	15	0.3	771.418	33.13	72600	9555			sp|P07911|UROM_HUMAN
DC(+57.02)C(+57.02)AKQEPE	37.58	1135.43	9	0.2	568.721	15.37	6380	2699	Carbamidomethylation	C2:Carbamidomethylation:1000.00;C3:Carbamidomethylation:1000.00	sp|P02768|ALBU_HUMAN
E(-18.01)EAGARVQQNVPSGTDTGDPQSKPLG	37.53	2619.25	26	-4.3	1310.63	25.68	21300	6443	Pyro-glu from E	E1:Pyro-glu from E:1000.00	sp|O14791|APOL1_HUMAN
ITSPNDPC(+57.02)LTGKGDSSG	37.47	1704.76	17	-5.5	853.384	23.99	0	5694	Carbamidomethylation	C8:Carbamidomethylation:1000.00	sp|Q15517|CDSN_HUMAN
GGNQPQRPPPPP	37.38	1240.63	12	-1.6	621.322	21.25	0	4519			sp|P10163|PRB4_HUMAN
IPPHPPPPPPP	37.31	1141.63	11	-0.9	571.821	25.13	82400	6227			sp|Q15390|MTFR1_HUMAN
ASHTSDSDVPSGVTEVVVK	36.99	1912.94	19	-0.6	638.653	29.96	175000	8308			sp|P10909|CLUS_HUMAN
TRC(+57.02)PDGQ(+.98)FC(+57.02)PVAC(+57.02)C(+57.02)LDPGGASYSC(+57.02)C(+57.02)RP	36.87	3148.24	27	5.2	1050.43	32.28	0	9295	Carbamidomethylation; Deamidation (NQ)	C3:Carbamidomethylation:1000.00;Q7:Deamidation (NQ):1000.00;C9:Carbamidomethylation:1000.00;C13:Carbamidomethylation:1000.00;C14:Carbamidomethylation:1000.00;C24:Carbamidomethylation:1000.00;C25:Carbamidomethylation:1000.00	sp|P28799|GRN_HUMAN
GADGQPGAKGEPGDAGAKGDAGPPGP	36.61	2230.02	26	-0.7	744.348	22.94	91900	5206			sp|P02452|CO1A1_HUMAN
DAPPPPAAPLPRWSGPIG	36.41	1794.94	18	1.6	898.48	33.6	0	9756			sp|Q99523|SORT_HUMAN
SGSSGTGSTGNQNPGSPRPGSTG	36.32	2045.9	23	-1.9	1023.96	18.81	0	3621			sp|P02671|FIBA_HUMAN
DGVPGKDGPRGPT	36.21	1251.62	13	-0.8	626.817	21.86	375000	4717			sp|P02461|CO3A1_HUMAN
DVELPTNKDVC(+57.02)DPGNTKVM(+15.99)	36.19	2146.99	19	-4.8	716.666	28.15	34500	7555	Carbamidomethylation; Oxidation (M)	C11:Carbamidomethylation:1000.00;M19:Oxidation (M):1000.00	sp|P02774|VTDB_HUMAN
VERVPFDAATLHTSTA	36.16	1713.87	16	-0.7	572.296	31.98	88700	9181			sp|P06396|GELS_HUMAN
FVLKTPSAAY	36.11	1095.6	10	-1.9	548.804	32.57	4650	9374			sp|P06396|GELS_HUMAN
LFAEEKAVADTRDQADGSR	36.07	2078	19	-1.8	693.674	30.32	0	8494			sp|P01833|PIGR_HUMAN
GSTGSWN(+.98)SGSSGTGSTGNQNPGSPRPGSTGT	35.96	2837.21	31	9.2	1419.62	22.99	26400	5295	Deamidation (NQ)	N7:Deamidation (NQ):21.72	sp|P02671|FIBA_HUMAN
IVSEFDYVEKQA	35.93	1426.7	12	-0.4	714.356	32.19	5040	9264			sp|P15144|AMPN_HUMAN
VLNLGPITR	35.68	981.597	9	0.5	491.806	32.8	3670000	9428			sp|P07911|UROM_HUMAN
DGSPHPDPSAGAKPC(+57.02)GS	35.51	1635.69	17	0.5	546.239	20.51	53100	4201	Carbamidomethylation	C15:Carbamidomethylation:1000.00	sp|Q15517|CDSN_HUMAN
IPGLATAYIHR	35.22	1210.68	11	-0.2	606.348	32.91	0	9495			sp|O15239|NDUA1_HUMAN
YSVPSVLSPR	34.95	1103.6	10	-1	552.805	32.33	0	9312			sp|P14543|NID1_HUMAN
C(+57.02)QQFLKQC(+57.02)Q	34.77	1238.55	9	-0.1	620.284	25.31	110000	6250	Carbamidomethylation	C1:Carbamidomethylation:1000.00;C8:Carbamidomethylation:1000.00	sp|Q6UXB2|CXL17_HUMAN
VIDQSRVL	34.66	928.534	8	0.8	465.275	28.87	0	7863			sp|P07911|UROM_HUMAN
PAHGGAPPEMASN	34.58	1234.54	13	0.8	618.278	21.45	0	4600			sp|P01344|IGF2_HUMAN
GGNQPQRPPPPPG	34.51	1297.65	13	-2.6	649.832	20.34	0	4161			sp|P10163|PRB4_HUMAN
IPVKQADSGSSEEKQLYNKYPDAVAT	34.43	2837.41	26	-0.1	946.81	30.39	460000	8621			sp|P10451|OSTP_HUMAN
DDILASPPRLPEPQPYPGAPHHS	34.37	2490.23	23	-0.5	831.083	32.71	23300	9414			sp|P39060|COIA1_HUMAN
GSTGNRNPGSSGTGGTATWKPGSSGP	34.26	2374.09	26	0.3	792.371	26.83	120000	6962			sp|P02671|FIBA_HUMAN
PAHGGAPPEM(+15.99)ASN	34.08	1250.53	13	1.7	626.276	17.77	13000	3258	Oxidation (M)	M10:Oxidation (M):1000.00	sp|P01344|IGF2_HUMAN
E(-18.01)RGPPGPQ(+.98)GPPGPP	33.68	1321.64	14	-6.9	661.823	23.76	8260	5601	Pyro-glu from E; Deamidation (NQ)	E1:Pyro-glu from E:1000.00;Q8:Deamidation (NQ):1000.00	sp|P39060|COIA1_HUMAN
GN(+.98)PGQ(+.98)PGIPGPKGDPG	33.68	1445.68	16	-9	723.84	19.97	295000	3960	Deamidation (NQ)	N2:Deamidation (NQ):1000.00;Q5:Deamidation (NQ):1000.00	sp|P29400|CO4A5_HUMAN
GDPGPPGPPGPPGPPAI	33.45	1475.74	17	-1.3	738.877	25.6	120000	6458			sp|P39059|COFA1_HUMAN
DDGC(+57.02)PKPPE	33.35	1013.41	9	0.4	507.714	20.07	9940	4067	Carbamidomethylation	C4:Carbamidomethylation:1000.00	sp|P00738|HPT_HUMAN
DGN(+.98)YLKPPIP	33.33	1113.57	10	-0.5	557.792	33.05	3750	9549	Deamidation (NQ)	N3:Deamidation (NQ):1000.00	sp|P51888|PRELP_HUMAN
RC(+57.02)PVKTC(+57.02)AG	33.09	1047.5	9	0.9	524.755	21.16	21500	4490	Carbamidomethylation	C2:Carbamidomethylation:1000.00;C7:Carbamidomethylation:1000.00	sp|O75339|CILP1_HUMAN
DVELPTNKDVC(+57.02)DPGNTK	33.02	1900.88	17	-0.1	634.635	27.43	94400	7200	Carbamidomethylation	C11:Carbamidomethylation:1000.00	sp|P02774|VTDB_HUMAN
VIDQSRVLNLGPITRK	32.99	1808.06	16	-0.5	603.695	33.13	228000	9540			sp|P07911|UROM_HUMAN
DEPPQSPWDRVKD	32.88	1567.73	13	0	784.871	30.43	118000	8535			sp|P02647|APOA1_HUMAN
C(+57.02)DDYRLC(+57.02)	32.74	1000.37	7	-0.3	501.194	25.79	639000	6413	Carbamidomethylation	C1:Carbamidomethylation:1000.00;C7:Carbamidomethylation:1000.00	sp|P08493|MGP_HUMAN
GSSGTGSTGNQNPGSPRPGSTG	32.54	1958.87	22	0.4	980.442	18.72	0	3592			sp|P02671|FIBA_HUMAN
FAEEKAVADTRDQADGSRASVDSGSSEEQGGSSRA	32.53	3556.59	35	-0.3	890.154	27.2	1000000	7060			sp|P01833|PIGR_HUMAN
C(+57.02)EEDEEFTC(+57.02)RA	32.5	1444.52	11	-3	723.267	26.17	0	6658	Carbamidomethylation	C1:Carbamidomethylation:1000.00;C9:Carbamidomethylation:1000.00	sp|P00747|PLMN_HUMAN
GGGGGGSGGGGGGGGAGAGGAGAGAVAAAAAAAA	32.46	2211	34	2.1	738.009	21.53	64000	4579			sp|Q8NFD5|ARI1B_HUMAN
C(+57.02)DDYRLC(+57.02)E	32.42	1129.42	8	-0.6	565.715	26.22	1110000	6594	Carbamidomethylation	C1:Carbamidomethylation:1000.00;C7:Carbamidomethylation:1000.00	sp|P08493|MGP_HUMAN
Q(+.98)GVPGN(+.98)NGLPGQP	32.36	1235.58	13	-2	618.795	19.59	4750	3861	Deamidation (NQ)	Q1:Deamidation (NQ):37.51;N6:Deamidation (NQ):0.00	sp|Q07092|COGA1_HUMAN
IPVKQADSGSSEEKQLYNKYPDAVA	32.17	2736.36	25	-1.5	913.126	30.89	0	8739			sp|P10451|OSTP_HUMAN
DGPPGLPGTPGPPGPPGP	31.92	1562.77	18	3.8	782.397	25.17	114000	6220			sp|Q02388|CO7A1_HUMAN
MIEQ(+.98)N(+.98)TKSPLFM(+15.99)GKVVNPTQK	31.91	2407.21	21	3.9	803.415	31.18	0	8863	Deamidation (NQ); Oxidation (M)	Q4:Deamidation (NQ):89.58;N5:Deamidation (NQ):83.24;M12:Oxidation (M):41.33	sp|P01009|A1AT_HUMAN
WQ(+.98)PGPQGPPGIPGPPGP	31.61	1635.8	17	-6.7	818.904	23.11	0	5311	Deamidation (NQ)	Q2:Deamidation (NQ):8.02	sp|Q07092|COGA1_HUMAN
DDILASPPRLPEPQPYPGAPHH	31.52	2403.2	22	-2	802.071	32.75	35700	9433			sp|P39060|COIA1_HUMAN
C(+57.02)WKFEHC(+57.02)N	31.45	1179.46	8	0.2	590.737	31.39	180000	8907	Carbamidomethylation	C1:Carbamidomethylation:1000.00;C7:Carbamidomethylation:1000.00	sp|P13987|CD59_HUMAN
C(+57.02)LRLPGGSC(+57.02)	31.05	1018.47	9	-0.1	510.242	29.31	120000	8017	Carbamidomethylation	C1:Carbamidomethylation:1000.00;C9:Carbamidomethylation:1000.00	sp|Q30134|2B18_HUMAN, sp|P20039|2B1B_HUMAN, sp|Q9GIY3|2B1E_HUMAN, sp|Q95IE3|2B1C_HUMAN, sp|Q30167|2B1A_HUMAN, sp|Q5Y7A7|2B1D_HUMAN, sp|P01912|2B13_HUMAN
GPQ(+.98)GQ(+.98)PGLPGPPGPPGP	31.05	1507.73	17	0.5	754.873	23.17	1860000	5198	Deamidation (NQ)	Q3:Deamidation (NQ):1000.00;Q5:Deamidation (NQ):1000.00	sp|P27658|CO8A1_HUMAN
LVTEELPRPSL	30.98	1252.7	11	-2.4	627.357	33.18	5610	9605			sp|Q8IYS5|OSCAR_HUMAN
GQQQPPREPPAAPGAWRQQ	30.87	2098.05	19	-1.9	700.355	27.58	12200	7306			sp|P28300|LYOX_HUMAN
DGPTGPPGPPGPPGPPGL	30.86	1562.77	18	2.5	782.396	25.53	0	6378			sp|P08123|CO1A2_HUMAN
TVSTSLSPRSEM	30.83	1293.62	12	0.5	647.819	28.19	0	7569			sp|Q9H3R2|MUC13_HUMAN
YGEM(+15.99)ADC(+57.02)C(+57.02)AKQEPERNEC(+57.02)	30.78	2261.84	18	-0.7	754.955	21.86	211000	4737	Oxidation (M); Carbamidomethylation	M4:Oxidation (M):1000.00;C7:Carbamidomethylation:1000.00;C8:Carbamidomethylation:1000.00;C18:Carbamidomethylation:1000.00	sp|P02768|ALBU_HUMAN
PPPPPPPPPPPP	30.75	1182.64	12	-0.2	592.329	24.09	132000	5733			sp|Q86TG7|PEG10_HUMAN, sp|Q8N9B5|JMY_HUMAN, sp|Q9Y6R4|M3K4_HUMAN, sp|Q6P5Q4|LMOD2_HUMAN, sp|P17483|HXB4_HUMAN, sp|Q8N3X1|FNBP4_HUMAN, sp|Q96PY5|FMNL2_HUMAN, sp|P46379|BAG6_HUMAN, sp|O60610|DIAP1_HUMAN, sp|O15054|KDM6B_HUMAN, sp|O14654|IRS4_HUMAN, sp|Q15911|ZFHX3_HUMAN, sp|Q2VWA4|SKOR2_HUMAN, sp|Q6ZW33|MICLK_HUMAN, sp|Q9UPT8|ZC3H4_HUMAN, sp|Q5VUA4|ZN318_HUMAN, sp|P78362|SRPK2_HUMAN, sp|Q70E73|RAPH…
SSAGKIPC(+57.02)RS	30.68	1061.53	10	-1.1	531.771	21.67	16200	4682	Carbamidomethylation	C8:Carbamidomethylation:1000.00	sp|Q15517|CDSN_HUMAN
DGSPHPDPSAGAKPC(+57.02)GSS	30.51	1722.73	18	1.8	575.25	20.4	19800	4153	Carbamidomethylation	C15:Carbamidomethylation:1000.00	sp|Q15517|CDSN_HUMAN
DC(+57.02)PREC(+57.02)YC(+57.02)PPDFPS	30.43	1798.67	14	-1.8	900.343	31.03	66700	8798	Carbamidomethylation	C2:Carbamidomethylation:1000.00;C6:Carbamidomethylation:1000.00;C8:Carbamidomethylation:1000.00	sp|P51888|PRELP_HUMAN
PGKDGPRGPT	30.31	980.504	10	3.3	491.261	21.91	25500	4809			sp|P02461|CO3A1_HUMAN
YDPEAASAPGSGNPC(+57.02)HEASAAQKENAGEDPG	30.11	3083.28	31	-0.3	1028.77	24.28	104000	5848	Carbamidomethylation	C15:Carbamidomethylation:1000.00	sp|P81605|DCD_HUMAN

## Sheet: Donor3_Wheat
PEAKS Assigned Peptide Sequence	Manually Corrected Peptide Sequence	-10lgP	Mass	Length	ppm	m/z	RT	Area	Scan	PTM	AScore	Included in Final Dataset	Accession
GQQQPFPPQQPYPQPQPFPS		44	2292.1	20	3.1	1147.06	32.98	0	9515			Y	sp|P04722|GDA2_WHEAT, sp|P04721|GDA1_WHEAT, sp|P18573|GDA9_WHEAT, sp|P02863|GDA0_WHEAT, tr|K7XRA1|K7XRA1_WHEAT, tr|J7HT09|J7HT09_WHEAT, tr|A0A0K2QJX7|A0A0K2QJX7_WHEAT, tr|A7LHC8|A7LHC8_9POAL, tr|A0A0K2QJT3|A0A0K2QJT3_WHEAT, tr|A0A0E3Z7F7|A0A0E3Z7F7_WHEAT, tr|A0A1K0JNE4|A0A1K0JNE4_WHEAT, tr|A0A0E3UQV1|A0A0E3UQV1_WHEAT, tr|A0A0K2QJ92|A0A0K2QJ92_WHEAT, tr|A0A060N3B9|A0A060N3B9_WHEAT, tr|J7HZV4|J7HZV…
