# Supplementary material for: An efficient urine peptidomics workflow identifies chemically defined dietary gluten peptides from patients with celiac disease
Source: Nat Commun. 2022 Feb 16;13:888. doi: 10.1038/s41467-022-28353-1 (PMC8850430; doi:10.1038/s41467-022-28353-1)
Supplement: Supplementary file 5 — Supplementary Dataset 2 [file 41467_2022_28353_MOESM5_ESM.xlsx]

## Sheet: Summary
Supplementary Dataset 2. Full details related to the LC-MS/MS identification of peptide sequences in the urine of an individual challenged with dietary gluten are provided in subsequent tabs in this Dataset. The urine was processed with various methods shown in Supplementary Figure 3.

## Sheet: Method A_All
Peptide	-10lgP	Mass	Length	ppm	m/z	RT	Area	Scan	PTM	AScore	Accession
EEAPSLRPAPPPISGGGY	82.32	1793.89	18	2	897.957	27.23	147580	6676			sp|P02675|FIBB_HUMAN
GC(+57.02)SLNC(+57.02)VDDSQDYYVGK	80.11	1978.8	17	0	990.409	24.89	15077	5947	Carbamidomethylation	C2:Carbamidomethylation:1000.00;C6:Carbamidomethylation:1000.00	sp|O43653|PSCA_HUMAN
DDGGPYGESEAPAPPGPGTRWP	79.8	2208.97	22	3.6	1105.5	28.85	195340	7214			sp|Q8N2S1|LTBP4_HUMAN
GPPPPPPGKPQGPPPQG	78.57	1600.84	17	2.9	801.428	16.64	31187	3077			sp|P02810|PRPC_HUMAN
EC(+57.02)C(+57.02)DVEDSTTC(+57.02)FNAKGPL	77.69	2101.84	18	2.1	1051.93	27.34	36824	6754	Carbamidomethylation	C2:Carbamidomethylation:1000.00;C3:Carbamidomethylation:1000.00;C11:Carbamidomethylation:1000.00	sp|P02774|VTDB_HUMAN
HVLFGTVGVPEHTY	76.84	1554.78	14	3.2	778.401	29.72	27286	7513			sp|P04216|THY1_HUMAN
VVEQMC(+57.02)ITQYER	76.27	1554.72	12	2.9	778.368	26.26	11596	6415	Carbamidomethylation	C6:Carbamidomethylation:1000.00	sp|P04156|PRIO_HUMAN
Q(-17.03)SKGNPEQTPVLKPEEEAPAPEVGASKPEG	74.27	3082.51	30	3.7	1028.51	23.65	0	5523	Pyro-glu from Q	Q1:Pyro-glu from Q:1000.00	sp|P04004|VTNC_HUMAN
FEDDGGPYGESEAPAPPGPGTRWP	73.85	2485.08	24	7.3	1243.56	29.98	11981	7632			sp|Q8N2S1|LTBP4_HUMAN
TRC(+57.02)PDGQFC(+57.02)PVAC(+57.02)C(+57.02)LDPGGASYSC(+57.02)C(+57.02)RP	73.7	3147.25	27	2.1	1050.09	28.23	845640	7005	Carbamidomethylation	C3:Carbamidomethylation:1000.00;C9:Carbamidomethylation:1000.00;C13:Carbamidomethylation:1000.00;C14:Carbamidomethylation:1000.00;C24:Carbamidomethylation:1000.00;C25:Carbamidomethylation:1000.00	sp|P28799|GRN_HUMAN
TRC(+57.02)PDGQFC(+57.02)PVAC(+57.02)C(+57.02)LDPGGASYSC(+57.02)C(+57.02)RPL	73.3	3260.34	28	2.7	1087.79	30.08	260120	7620	Carbamidomethylation	C3:Carbamidomethylation:1000.00;C9:Carbamidomethylation:1000.00;C13:Carbamidomethylation:1000.00;C14:Carbamidomethylation:1000.00;C24:Carbamidomethylation:1000.00;C25:Carbamidomethylation:1000.00	sp|P28799|GRN_HUMAN
SVFPQQTGQLAELQPQDR	72.41	2041.02	18	0.7	1021.52	29.35	11769	7409			sp|P81172|HEPC_HUMAN
EEAPSLRPAPPPISGGG	72.39	1630.83	17	1.9	816.425	24.44	22729	5774			sp|P02675|FIBB_HUMAN
PQGPPPQGGNKPQGPPPPG	72.09	1802.91	19	2.2	902.462	16.3	12687	2960			sp|P02812|PRB2_HUMAN, sp|P04280|PRP1_HUMAN
PEQTPVLKPEEEAPAPEVGASKPEG	72.08	2585.29	25	2.3	862.771	23.36	29209	5418			sp|P04004|VTNC_HUMAN
SGSVIDQSRVLNLGPI	71.4	1653.9	16	1.5	827.961	32.25	106510	8477			sp|P07911|UROM_HUMAN
DPELC(+57.02)AVTFVDRPVIG	69.81	1786.89	16	1.3	894.455	32.6	17723	8591	Carbamidomethylation	C5:Carbamidomethylation:1000.00	sp|P16278|BGAL_HUMAN
GLSMDGGGSPKGDVDPF	69.54	1634.72	17	2	818.371	29.89	39086	7557			sp|P54710|ATNG_HUMAN
GLSM(+15.99)DGGGSPKGDVDP	69.19	1503.65	16	2.4	752.835	18.61	26707	3708	Oxidation (M)	M4:Oxidation (M):1000.00	sp|P54710|ATNG_HUMAN
Q(-17.03)GPPPPPGKPQGPPPQGGNKPQ	68.17	2139.09	22	1	1070.55	17.5	7694	3356	Pyro-glu from Q	Q1:Pyro-glu from Q:1000.00	sp|P02812|PRB2_HUMAN, sp|P04280|PRP1_HUMAN
TGLSM(+15.99)DGGGSPKGDVDP	67.5	1604.7	17	3.4	803.359	19.19	59510	3915	Oxidation (M)	M5:Oxidation (M):1000.00	sp|P54710|ATNG_HUMAN
DFSSDLENVPHL	67.05	1371.63	12	2.3	686.824	32.54	82565	8575			sp|P51888|PRELP_HUMAN
Q(-17.03)TPVLKPEEEAPAPEVGASKPE	66.36	2285.14	22	2.7	1143.58	25.57	0	6184	Pyro-glu from Q	Q1:Pyro-glu from Q:1000.00	sp|P04004|VTNC_HUMAN
DSDDDEPPPLPRL	65.77	1464.67	13	2.8	733.346	30.58	54651	7820			sp|O00264|PGRC1_HUMAN
EGLLLYHTENNVGLK	65.65	1698.89	15	-2	850.453	29.12	0	7349			sp|O75954|TSN9_HUMAN
SQGPPPPGKPQGPPPQGGS	65.26	1765.87	19	1.6	883.946	15.78	10164	2853			sp|P02812|PRB2_HUMAN
SGSVIDQSRVLNLGPIT	65.18	1754.95	17	2.2	878.486	31.62	1128900	8200			sp|P07911|UROM_HUMAN
Q(-17.03)QGPPPPPPGKPQGPPPQGGRP	65.03	2150.1	22	1.7	1076.06	18.55	39517	3746	Pyro-glu from Q	Q1:Pyro-glu from Q:1000.00	sp|P02810|PRPC_HUMAN
SGDSDDDEPPPLPRL	64.18	1608.73	15	2.3	805.372	30.08	213280	7755			sp|O00264|PGRC1_HUMAN
DC(+57.02)C(+57.02)AKQEPERNEC(+57.02)	64.11	1694.64	13	2.4	848.332	13.8	89904	2179	Carbamidomethylation	C2:Carbamidomethylation:1000.00;C3:Carbamidomethylation:1000.00;C13:Carbamidomethylation:1000.00	sp|P02768|ALBU_HUMAN
EGLLLYHTENNVGL	63.79	1570.8	14	0.2	786.407	31.89	17590	8339			sp|O75954|TSN9_HUMAN
GLSM(+15.99)DGGGSPKGDVDPF	63.64	1650.72	17	-1	826.366	26.78	8004.1	6581	Oxidation (M)	M4:Oxidation (M):1000.00	sp|P54710|ATNG_HUMAN
GSVIDQSRVLNLGPITR	63.49	1824.02	17	4.3	913.022	30.31	121550	7714			sp|P07911|UROM_HUMAN
TRC(+57.02)PDGQFC(+57.02)PVAC(+57.02)C(+57.02)LDPG	63.3	2108.85	18	-0.6	1055.43	28.12	8942.2	7037	Carbamidomethylation	C3:Carbamidomethylation:1000.00;C9:Carbamidomethylation:1000.00;C13:Carbamidomethylation:1000.00;C14:Carbamidomethylation:1000.00	sp|P28799|GRN_HUMAN
SGSVIDQSRVLN	62.72	1273.66	12	2.3	637.84	22.97	135470	5237			sp|P07911|UROM_HUMAN
GDQPAASGDSDDDEPPPLPRL	62.65	2147.96	21	6.2	1074.99	30.05	48234	7623			sp|O00264|PGRC1_HUMAN
C(+57.02)PSGC(+57.02)QC(+57.02)SQPQTVFC(+57.02)TAR	62.31	2142.87	18	3.5	1072.45	23.18	0	5358	Carbamidomethylation	C1:Carbamidomethylation:1000.00;C5:Carbamidomethylation:1000.00;C7:Carbamidomethylation:1000.00;C15:Carbamidomethylation:1000.00	sp|Q6EMK4|VASN_HUMAN
DDILASPPRLPEPQPYPGAP	62.3	2129.08	20	3.1	1065.55	31.53	40651	8177			sp|P39060|COIA1_HUMAN
EGVQKEDIPPADLSDQVPDTESETR	61.41	2754.28	25	-2.4	919.1	24.81	144170	5864			sp|P01024|CO3_HUMAN
EGVQKEDIPPADLSDQVPDTESETRILL	61.37	3093.54	28	2.3	1032.19	31.37	0	8133			sp|P01024|CO3_HUMAN
DDDEPPPLPRL	61.09	1262.61	11	2.8	632.316	30.66	26964	7838			sp|O00264|PGRC1_HUMAN
N(+.98)GVC(+57.02)TDLDEC(+57.02)RV	60.64	1437.59	12	2.2	719.802	25.78	6704.6	6257	Deamidation (NQ); Carbamidomethylation	N1:Deamidation (NQ):1000.00;C4:Carbamidomethylation:1000.00;C10:Carbamidomethylation:1000.00	sp|Q8NDA2|HMCN2_HUMAN
PDAPPSPPLGAPGLPPAGSPPDSH	60.59	2227.09	24	-1.3	1114.55	27.28	13278	6682			sp|P02765|FETUA_HUMAN
QGGNQPQGPPPPPGKPQGPPPQGGN	60.3	2384.16	25	-1	1193.09	17.14	2268.6	3253			sp|P02812|PRB2_HUMAN, sp|P04280|PRP1_HUMAN
GGNQPQGPPPPPGKPQ	60.05	1551.78	16	2	776.898	16.18	11837	2937			sp|P02812|PRB2_HUMAN, sp|P04280|PRP1_HUMAN
DFSSDLENVPH	59.97	1258.55	11	1.8	630.282	28.42	57824	7106			sp|P51888|PRELP_HUMAN
GSTGSWNSGSSGTGSTGNQNPGSPRP	59.5	2433.05	26	1.3	1217.54	19.42	30583	4005			sp|P02671|FIBA_HUMAN
GDSDDDEPPPLPRL	59.1	1521.69	14	1.9	761.856	30.22	106450	7771			sp|O00264|PGRC1_HUMAN
PEQTPVLKPEEEAPAPEVGA	59.06	2087.04	20	1.1	1044.53	25.5	7208.3	6161			sp|P04004|VTNC_HUMAN
GQQQPFPPQQPYPQPQPFPS	58.98	2292.1	20	4.6	1147.06	31.32	562230	8006			sp|P04722|GDA2_WHEAT, sp|P04721|GDA1_WHEAT, sp|P18573|GDA9_WHEAT, sp|P02863|GDA0_WHEAT, tr|K7XRA1|K7XRA1_WHEAT, tr|J7HT09|J7HT09_WHEAT, tr|A0A0K2QJX7|A0A0K2QJX7_WHEAT, tr|A7LHC8|A7LHC8_9POAL, tr|A0A0K2QJT3|A0A0K2QJT3_WHEAT, tr|A0A0E3Z7F7|A0A0E3Z7F7_WHEAT, tr|A0A1K0JNE4|A0A1K0JNE4_WHEAT, tr|A0A0E3UQV1|A0A0E3UQV1_WHEAT, tr|A0A0K2QJ92|A0A0K2QJ92_WHEAT, tr|A0A060N3B9|A0A060N3B9_WHEAT, tr|J7HZV4|J7HZV…
C(+57.02)LKFPGGSC(+57.02)	58.89	1024.45	9	3.8	513.233	23.91	52226	5572	Carbamidomethylation	C1:Carbamidomethylation:1000.00;C9:Carbamidomethylation:1000.00	sp|P13760|2B14_HUMAN
EGVQKEDIPPADLSDQVPDTESETRILLQ	58.78	3221.59	29	3.6	1074.88	30.97	44897	7966			sp|P01024|CO3_HUMAN
PQGPPPQGGNQPQGPPPPPGKPQ	58.49	2253.13	23	-0.1	1127.57	17.27	0	3290			sp|P02812|PRB2_HUMAN, sp|P04280|PRP1_HUMAN
TGLSMDGGGSPKGDVDP	58.31	1588.7	17	2.7	795.361	23.07	113000	5280			sp|P54710|ATNG_HUMAN
DELPAKDDPDAPLQPVTPLQL	58.03	2271.16	21	3.2	1136.59	32.52	14871	8579			sp|P0C0L4|CO4A_HUMAN, sp|P0C0L5|CO4B_HUMAN
EAEDLQVGQVELGGGPGAGSLQP	57.25	2207.07	23	2	1104.54	31.39	571670	8112			sp|P01308|INS_HUMAN
FENKFAVETLIC(+57.02)S	57.2	1556.75	13	0.8	779.385	32.03	0	8401	Carbamidomethylation	C12:Carbamidomethylation:1000.00	sp|Q9Y287|ITM2B_HUMAN
DGSPHPDPSAGAKPC(+57.02)GS	57.19	1635.69	17	0.6	546.239	14.89	3965	2544	Carbamidomethylation	C15:Carbamidomethylation:1000.00	sp|Q15517|CDSN_HUMAN
GLSMDGGGSPKGDVDP	57.13	1487.66	16	1.6	744.837	22.51	52346	5071			sp|P54710|ATNG_HUMAN
EDDGGPYGESEAPAPPGPGTRWP	56.87	2338.01	23	3.2	1170.02	28.59	23782	7166			sp|Q8N2S1|LTBP4_HUMAN
C(+57.02)GSSSAGKIPC(+57.02)	56.74	1122.48	11	3.7	562.249	16.91	4074	3179	Carbamidomethylation	C1:Carbamidomethylation:1000.00;C11:Carbamidomethylation:1000.00	sp|Q15517|CDSN_HUMAN
C(+57.02)C(+57.02)AKQEPERNEC(+57.02)	56.72	1579.62	12	3	790.818	13.45	2210.6	2091	Carbamidomethylation	C1:Carbamidomethylation:1000.00;C2:Carbamidomethylation:1000.00;C12:Carbamidomethylation:1000.00	sp|P02768|ALBU_HUMAN
TGLSM(+15.99)DGGGSPKGDVDPFYYDYETVRNGG	56.26	3069.33	29	3.9	1024.12	30.78	0	7902	Oxidation (M)	M5:Oxidation (M):1000.00	sp|P54710|ATNG_HUMAN
SGSVIDQSRVLNL	56.03	1386.75	13	3.2	694.383	30.7	10882	7878			sp|P07911|UROM_HUMAN
Q(-17.03)QQPPREPPAAPGAWRQQ	55.62	2024	18	1.6	1013.01	22.91	28886	5239	Pyro-glu from Q	Q1:Pyro-glu from Q:1000.00	sp|P28300|LYOX_HUMAN
SGSVIDQSRVLNLGPITR	54.55	1911.05	18	3.2	638.027	30.27	6403400	7684			sp|P07911|UROM_HUMAN
ADC(+57.02)C(+57.02)AKQEPERNEC(+57.02)	54.51	1765.68	14	2.2	883.85	13.81	8275.5	2180	Carbamidomethylation	C3:Carbamidomethylation:1000.00;C4:Carbamidomethylation:1000.00;C14:Carbamidomethylation:1000.00	sp|P02768|ALBU_HUMAN
SVIDQSRVLN	54.5	1129.61	10	2	565.813	22.69	45991	5155			sp|P07911|UROM_HUMAN
ELPDVELPTNKDVC(+57.02)DPGNT	54.45	2111.97	19	0.5	1056.99	28.81	19941	7227	Carbamidomethylation	C14:Carbamidomethylation:1000.00	sp|P02774|VTDB_HUMAN
C(+57.02)EEDEEFTC(+57.02)RA	54.26	1444.52	11	2.5	723.271	21.21	7369.2	4654	Carbamidomethylation	C1:Carbamidomethylation:1000.00;C9:Carbamidomethylation:1000.00	sp|P00747|PLMN_HUMAN
EGVQKEDIPPADLSDQ(+.98)VPDTESETRIL	54.21	2981.44	27	5.9	994.825	29.94	0	7606	Deamidation (NQ)	Q16:Deamidation (NQ):40.81	sp|P01024|CO3_HUMAN
Q(-17.03)GGNKPQGPPPPGKPQGPPPQG	53.74	2099.05	22	2	1050.54	17.1	6902.9	3247	Pyro-glu from Q	Q1:Pyro-glu from Q:1000.00	sp|P02812|PRB2_HUMAN, sp|P04280|PRP1_HUMAN
SVIDQSRVLNLGPI	53.49	1509.85	14	1.4	755.934	32.39	0	8534			sp|P07911|UROM_HUMAN
DDILASPPRLPEPQPYPG	53.42	1960.99	18	-0.8	981.501	31.13	0	8039			sp|P39060|COIA1_HUMAN
DDILASPPRLPEPQPYPGAPHHS	53.29	2490.23	23	1.6	831.085	28.81	171570	7199			sp|P39060|COIA1_HUMAN
DDILASPPRLPEPQPYPGAPHHSS	52.89	2577.26	24	1.3	860.096	28.54	227260	7181			sp|P39060|COIA1_HUMAN
DGPQQGPPQQGGQQQQGPPPPQG	52.73	2307.06	23	-0.4	1154.54	17.23	4732.5	3297			sp|P02810|PRPC_HUMAN
PGSSGTGGTATWKPG	52.68	1359.64	15	3.8	680.831	19.67	9721.4	4090			sp|P02671|FIBA_HUMAN
IQAEQVDAVTLSGEDIYTAGK	52.26	2207.1	21	2.1	1104.56	30.5	0	7805			sp|P08582|TRFM_HUMAN
YGEMADC(+57.02)C(+57.02)AKQEPERNEC(+57.02)	52.19	2245.85	18	2.3	749.625	17.5	133150	3337	Carbamidomethylation	C7:Carbamidomethylation:1000.00;C8:Carbamidomethylation:1000.00;C18:Carbamidomethylation:1000.00	sp|P02768|ALBU_HUMAN
EC(+57.02)RGGC(+57.02)AGGQC(+57.02)C(+57.02)GPL	52.11	1637.62	15	2.7	819.818	19.42	26142	4007	Carbamidomethylation	C2:Carbamidomethylation:1000.00;C6:Carbamidomethylation:1000.00;C11:Carbamidomethylation:1000.00;C12:Carbamidomethylation:1000.00	sp|O94813|SLIT2_HUMAN
DDILASPPRLPEPQPYPGAPH	52.02	2266.14	21	2.2	756.388	30.22	12579	7706			sp|P39060|COIA1_HUMAN
DC(+57.02)PREC(+57.02)YC(+57.02)PPDFPSA	51.87	1869.71	15	1.4	935.865	27.39	127630	6742	Carbamidomethylation	C2:Carbamidomethylation:1000.00;C6:Carbamidomethylation:1000.00;C8:Carbamidomethylation:1000.00	sp|P51888|PRELP_HUMAN
GSVIDQSRVLNLGPIT	51.3	1667.92	16	1.9	834.969	31.62	37212	8236			sp|P07911|UROM_HUMAN
NGQ(+.98)EN(+.98)GHVKV	50.97	1082.5	10	2	542.258	17.04	39335	3219	Deamidation (NQ)	Q3:Deamidation (NQ):11.22;N5:Deamidation (NQ):48.28	sp|P29966|MARCS_HUMAN
TGGPDGSPHPDPSAGAKPC(+57.02)G	50.94	1860.81	20	2	621.277	15.72	3190	2797	Carbamidomethylation	C19:Carbamidomethylation:1000.00	sp|Q15517|CDSN_HUMAN
TGNRNPGSSGTGGTATWKPGSSGP	50.72	2230.04	24	3.6	744.355	19.73	36229	4092			sp|P02671|FIBA_HUMAN
DVYQEPTDPKFPQQ	50.56	1690.78	14	4.5	846.403	24.44	38325	5804			sp|P09958|FURIN_HUMAN
DGQPGAKGEPGDAGAKGDAGPPGP	50.46	2101.97	24	2.1	701.664	16.78	15463	3111			sp|P02452|CO1A1_HUMAN
C(+57.02)C(+57.02)PIPEAVC(+57.02)C(+57.02)SDHQHC(+57.02)C(+57.02)PQGYTC(+57.02)VAEGQC(+57.02)QR	49.99	3823.46	31	4.1	956.876	23.97	115250	5596	Carbamidomethylation	C1:Carbamidomethylation:1000.00;C2:Carbamidomethylation:1000.00;C9:Carbamidomethylation:1000.00;C10:Carbamidomethylation:1000.00;C16:Carbamidomethylation:1000.00;C17:Carbamidomethylation:1000.00;C23:Carbamidomethylation:1000.00;C29:Carbamidomethylation:1000.00	sp|P28799|GRN_HUMAN
ADGQPGAKGEPGDAGAKGDAGPPGP	49.75	2173	25	3.8	725.345	16.64	11950	3098			sp|P02452|CO1A1_HUMAN
TLFGDKLC(+57.02)TVAT	49.46	1324.67	12	1.7	663.343	29.63	131000	7478	Carbamidomethylation	C8:Carbamidomethylation:1000.00	sp|P02768|ALBU_HUMAN
C(+57.02)LRLPGGSC(+57.02)	48.65	1018.47	9	3.2	510.243	23.31	19680	5392	Carbamidomethylation	C1:Carbamidomethylation:1000.00;C9:Carbamidomethylation:1000.00	sp|Q30134|2B18_HUMAN, sp|P20039|2B1B_HUMAN, sp|Q9GIY3|2B1E_HUMAN, sp|Q95IE3|2B1C_HUMAN, sp|Q30167|2B1A_HUMAN, sp|Q5Y7A7|2B1D_HUMAN, sp|P01912|2B13_HUMAN
DGSPHPDPSAGAKPC(+57.02)G	48.51	1548.66	16	0.9	775.339	14.99	1530.8	2579	Carbamidomethylation	C15:Carbamidomethylation:1000.00	sp|Q15517|CDSN_HUMAN
GSVIDQSRVLNLGPI	48.14	1566.87	15	2.1	784.445	32.31	4319.3	8504			sp|P07911|UROM_HUMAN
EGVQKEDIPPADLSDQVPDTESETRIL	48.09	2980.45	27	4	994.495	29.98	57833	7658			sp|P01024|CO3_HUMAN
EC(+57.02)RGGC(+57.02)GPQC(+57.02)C(+57.02)QPT	47.98	1665.61	14	0.8	833.814	14.96	4700.4	2562	Carbamidomethylation	C2:Carbamidomethylation:1000.00;C6:Carbamidomethylation:1000.00;C10:Carbamidomethylation:1000.00;C11:Carbamidomethylation:1000.00	sp|O75094|SLIT3_HUMAN
DEAGSEADHEGTHS	47.94	1440.54	14	2.4	721.278	13.67	0	2160			sp|P02671|FIBA_HUMAN
C(+57.02)LKFPGGSC(+57.02)M	47.81	1155.49	10	2	578.752	27.77	4957.9	6920	Carbamidomethylation	C1:Carbamidomethylation:1000.00;C9:Carbamidomethylation:1000.00	sp|P13760|2B14_HUMAN
N(+.98)GQEN(+.98)GHVKV	47.64	1082.5	10	2.6	542.258	16.37	10291	3011	Deamidation (NQ)	N1:Deamidation (NQ):26.31;N5:Deamidation (NQ):46.20	sp|P29966|MARCS_HUMAN
DGVPGKDGPRGPTGP	47.63	1405.69	15	2.7	703.857	16.97	55097	3159			sp|P02461|CO3A1_HUMAN
GQQQPFPPQQPYPQPQPFP	47.15	2205.06	19	0.4	1103.54	31.21	81450	7946			sp|P04722|GDA2_WHEAT, sp|P04721|GDA1_WHEAT, sp|P18573|GDA9_WHEAT, sp|P02863|GDA0_WHEAT, tr|K7XRA1|K7XRA1_WHEAT, tr|J7HT09|J7HT09_WHEAT, tr|A0A0K2QJX7|A0A0K2QJX7_WHEAT, tr|A7LHC8|A7LHC8_9POAL, tr|A0A0K2QJT3|A0A0K2QJT3_WHEAT, tr|A0A0E3Z7F7|A0A0E3Z7F7_WHEAT, tr|A0A1K0JNE4|A0A1K0JNE4_WHEAT, tr|A0A0E3UQV1|A0A0E3UQV1_WHEAT, tr|A0A0K2QJ92|A0A0K2QJ92_WHEAT, tr|A0A060N3B9|A0A060N3B9_WHEAT, tr|J7HZV4|J7HZV…
Q(-17.03)EEAQSWGHSSEQDGLRVPR	47.03	2278.04	20	0.4	760.353	25.47	40394	6133	Pyro-glu from Q	Q1:Pyro-glu from Q:1000.00	sp|Q86UX2|ITIH5_HUMAN
DDFAAFVEKC(+57.02)C(+57.02)KADDKETC(+57.02)FAEEG	46.97	2841.16	24	1.3	948.061	30.22	17612	7685	Carbamidomethylation	C10:Carbamidomethylation:1000.00;C11:Carbamidomethylation:1000.00;C19:Carbamidomethylation:1000.00	sp|P02768|ALBU_HUMAN
E(-18.01)AEDLQVGQVELGGGPGAGSLQP	46.91	2189.06	23	1.6	1095.54	32.85	4907.6	8668	Pyro-glu from E	E1:Pyro-glu from E:1000.00	sp|P01308|INS_HUMAN
EGVQKEDIPPADLSDQVPDTESETRILLQGTPVA	46.44	3646.82	34	-1.2	1216.61	31.79	0	8302			sp|P01024|CO3_HUMAN
PGGGGGGGSGGGGGSGGGGSGGGRGA	46.38	1743.73	26	2.4	872.873	5.17	571.44	755			sp|Q9UHB9|SRP68_HUMAN
DVELPTNKDVC(+57.02)DPGNTKVM	46.29	2130.99	19	2.3	711.34	25.72	37895	6218	Carbamidomethylation	C11:Carbamidomethylation:1000.00	sp|P02774|VTDB_HUMAN
TLFGDKLC(+57.02)TVA	46.16	1223.62	11	1.7	612.819	30.13	171410	7629	Carbamidomethylation	C8:Carbamidomethylation:1000.00	sp|P02768|ALBU_HUMAN
DGGGSPKGDVDPF	46.14	1246.55	13	0.6	624.281	25.29	16827	6079			sp|P54710|ATNG_HUMAN
GGNQPQRPPPPPG	46.04	1297.65	13	1.9	649.835	15.78	3772.5	2813			sp|P10163|PRB4_HUMAN
SQQPQQPFPQQPHQPQQPYP	45.97	2384.13	20	1	1193.07	24.38	43468	5784			tr|B6ETR9|B6ETR9_WHEAT, tr|A0A290XYU3|A0A290XYU3_WHEAT, tr|U5UA46|U5UA46_WHEAT, tr|R9XT67|R9XT67_WHEAT, tr|R9XUY1|R9XUY1_WHEAT, tr|R9XVE2|R9XVE2_WHEAT, tr|A0A290XYT2|A0A290XYT2_WHEAT, tr|R9XWH8|R9XWH8_WHEAT, tr|U5U6L8|U5U6L8_WHEAT, tr|A0A060N0S6|A0A060N0S6_WHEAT, tr|U5U7B7|U5U7B7_WHEAT, tr|A0A290XYT1|A0A290XYT1_WHEAT, tr|A0A2U8JD31|A0A2U8JD31_WHEAT, tr|A0A2U8JD15|A0A2U8JD15_WHEAT
SQQPQQPFPQQPHQPQQPYPQQ	44.91	2640.25	22	0.6	1321.13	22.39	25883	5076			tr|B6ETR9|B6ETR9_WHEAT, tr|A0A290XYU3|A0A290XYU3_WHEAT, tr|U5UA46|U5UA46_WHEAT, tr|R9XT67|R9XT67_WHEAT, tr|R9XUY1|R9XUY1_WHEAT, tr|R9XVE2|R9XVE2_WHEAT, tr|A0A290XYT2|A0A290XYT2_WHEAT, tr|R9XWH8|R9XWH8_WHEAT, tr|U5U6L8|U5U6L8_WHEAT, tr|A0A060N0S6|A0A060N0S6_WHEAT, tr|U5U7B7|U5U7B7_WHEAT, tr|A0A290XYT1|A0A290XYT1_WHEAT, tr|A0A2U8JD31|A0A2U8JD31_WHEAT, tr|A0A2U8JD15|A0A2U8JD15_WHEAT
SGSVIDQSRVLNLGP	44.76	1540.82	15	2.7	771.42	30.31	277530	7718			sp|P07911|UROM_HUMAN
DVELPTNKDVC(+57.02)DPGNTKVM(+15.99)	44.58	2146.99	19	0.1	716.67	23.19	18116	5359	Carbamidomethylation; Oxidation (M)	C11:Carbamidomethylation:1000.00;M19:Oxidation (M):1000.00	sp|P02774|VTDB_HUMAN
GNPEQTPVLKPEEEAPAPEVG	44.21	2187.07	21	5.8	1094.55	25.44	3802.8	6138			sp|P04004|VTNC_HUMAN
SGSVIDQSR	44.11	947.467	9	3.1	474.742	15.95	5165.6	2863			sp|P07911|UROM_HUMAN
SQQPQQPFPQPQQQFPQPQQPQ	43.81	2615.25	22	1	1308.63	26.89	6057	6623			sp|P21292|GDBX_WHEAT, tr|A0A290XZ17|A0A290XZ17_WHEAT, tr|B5ANT1|B5ANT1_WHEAT, tr|A0A4D6K4X0|A0A4D6K4X0_WHEAT, tr|A0A290XYY5|A0A290XYY5_WHEAT, tr|A0A4D6JZI5|A0A4D6JZI5_WHEAT, tr|A0A290XYX2|A0A290XYX2_WHEAT, tr|A0A4D6Q708|A0A4D6Q708_WHEAT, tr|F2X0K9|F2X0K9_WHEAT, tr|Q41543|Q41543_WHEAT, tr|A0A4D6K1C3|A0A4D6K1C3_WHEAT, tr|A0A5B9Y471|A0A5B9Y471_WHEAT, tr|Q94G93|Q94G93_WHEAT, tr|B6DQB4|B6DQB4_WHEAT, t…
PSSAGSWN(+.98)SGSSGPGSTGNRNPGSSGTGGTATWKPGSSGP	43.75	3633.6	40	5.1	1212.21	23.55	32404	5522	Deamidation (NQ)	N8:Deamidation (NQ):5.20	sp|P02671|FIBA_HUMAN
DVELPTNKDVC(+57.02)DPGNTK	43.69	1900.88	17	-0.2	951.449	22.1	31771	4939	Carbamidomethylation	C11:Carbamidomethylation:1000.00	sp|P02774|VTDB_HUMAN
Q(-17.03)GPPGPSGEEGKRGPNGEAGS	43.62	1946.87	21	1.9	974.445	16.71	2212.1	3109	Pyro-glu from Q	Q1:Pyro-glu from Q:1000.00	sp|P08123|CO1A2_HUMAN
TGLSM(+15.99)DGGGSPKGDVDPF	43.59	1751.77	18	2.9	876.893	27.11	0	6699	Oxidation (M)	M5:Oxidation (M):1000.00	sp|P54710|ATNG_HUMAN
EAEDLQVGQVELGGGPGAGSLQPLALEGSLQ	42.78	3018.51	31	4.9	1007.18	33.5	20955	8844			sp|P01308|INS_HUMAN
GSVIDQSRVLN	42.25	1186.63	11	2.9	594.324	22.79	36289	5201			sp|P07911|UROM_HUMAN
NTGGSRYPGQGSPGGNRYPPQGGGG	41.99	2374.08	25	2.6	792.369	17.08	7194.6	3254			sp|P04156|PRIO_HUMAN
SVIDQSRVLNLGPIT	41.73	1610.9	15	2	806.458	31.69	14090	8255			sp|P07911|UROM_HUMAN
DC(+57.02)PREC(+57.02)YC(+57.02)PPDFPS	41.58	1798.67	14	2.2	900.347	26.7	57295	6525	Carbamidomethylation	C2:Carbamidomethylation:1000.00;C6:Carbamidomethylation:1000.00;C8:Carbamidomethylation:1000.00	sp|P51888|PRELP_HUMAN
DRGEC(+57.02)VPGEQEPEPILIPR	41.41	2190.07	19	1.2	731.033	28.85	37577	7236	Carbamidomethylation	C5:Carbamidomethylation:1000.00	sp|P02760|AMBP_HUMAN
DC(+57.02)VRGPDGVC(+57.02)L	41.33	1246.54	11	-0.2	624.279	27.07	30737	6677	Carbamidomethylation	C2:Carbamidomethylation:1000.00;C10:Carbamidomethylation:1000.00	sp|Q96AQ6|PBIP1_HUMAN
VLNLGPITR	41.26	981.597	9	2.4	491.807	28.35	663650	7137			sp|P07911|UROM_HUMAN
EGNNPQGPPPPAGGNPQQPQ	41.18	1979.91	20	3.3	990.965	17.23	63395	3225			sp|P02812|PRB2_HUMAN, sp|P04280|PRP1_HUMAN
GSVIDQSRVLNLGP	41.03	1453.79	14	3.2	727.904	30.35	28508	7737			sp|P07911|UROM_HUMAN
QGGNQPQGPPPPPGKPQGPPPQGGNKPQ	40.78	2737.37	28	1.2	913.465	16.4	1148.5	3025			sp|P02812|PRB2_HUMAN, sp|P04280|PRP1_HUMAN
C(+57.02)PPDFAGKFC(+57.02)	40.74	1197.49	10	3.4	599.757	26.1	0	6355	Carbamidomethylation	C1:Carbamidomethylation:1000.00;C10:Carbamidomethylation:1000.00	sp|Q8N2S1|LTBP4_HUMAN
DGPPGLPGTPGPPGPPGP	40.54	1562.77	18	2.1	782.395	22.89	0	5250			sp|Q02388|CO7A1_HUMAN
DDILASPPRLPEPQPYPGAPHH	40.16	2403.2	22	1.5	802.074	28.93	163840	7357			sp|P39060|COIA1_HUMAN
VIDQSRVLNLGPITR	39.96	1679.97	15	2.6	560.998	29.06	36096	7325			sp|P07911|UROM_HUMAN
C(+57.02)LKFPGGSC(+57.02)M(+15.99)	39.91	1171.48	10	4.1	586.751	23.36	4733.4	5436	Carbamidomethylation; Oxidation (M)	C1:Carbamidomethylation:1000.00;C9:Carbamidomethylation:1000.00;M10:Oxidation (M):1000.00	sp|P13760|2B14_HUMAN
PQGPPPQGGNQPQGPPPPPGKP	39.87	2125.07	22	1.9	1063.54	18.22	3693.6	3583			sp|P02812|PRB2_HUMAN, sp|P04280|PRP1_HUMAN
AC(+57.02)DDYRLC(+57.02)E	39.83	1200.45	9	1.7	601.235	21.27	337430	4648	Carbamidomethylation	C2:Carbamidomethylation:1000.00;C8:Carbamidomethylation:1000.00	sp|P08493|MGP_HUMAN
EGNNPQGPPPPAGGNPQQPQAPPAGQPQGPPRPPQG	39.62	3512.69	36	3.8	1171.91	20.88	8903.8	4486			sp|P02812|PRB2_HUMAN, sp|P04280|PRP1_HUMAN
VEKC(+57.02)C(+57.02)KADDKETC(+57.02)	39.54	1641.68	13	2.2	548.235	8.29	916.28	1227	Carbamidomethylation	C4:Carbamidomethylation:1000.00;C5:Carbamidomethylation:1000.00;C13:Carbamidomethylation:1000.00	sp|P02768|ALBU_HUMAN
EGVQKEDIPPADLSDQVPDTESET	39.42	2598.18	24	5.6	1300.11	26.06	3231.9	6340			sp|P01024|CO3_HUMAN
SVIDQSRVLNLGP	39.37	1396.77	13	0.3	699.391	30.39	16108	7768			sp|P07911|UROM_HUMAN
AFGGAAGGAGGGGGGGGGAG	38.71	1318.56	20	-7.5	660.285	28.84	0	7259			sp|Q8WXS5|CCG8_HUMAN
DDEPPPLPRL	38.63	1147.59	10	1.4	574.802	30.43	32638	7756			sp|O00264|PGRC1_HUMAN
GPPPPGKPQGPPPAGG	37.93	1406.73	16	4.5	704.376	15.58	3893.9	2749			sp|P10163|PRB4_HUMAN
DGVGVPGAAGLPGPQ(+.98)GPSG	37.81	1589.77	19	8.6	795.898	22.63	14016	5141	Deamidation (NQ)	Q15:Deamidation (NQ):1000.00	sp|P25067|CO8A2_HUMAN
GSVIDQSR	37.68	860.435	8	2.8	431.226	15.78	6837.8	2822			sp|P07911|UROM_HUMAN
AGGAGGAGGAGGGPGPGQAGWL	37.6	1678.78	22	-7.2	840.392	17.14	2391.9	3258			sp|A6NL88|SHSA7_HUMAN
LSGAGTPPAGGGAGGGGAGGGGSPPGGW	37.17	2119.97	28	2.7	1060.99	17.82	13922	3464			sp|Q01167|FOXK2_HUMAN
TLFGDKLC(+57.02)TVATL	37.14	1437.75	13	1.9	719.886	32.44	15331	8547	Carbamidomethylation	C8:Carbamidomethylation:1000.00	sp|P02768|ALBU_HUMAN
DAPPPPAAPLPRWSGPIG	37.12	1794.94	18	1.3	898.479	31.37	4152.9	8135			sp|Q99523|SORT_HUMAN
TRC(+57.02)PDGQ(+.98)FC(+57.02)PVAC(+57.02)C(+57.02)LDPGGASYSC(+57.02)C(+57.02)RP	36.85	3148.24	27	8.7	1050.43	28	0	6985	Carbamidomethylation; Deamidation (NQ)	C3:Carbamidomethylation:1000.00;Q7:Deamidation (NQ):1000.00;C9:Carbamidomethylation:1000.00;C13:Carbamidomethylation:1000.00;C14:Carbamidomethylation:1000.00;C24:Carbamidomethylation:1000.00;C25:Carbamidomethylation:1000.00	sp|P28799|GRN_HUMAN
EIEIDTLETTC(+57.02)HVLDPTPVA	36.81	2252.09	20	0.5	1127.05	32.27	0	8493	Carbamidomethylation	C11:Carbamidomethylation:1000.00	sp|P02765|FETUA_HUMAN
DGSPHPDPSAGAKPC(+57.02)GSSSAGKIPC(+57.02)RS	36.38	2679.21	27	2.5	670.812	16.91	68673	3146	Carbamidomethylation	C15:Carbamidomethylation:1000.00;C25:Carbamidomethylation:1000.00	sp|Q15517|CDSN_HUMAN
DGVPGKDGPRGPT	36.28	1251.62	13	2.5	626.819	15.32	76629	2809			sp|P02461|CO3A1_HUMAN
DEAGSEADHEGTHSTKRG	36.22	1882.8	18	3.7	628.611	8.24	374.8	1214			sp|P02671|FIBA_HUMAN
ADRGEC(+57.02)VPGEQEPEPILIPRV	36.21	2360.18	21	6.5	787.739	31.13	0	8037	Carbamidomethylation	C6:Carbamidomethylation:1000.00	sp|P02760|AMBP_HUMAN
DESAENC(+57.02)DKS	36.02	1153.42	10	2.5	577.718	8.29	253.19	1217	Carbamidomethylation	C7:Carbamidomethylation:1000.00	sp|P02768|ALBU_HUMAN
VEEVTQIPQEEHAANGPEL	35.69	2089	19	5.3	1045.51	27.32	0	6767			sp|O14672|ADA10_HUMAN
C(+57.02)DDYRLC(+57.02)	34.34	1000.37	7	2.3	501.196	20.48	187160	4358	Carbamidomethylation	C1:Carbamidomethylation:1000.00;C7:Carbamidomethylation:1000.00	sp|P08493|MGP_HUMAN
ELEPPEQQEPGERQEPS	34.14	1977.89	17	3.6	989.957	19.78	42809	4135			sp|Q13683|ITA7_HUMAN
Q(-17.03)VSTHEQSESAHGRTGTSTGGRQG	34.14	2437.1	24	2.6	610.283	14.28	13430	2329	Pyro-glu from Q	Q1:Pyro-glu from Q:1000.00	sp|P20930|FILA_HUMAN
GGGGGGGGGGGGGGGGGGEAGAVAPYG	33.65	1859.78	27	3.9	930.9	24.54	18824	5821			sp|P10275|ANDR_HUMAN
IDQSRVLNLGPITR	33.62	1580.9	14	1.9	791.459	28.29	7832.2	7096			sp|P07911|UROM_HUMAN
DQSRVLNLGPIT	33.49	1311.71	12	1.3	656.865	30.43	12581	7772			sp|P07911|UROM_HUMAN
VC(+57.02)DNGSGLC(+57.02)K	33.24	1108.46	10	2.4	555.241	15.54	0	2742	Carbamidomethylation	C2:Carbamidomethylation:1000.00;C9:Carbamidomethylation:1000.00	sp|P63267|ACTH_HUMAN, sp|P62736|ACTA_HUMAN
ELPDVELPTNKDVC(+57.02)DPGN	33.17	2010.92	18	2.2	1006.47	28.58	0	7174	Carbamidomethylation	C14:Carbamidomethylation:1000.00	sp|P02774|VTDB_HUMAN
C(+57.02)DDYRLC(+57.02)E	33.12	1129.42	8	2.4	565.717	21.1	822470	4565	Carbamidomethylation	C1:Carbamidomethylation:1000.00;C7:Carbamidomethylation:1000.00	sp|P08493|MGP_HUMAN
GLEALC(+57.02)RQDN(+.98)SLPRPC(+57.02)PTEQ	33.09	2341.08	20	2.6	781.369	25.47	19669	6154	Carbamidomethylation; Deamidation (NQ)	C6:Carbamidomethylation:1000.00;N10:Deamidation (NQ):19.68;C16:Carbamidomethylation:1000.00	sp|O15230|LAMA5_HUMAN
DVELPTNKDVC(+57.02)DPGNT	33.03	1772.79	16	2.3	887.404	23.97	9690.9	5625	Carbamidomethylation	C11:Carbamidomethylation:1000.00	sp|P02774|VTDB_HUMAN
YGEM(+15.99)ADC(+57.02)C(+57.02)AKQEPERNEC(+57.02)	32.94	2261.84	18	2.8	754.958	15.79	80078	2782	Oxidation (M); Carbamidomethylation	M4:Oxidation (M):1000.00;C7:Carbamidomethylation:1000.00;C8:Carbamidomethylation:1000.00;C18:Carbamidomethylation:1000.00	sp|P02768|ALBU_HUMAN
DRNTEQEEGGEAVHEVEVVIK	32.86	2366.14	21	2.7	789.721	30.01	5808	7641			sp|P00742|FA10_HUMAN
DRGEC(+57.02)VPGEQEPEPILIPRV	32.78	2289.14	20	2.9	764.057	31.35	99420	8113	Carbamidomethylation	C5:Carbamidomethylation:1000.00	sp|P02760|AMBP_HUMAN
LNLGPITR	32.46	882.529	8	2.3	442.273	26.46	27217	6519			sp|P07911|UROM_HUMAN
LAGGPGGGAGGPGGGL	32.44	1150.57	16	3.6	576.296	15.31	0	2670			sp|Q96QR8|PURB_HUMAN
DEAGSEADHEGTHSTKR	32.39	1825.78	17	2.9	609.603	13.38	3936	2071			sp|P02671|FIBA_HUMAN
GPQ(+.98)GQ(+.98)PGLPGPPGPPGP	32.31	1507.73	17	2.4	754.874	21.21	481190	4523	Deamidation (NQ)	Q3:Deamidation (NQ):1000.00;Q5:Deamidation (NQ):1000.00	sp|P27658|CO8A1_HUMAN

## Sheet: Method A_Wheat
PEAKS Assigned Peptide Sequence	Manually Corrected Peptide Sequence	-10lgP	Mass	Length	ppm	m/z	RT	Area	Scan	PTM	AScore	Included in Final Dataset	Accession
GQQQPFPPQQPYPQPQPFPS		58.98	2292.1	20	4.6	1147.06	31.32	562000	8006			Y	sp|P04722|GDA2_WHEAT, sp|P04721|GDA1_WHEAT, sp|P18573|GDA9_WHEAT, sp|P02863|GDA0_WHEAT, tr|K7XRA1|K7XRA1_WHEAT, tr|J7HT09|J7HT09_WHEAT, tr|A0A0K2QJX7|A0A0K2QJX7_WHEAT, tr|A7LHC8|A7LHC8_9POAL, tr|A0A0K2QJT3|A0A0K2QJT3_WHEAT, tr|A0A0E3Z7F7|A0A0E3Z7F7_WHEAT, tr|A0A1K0JNE4|A0A1K0JNE4_WHEAT, tr|A0A0E3UQV1|A0A0E3UQV1_WHEAT, tr|A0A0K2QJ92|A0A0K2QJ92_WHEAT, tr|A0A060N3B9|A0A060N3B9_WHEAT, tr|J7HZV4|J7HZV…
GQQQPFPPQQPYPQPQPFP		47.15	2205.06	19	0.4	1103.54	31.21	81500	7946			Y	sp|P04722|GDA2_WHEAT, sp|P04721|GDA1_WHEAT, sp|P18573|GDA9_WHEAT, sp|P02863|GDA0_WHEAT, tr|K7XRA1|K7XRA1_WHEAT, tr|J7HT09|J7HT09_WHEAT, tr|A0A0K2QJX7|A0A0K2QJX7_WHEAT, tr|A7LHC8|A7LHC8_9POAL, tr|A0A0K2QJT3|A0A0K2QJT3_WHEAT, tr|A0A0E3Z7F7|A0A0E3Z7F7_WHEAT, tr|A0A1K0JNE4|A0A1K0JNE4_WHEAT, tr|A0A0E3UQV1|A0A0E3UQV1_WHEAT, tr|A0A0K2QJ92|A0A0K2QJ92_WHEAT, tr|A0A060N3B9|A0A060N3B9_WHEAT, tr|J7HZV4|J7HZV…
SQQPQQPFPQQPHQPQQPYP		45.97	2384.13	20	1	1193.07	24.38	43500	5784			Y	tr|B6ETR9|B6ETR9_WHEAT, tr|A0A290XYU3|A0A290XYU3_WHEAT, tr|U5UA46|U5UA46_WHEAT, tr|R9XT67|R9XT67_WHEAT, tr|R9XUY1|R9XUY1_WHEAT, tr|R9XVE2|R9XVE2_WHEAT, tr|A0A290XYT2|A0A290XYT2_WHEAT, tr|R9XWH8|R9XWH8_WHEAT, tr|U5U6L8|U5U6L8_WHEAT, tr|A0A060N0S6|A0A060N0S6_WHEAT, tr|U5U7B7|U5U7B7_WHEAT, tr|A0A290XYT1|A0A290XYT1_WHEAT, tr|A0A2U8JD31|A0A2U8JD31_WHEAT, tr|A0A2U8JD15|A0A2U8JD15_WHEAT
SQQPQQPFPQQPHQPQQPYPQQ		44.91	2640.25	22	0.6	1321.13	22.39	25900	5076			Y	tr|B6ETR9|B6ETR9_WHEAT, tr|A0A290XYU3|A0A290XYU3_WHEAT, tr|U5UA46|U5UA46_WHEAT, tr|R9XT67|R9XT67_WHEAT, tr|R9XUY1|R9XUY1_WHEAT, tr|R9XVE2|R9XVE2_WHEAT, tr|A0A290XYT2|A0A290XYT2_WHEAT, tr|R9XWH8|R9XWH8_WHEAT, tr|U5U6L8|U5U6L8_WHEAT, tr|A0A060N0S6|A0A060N0S6_WHEAT, tr|U5U7B7|U5U7B7_WHEAT, tr|A0A290XYT1|A0A290XYT1_WHEAT, tr|A0A2U8JD31|A0A2U8JD31_WHEAT, tr|A0A2U8JD15|A0A2U8JD15_WHEAT
SQQPQQPFPQPQQQFPQPQQPQ		43.81	2615.25	22	1	1308.63	26.89	6060	6623			Y	sp|P21292|GDBX_WHEAT, tr|A0A290XZ17|A0A290XZ17_WHEAT, tr|B5ANT1|B5ANT1_WHEAT, tr|A0A4D6K4X0|A0A4D6K4X0_WHEAT, tr|A0A290XYY5|A0A290XYY5_WHEAT, tr|A0A4D6JZI5|A0A4D6JZI5_WHEAT, tr|A0A290XYX2|A0A290XYX2_WHEAT, tr|A0A4D6Q708|A0A4D6Q708_WHEAT, tr|F2X0K9|F2X0K9_WHEAT, tr|Q41543|Q41543_WHEAT, tr|A0A4D6K1C3|A0A4D6K1C3_WHEAT, tr|A0A5B9Y471|A0A5B9Y471_WHEAT, tr|Q94G93|Q94G93_WHEAT, tr|B6DQB4|B6DQB4_WHEAT, t…

## Sheet: Method B_All
Peptide	-10lgP	Mass	Length	ppm	m/z	RT	Area	Scan	PTM	AScore	Accession
LC(+57.02)YVALDFEQEMATAASSSSLEK	83.86	2549.17	23	1.4	1275.59	33.91	1628.3	9177	Carbamidomethylation	C2:Carbamidomethylation:1000.00	sp|Q6S8J3|POTEE_HUMAN, sp|P60709|ACTB_HUMAN, sp|P63261|ACTG_HUMAN
HVLFGTVGVPEHTY	81.13	1554.78	14	0.4	778.398	28.81	144620	7243			sp|P04216|THY1_HUMAN
DDILASPPRLPEPQPYPGAP	78.84	2129.08	20	-0.7	1065.54	31.6	70460	8308			sp|P39060|COIA1_HUMAN
DPELC(+57.02)AVTFVDRPVIG	78.82	1786.89	16	0	894.452	32.62	61167	8762	Carbamidomethylation	C5:Carbamidomethylation:1000.00	sp|P16278|BGAL_HUMAN
PGGGGGGGSGGGGGSGGGGSGGGRGA	75.52	1743.73	26	1	872.87	4.98	7138.3	734			sp|Q9UHB9|SRP68_HUMAN
EEAPSLRPAPPPISGGGY	74.32	1793.89	18	-0.7	897.952	27.13	106820	6665			sp|P02675|FIBB_HUMAN
Q(-17.03)SGEESTGTNIGEALGHGLGDALSEGVGK	71.62	2752.28	29	-1.3	1377.14	32.91	9663.4	8877	Pyro-glu from Q	Q1:Pyro-glu from Q:1000.00	sp|Q6E0U4|DMKN_HUMAN
PPPYGPGRIPPPPPAPYGPG	71.27	1980.03	20	-2.2	991.016	27.65	0	6903			sp|P02814|SMR3B_HUMAN
LYSAC(+57.02)PIFTKIQGTC(+57.02)	71.25	1757.85	15	-1.1	879.928	30.83	8538.9	8035	Carbamidomethylation	C5:Carbamidomethylation:1000.00;C15:Carbamidomethylation:1000.00	sp|P60022|DEFB1_HUMAN
PEQTPVLKPEEEAPAPEVGASKPEG	70.79	2585.29	25	0	862.767	23.27	21442	5369			sp|P04004|VTNC_HUMAN
VVEQMC(+57.02)ITQYER	70.03	1554.72	12	-2.6	778.362	26.15	7009.7	6395	Carbamidomethylation	C6:Carbamidomethylation:1000.00	sp|P04156|PRIO_HUMAN
TRC(+57.02)PDGQFC(+57.02)PVAC(+57.02)C(+57.02)LDPGGASYSC(+57.02)C(+57.02)RPL	69.88	3260.34	28	-1.6	1087.78	30.1	2446900	7645	Carbamidomethylation	C3:Carbamidomethylation:1000.00;C9:Carbamidomethylation:1000.00;C13:Carbamidomethylation:1000.00;C14:Carbamidomethylation:1000.00;C24:Carbamidomethylation:1000.00;C25:Carbamidomethylation:1000.00	sp|P28799|GRN_HUMAN
DDGGPYGESEAPAPPGPGTRWP	69.61	2208.97	22	-3.9	1105.49	28.69	18280	7247			sp|Q8N2S1|LTBP4_HUMAN
SGGQC(+57.02)LYSAC(+57.02)PIFTKIQGTC(+57.02)	68.76	2247.01	20	-1.2	1124.51	31.4	15603	8261	Carbamidomethylation	C5:Carbamidomethylation:1000.00;C10:Carbamidomethylation:1000.00;C20:Carbamidomethylation:1000.00	sp|P60022|DEFB1_HUMAN
Q(-17.03)KVTSLTAC(+57.02)LVDQSL	68.76	1644.84	15	0.6	823.426	33.33	5443.5	9008	Pyro-glu from Q; Carbamidomethylation	Q1:Pyro-glu from Q:1000.00;C9:Carbamidomethylation:1000.00	sp|P04216|THY1_HUMAN
TRC(+57.02)PDGQFC(+57.02)PVAC(+57.02)C(+57.02)LDPGGASYSC(+57.02)C(+57.02)R	67.24	3050.2	26	-1.5	1017.74	27.25	21269	6721	Carbamidomethylation	C3:Carbamidomethylation:1000.00;C9:Carbamidomethylation:1000.00;C13:Carbamidomethylation:1000.00;C14:Carbamidomethylation:1000.00;C24:Carbamidomethylation:1000.00;C25:Carbamidomethylation:1000.00	sp|P28799|GRN_HUMAN
GLSMDGGGSPKGDVDPF	67.19	1634.72	17	2.1	818.37	29.61	12316	7544			sp|P54710|ATNG_HUMAN
GLSMDGGGSPKGDVDP	66.98	1487.66	16	0.6	744.834	22.49	16361	5078			sp|P54710|ATNG_HUMAN
EAEDLQVGQVELGGGPGAGSLQP	66.83	2207.07	23	-0.4	1104.54	31.45	546500	8258			sp|P01308|INS_HUMAN
GPGRIPPPPPAPYGPG	66	1525.8	16	0.5	763.908	24.34	7174.5	5766			sp|P02814|SMR3B_HUMAN
GSVIDQSRVLNLGPI	65.79	1566.87	15	0.4	784.442	32.27	31464	8638			sp|P07911|UROM_HUMAN
GSTGSWNSGSSGTGSTGNQNPGSPRP	65.77	2433.05	26	-0.3	1217.53	19.49	11698	3946			sp|P02671|FIBA_HUMAN
EEAPSLRPAPPPISGGG	65.65	1630.83	17	0.5	816.422	24.34	15705	5802			sp|P02675|FIBB_HUMAN
PQGPPPQGGNKPQGPPPPGKPQGPPPQ	65.43	2632.35	27	-3.5	878.453	16.69	30198	3023			sp|P02812|PRB2_HUMAN, sp|P04280|PRP1_HUMAN
TGNRNPGSSGTGGTATWKPGSSGP	65.18	2230.04	24	1.4	744.352	19.43	39921	3910			sp|P02671|FIBA_HUMAN
SGSVIDQSRVLNLGPITRK	65.17	2039.15	19	0.1	680.722	28.51	10969000	7277			sp|P07911|UROM_HUMAN
EGLLLYHTENNVGL	65.05	1570.8	14	0.2	786.405	31.88	18965	8471			sp|O75954|TSN9_HUMAN
TALQPM(+15.99)VSALNIR	65.01	1428.78	13	1.9	715.395	28.15	12951	7066	Oxidation (M)	M6:Oxidation (M):1000.00	sp|P07911|UROM_HUMAN
TRC(+57.02)PDGQFC(+57.02)PVAC(+57.02)C(+57.02)LDPGGASYSC(+57.02)C(+57.02)RP	64.94	3147.25	27	-0.2	1050.09	27.79	2725100	7037	Carbamidomethylation	C3:Carbamidomethylation:1000.00;C9:Carbamidomethylation:1000.00;C13:Carbamidomethylation:1000.00;C14:Carbamidomethylation:1000.00;C24:Carbamidomethylation:1000.00;C25:Carbamidomethylation:1000.00	sp|P28799|GRN_HUMAN
GTRC(+57.02)PDGQFC(+57.02)PVAC(+57.02)C(+57.02)LDPGGASYSC(+57.02)C(+57.02)RP	64.18	3204.28	28	-1.8	1069.1	27.78	23229	6968	Carbamidomethylation	C4:Carbamidomethylation:1000.00;C10:Carbamidomethylation:1000.00;C14:Carbamidomethylation:1000.00;C15:Carbamidomethylation:1000.00;C25:Carbamidomethylation:1000.00;C26:Carbamidomethylation:1000.00	sp|P28799|GRN_HUMAN
DFSSDLENVPHL	64.08	1371.63	12	0	686.821	32.56	26424	8742			sp|P51888|PRELP_HUMAN
TGLSMDGGGSPKGDVDP	64	1588.7	17	-0.2	795.357	23.04	36287	5292			sp|P54710|ATNG_HUMAN
DFSSDLENVPH	63.78	1258.55	11	0.6	630.279	28.47	22924	7165			sp|P51888|PRELP_HUMAN
GKPQGPPPQGGNQPQGPPPPPGKP	63.49	2310.19	24	-0.2	771.068	17.16	36403	3162			sp|P02812|PRB2_HUMAN, sp|P04280|PRP1_HUMAN
SVFPQQTGQLAELQPQDR	63.46	2041.02	18	0.5	1021.52	29.12	12224	7391			sp|P81172|HEPC_HUMAN
SGDSDDDEPPPLPRL	63.24	1608.73	15	1.1	805.37	29.87	43508	7675			sp|O00264|PGRC1_HUMAN
FENKFAVETLIC(+57.02)S	62.86	1556.75	13	0.7	779.383	31.99	27121	8523	Carbamidomethylation	C12:Carbamidomethylation:1000.00	sp|Q9Y287|ITM2B_HUMAN
YGPGRIPPPPPAPYGPG	62.64	1688.87	17	1.3	845.44	26.09	14411	6367			sp|P02814|SMR3B_HUMAN
QSRVLNLGPITR	62.26	1352.79	12	-2	677.399	30.29	365000	7626			sp|P07911|UROM_HUMAN
VTIAQGGVLPNIQAVLLPK	61.96	1930.16	19	2.1	966.088	33.95	2008	9213			sp|P0C0S8|H2A1_HUMAN, sp|Q7L7L0|H2A3_HUMAN, sp|P16104|H2AX_HUMAN, sp|Q6FI13|H2A2A_HUMAN, sp|Q16777|H2A2C_HUMAN, sp|Q8IUE6|H2A2B_HUMAN, sp|P04908|H2A1B_HUMAN, sp|Q96QV6|H2A1A_HUMAN, sp|Q9BTM1|H2AJ_HUMAN, sp|P20671|H2A1D_HUMAN, sp|Q93077|H2A1C_HUMAN, sp|Q96KK5|H2A1H_HUMAN, sp|Q99878|H2A1J_HUMAN
GGNQPQGPPPPPGKPQ	61.85	1551.78	16	-1.6	776.894	16.3	2484.4	2919			sp|P02812|PRB2_HUMAN, sp|P04280|PRP1_HUMAN
AGLQVYNKC(+57.02)WK	61.71	1365.69	11	1.3	683.85	23.66	18880	5517	Carbamidomethylation	C9:Carbamidomethylation:1000.00	sp|P13987|CD59_HUMAN
SGSVIDQSRVLN	61.45	1273.66	12	-0.8	637.837	22.88	76969	5231			sp|P07911|UROM_HUMAN
TALQPMVSALNIR	61.33	1412.78	13	0.1	707.396	31.78	74054	8407			sp|P07911|UROM_HUMAN
Q(-17.03)GGHQQGPPPPPPGKPQGPPPQGGRPQGPPQGQSPQ	60.91	3533.73	36	1.6	1178.92	17.78	0	3376	Pyro-glu from Q	Q1:Pyro-glu from Q:1000.00	sp|P02810|PRPC_HUMAN
C(+57.02)PIFTKIQGTC(+57.02)	59.7	1323.63	11	1	662.822	25.78	0	6261	Carbamidomethylation	C1:Carbamidomethylation:1000.00;C11:Carbamidomethylation:1000.00	sp|P60022|DEFB1_HUMAN
C(+57.02)LKFPGGSC(+57.02)	59.66	1024.45	9	-1.2	513.229	23.78	21260	5548	Carbamidomethylation	C1:Carbamidomethylation:1000.00;C9:Carbamidomethylation:1000.00	sp|P13760|2B14_HUMAN
SGSVIDQSRVLNLGPI	59.24	1653.9	16	0	827.958	32.24	536300	8616			sp|P07911|UROM_HUMAN
N(+.98)GVC(+57.02)TDLDEC(+57.02)RV	59.21	1437.59	12	1.6	719.8	25.89	0	6297	Deamidation (NQ); Carbamidomethylation	N1:Deamidation (NQ):1000.00;C4:Carbamidomethylation:1000.00;C10:Carbamidomethylation:1000.00	sp|Q8NDA2|HMCN2_HUMAN
GSTGSWNSGSSGTGSTGNQNPGSPRPGSTGT	59.11	2836.22	31	2.5	1419.12	18.95	0	3762			sp|P02671|FIBA_HUMAN
DAPPPPAAPLPRWSGPIG	59.09	1794.94	18	-0.5	898.476	31.32	31893	8217			sp|Q99523|SORT_HUMAN
QLQPFPQPQPFPPQLPYPQP	59.05	2343.21	20	1.5	1172.61	33.28	15616	8984			sp|P04725|GDA5_WHEAT, sp|P04726|GDA6_WHEAT, tr|A0A1W6C2K1|A0A1W6C2K1_WHEAT, tr|X2KWE1|X2KWE1_WHEAT, tr|A5JSA9|A5JSA9_WHEAT, tr|J7HT14|J7HT14_WHEAT, tr|A5JSB8|A5JSB8_WHEAT, tr|A5JSA4|A5JSA4_WHEAT, tr|A0A023WGF7|A0A023WGF7_WHEAT, tr|A0A0E3UQU0|A0A0E3UQU0_WHEAT, tr|A0A1K0ITG7|A0A1K0ITG7_WHEAT, tr|A0A1K0JNF2|A0A1K0JNF2_WHEAT, tr|F4YT75|F4YT75_WHEAT, tr|A0A1K0ISY9|A0A1K0ISY9_WHEAT, tr|A0A0K2QJ82|A0A0K…
VPIISNDVC(+57.02)NGADFYGNQIKPK	58.38	2448.21	22	-0.3	817.076	29.19	17092	7398	Carbamidomethylation	C9:Carbamidomethylation:1000.00	sp|P05981|HEPS_HUMAN
C(+57.02)PIFTKIQGTC(+57.02)Y	57.71	1486.69	12	-0.5	744.353	28.83	0	7301	Carbamidomethylation	C1:Carbamidomethylation:1000.00;C11:Carbamidomethylation:1000.00	sp|P60022|DEFB1_HUMAN
SPPGKPQGPPPQGGNQPQGPPPPPGKPQ	57.45	2719.38	28	-0.6	907.466	17.16	21859	3210			sp|P02812|PRB2_HUMAN, sp|P04280|PRP1_HUMAN
ALQPMVSALNIR	57.27	1311.73	12	-0.3	656.872	31.14	18559	8155			sp|P07911|UROM_HUMAN
GNFLTGLGHR	57.25	1070.56	10	-0.3	536.287	26.4	25248	6444			sp|P60022|DEFB1_HUMAN
TLFGDKLC(+57.02)TVA	57.19	1223.62	11	0.2	612.817	29.78	217940	7601	Carbamidomethylation	C8:Carbamidomethylation:1000.00	sp|P02768|ALBU_HUMAN
PQGPPPQGGNQPQGPPPPPGKPQ	56.86	2253.13	23	-1.4	1127.57	17.55	6426.2	3295			sp|P02812|PRB2_HUMAN, sp|P04280|PRP1_HUMAN
TLFGDKLC(+57.02)TVAT	56.77	1324.67	12	0.9	663.341	29.29	181010	7422	Carbamidomethylation	C8:Carbamidomethylation:1000.00	sp|P02768|ALBU_HUMAN
SRVLNLGPITR	56.74	1224.73	11	-1.5	613.37	30.25	416710	7729			sp|P07911|UROM_HUMAN
PGSTGNRNPGSSGTGGTATWKPGSSGP	56.67	2471.14	27	1	824.721	19.63	0	4006			sp|P02671|FIBA_HUMAN
DDILASPPRLPEPQPYPG	56.22	1960.99	18	0	981.5	31.11	7443.6	8137			sp|P39060|COIA1_HUMAN
DDILASPPRLPEPQPYPGAPH	56.19	2266.14	21	2.2	756.387	29.89	0	7667			sp|P39060|COIA1_HUMAN
SGSVIDQSRVLNL	56.16	1386.75	13	0.4	694.379	30.5	13276	7898			sp|P07911|UROM_HUMAN
SGSVIDQSRVLNLGP	55.98	1540.82	15	-1.3	771.415	30.12	490990	7726			sp|P07911|UROM_HUMAN
GSVIDQSRVLNLGPIT	55.83	1667.92	16	0	834.966	31.64	531960	8333			sp|P07911|UROM_HUMAN
Q(-17.03)SRVLNLGPITR	55.75	1335.76	12	3.4	668.889	30.29	25370	7853	Pyro-glu from Q	Q1:Pyro-glu from Q:1000.00	sp|P07911|UROM_HUMAN
GQQQPFPPQQPYPQPQPFPS	55.22	2292.1	20	-1.1	1147.05	29.9	900140	7614			sp|P04722|GDA2_WHEAT, sp|P04721|GDA1_WHEAT, sp|P18573|GDA9_WHEAT, sp|P02863|GDA0_WHEAT, tr|K7XRA1|K7XRA1_WHEAT, tr|J7HT09|J7HT09_WHEAT, tr|A0A0K2QJX7|A0A0K2QJX7_WHEAT, tr|A7LHC8|A7LHC8_9POAL, tr|A0A0K2QJT3|A0A0K2QJT3_WHEAT, tr|A0A0E3Z7F7|A0A0E3Z7F7_WHEAT, tr|A0A1K0JNE4|A0A1K0JNE4_WHEAT, tr|A0A0E3UQV1|A0A0E3UQV1_WHEAT, tr|A0A0K2QJ92|A0A0K2QJ92_WHEAT, tr|A0A060N3B9|A0A060N3B9_WHEAT, tr|J7HZV4|J7HZV…
GQQQPFPPQQPYPQPQPFP	55.19	2205.06	19	-1	1103.54	31.09	132680	8182			sp|P04722|GDA2_WHEAT, sp|P04721|GDA1_WHEAT, sp|P18573|GDA9_WHEAT, sp|P02863|GDA0_WHEAT, tr|K7XRA1|K7XRA1_WHEAT, tr|J7HT09|J7HT09_WHEAT, tr|A0A0K2QJX7|A0A0K2QJX7_WHEAT, tr|A7LHC8|A7LHC8_9POAL, tr|A0A0K2QJT3|A0A0K2QJT3_WHEAT, tr|A0A0E3Z7F7|A0A0E3Z7F7_WHEAT, tr|A0A1K0JNE4|A0A1K0JNE4_WHEAT, tr|A0A0E3UQV1|A0A0E3UQV1_WHEAT, tr|A0A0K2QJ92|A0A0K2QJ92_WHEAT, tr|A0A060N3B9|A0A060N3B9_WHEAT, tr|J7HZV4|J7HZV…
Q(-17.03)GGHQQGPPPPPPGKPQGPPPQ(+.98)GGRPQGPPQGQSPQ	55.07	3534.71	36	6.2	1179.25	17.75	6562.9	3376	Pyro-glu from Q; Deamidation (NQ)	Q1:Pyro-glu from Q:1000.00;Q22:Deamidation (NQ):0.00	sp|P02810|PRPC_HUMAN
SGSVIDQSRVLNLGPITR	54.85	1911.05	18	0.2	638.024	30.1	217750000	7855			sp|P07911|UROM_HUMAN
GSVIDQSRVLNLGP	54.74	1453.79	14	0.7	727.901	30.1	55400	7737			sp|P07911|UROM_HUMAN
PQGPPPQGGNKPQGPPPPGKPQGPPPQG	54.51	2689.37	28	1.3	897.464	16.69	75256	3037			sp|P02812|PRB2_HUMAN, sp|P04280|PRP1_HUMAN
GKPQGPPPQGGNQPQGPPPPPGKPQ	54.42	2438.25	25	0.5	813.754	16.43	85839	2915			sp|P02812|PRB2_HUMAN, sp|P04280|PRP1_HUMAN
QQGGQQQQGPPPPQGKPQGPPQQGGHPPPPQG	54.34	3215.56	32	1	1072.86	16.37	12397	2917			sp|P02810|PRPC_HUMAN
SGSVIDQSRVLNLGPIT	53.56	1754.95	17	0.8	878.482	31.64	5928700	8301			sp|P07911|UROM_HUMAN
GFVPPPPPPPYGPGRIPPPPPAP	53.5	2297.24	23	-1.7	1149.62	30.88	720820	8196			sp|P02814|SMR3B_HUMAN
AC(+57.02)DDYRLC(+57.02)E	53.28	1200.45	9	-0.2	601.233	21.27	75003	4620	Carbamidomethylation	C2:Carbamidomethylation:1000.00;C8:Carbamidomethylation:1000.00	sp|P08493|MGP_HUMAN
SVIDQSRVLN	53.24	1129.61	10	1	565.811	22.67	9934.8	5145			sp|P07911|UROM_HUMAN
DDILASPPRLPEPQ(+.98)PYPGAPHHSS	53.13	2578.25	24	8.6	860.428	28.33	0	7136	Deamidation (NQ)	Q14:Deamidation (NQ):1000.00	sp|P39060|COIA1_HUMAN
SVIDQSRVLNLGPI	53	1509.85	14	-0.4	755.931	32.34	72635	8662			sp|P07911|UROM_HUMAN
DELPAKDDPDAPLQPVTPLQL	52.54	2271.16	21	-1.3	1136.59	32.53	4795.2	8751			sp|P0C0L4|CO4A_HUMAN, sp|P0C0L5|CO4B_HUMAN
TLFGDKLC(+57.02)TVATL	52.07	1437.75	13	-0.3	719.882	32.39	172100	8680	Carbamidomethylation	C8:Carbamidomethylation:1000.00	sp|P02768|ALBU_HUMAN
PQGPPPQGGNQPQGPPPPPGKPQGPPPQGGNKPQ	51.77	3310.66	34	1.3	1104.56	17.28	0	3222			sp|P02812|PRB2_HUMAN, sp|P04280|PRP1_HUMAN
DQSRVLNLGPITR	51.72	1467.82	13	2	734.915	26.95	176650	6619			sp|P07911|UROM_HUMAN
Q(-17.03)SGEESTGTNIGEALGHGLGDALSEGVGKAIGKEAGGAAGS	51.68	3721.77	41	0.3	1241.59	33.34	0	9009	Pyro-glu from Q	Q1:Pyro-glu from Q:1000.00	sp|Q6E0U4|DMKN_HUMAN
DC(+57.02)VRGPDGVC(+57.02)L	51.45	1246.54	11	2.2	624.279	27.04	7763.6	6711	Carbamidomethylation	C2:Carbamidomethylation:1000.00;C10:Carbamidomethylation:1000.00	sp|Q96AQ6|PBIP1_HUMAN
DGSPHPDPSAGAKPC(+57.02)GSSSAGKIPC(+57.02)RS	51.35	2679.21	27	0.6	670.809	16.3	335790	2886	Carbamidomethylation	C15:Carbamidomethylation:1000.00;C25:Carbamidomethylation:1000.00	sp|Q15517|CDSN_HUMAN
RPPGFSPFR	51.19	1059.56	9	0.9	530.787	24.28	1529900	5793			sp|P01042|KNG1_HUMAN
Q(-17.03)FPGQQQPFPPQQPYPQPQPFPS	50.83	2647.25	23	-0.8	1324.63	33.23	13340	9030	Pyro-glu from Q	Q1:Pyro-glu from Q:1000.00	sp|P18573|GDA9_WHEAT, tr|K7XRA1|K7XRA1_WHEAT, tr|J7HT09|J7HT09_WHEAT, tr|A7LHC8|A7LHC8_9POAL, tr|J7HZV4|J7HZV4_WHEAT, tr|R9XSX7|R9XSX7_WHEAT, tr|K7XE64|K7XE64_WHEAT, tr|A5JSA9|A5JSA9_WHEAT, tr|B2ZRD1|B2ZRD1_WHEAT, tr|K7XR49|K7XR49_WHEAT, tr|A0A1K0JSA4|A0A1K0JSA4_WHEAT, tr|K7X1F1|K7X1F1_WHEAT, tr|A0A1K0J4W5|A0A1K0J4W5_WHEAT, tr|A0A0K2QJ89|A0A0K2QJ89_WHEAT, tr|K7X0Q3|K7X0Q3_WHEAT, tr|J7HZV9|J7HZV9_…
TGLSM(+15.99)DGGGSPKGDVDP	50.07	1604.7	17	-0.2	803.355	19.34	0	3900	Oxidation (M)	M5:Oxidation (M):1000.00	sp|P54710|ATNG_HUMAN
GSVIDQSRVLN	50.01	1186.63	11	-0.1	594.321	22.78	26669	5191			sp|P07911|UROM_HUMAN
QGGNQPQGPPPPPGKPQGPPPQGGNKPQ	49.65	2737.37	28	-2.4	913.459	16.49	20662	2964			sp|P02812|PRB2_HUMAN, sp|P04280|PRP1_HUMAN
GFVPPPPPPPYGPGRIPPPPPAPYGP	49.6	2614.37	26	2	1308.19	31.45	70790	8312			sp|P02814|SMR3B_HUMAN
Q(-17.03)GPPPPPGKPQGPPPQGGNKPQ	49.59	2139.09	22	0.4	1070.55	17.55	5935.1	3314	Pyro-glu from Q	Q1:Pyro-glu from Q:1000.00	sp|P02812|PRB2_HUMAN, sp|P04280|PRP1_HUMAN
SGSVIDQSR	49.53	947.467	9	-0.3	474.74	16.03	3215.3	2829			sp|P07911|UROM_HUMAN
SVIDQSRVLNLGPIT	48.83	1610.9	15	0.2	806.455	31.69	253420	8371			sp|P07911|UROM_HUMAN
YGEMADC(+57.02)C(+57.02)AKQEPERNEC(+57.02)	48.53	2245.85	18	1.7	749.624	17.55	12126	3287	Carbamidomethylation	C7:Carbamidomethylation:1000.00;C8:Carbamidomethylation:1000.00;C18:Carbamidomethylation:1000.00	sp|P02768|ALBU_HUMAN
RVLNLGPITR	48.14	1137.7	10	1.3	569.856	30.32	0	7831			sp|P07911|UROM_HUMAN
STGNRNPGSSGTGGTATWKPGSSGP	48.07	2317.07	25	0.8	773.362	19.43	12204	3932			sp|P02671|FIBA_HUMAN
C(+57.02)LKFPGGSC(+57.02)M	48.01	1155.49	10	-0.2	578.75	27.4	3623.2	6816	Carbamidomethylation	C1:Carbamidomethylation:1000.00;C9:Carbamidomethylation:1000.00	sp|P13760|2B14_HUMAN
TGGSRYPGQGSPGGNRYPPQGGGG	47.51	2260.04	24	1	754.352	17.89	55806	3559			sp|P04156|PRIO_HUMAN
N(+.98)GQEN(+.98)GHVKV	47.36	1082.5	10	-0.7	542.255	17.16	16381	3184	Deamidation (NQ)	N1:Deamidation (NQ):24.24;N5:Deamidation (NQ):39.76	sp|P29966|MARCS_HUMAN
C(+57.02)C(+57.02)PIPEAVC(+57.02)C(+57.02)SDHQHC(+57.02)C(+57.02)PQGYTC(+57.02)VAEGQC(+57.02)QR	47.25	3823.46	31	-0.8	956.87	23.38	362250	5377	Carbamidomethylation	C1:Carbamidomethylation:1000.00;C2:Carbamidomethylation:1000.00;C9:Carbamidomethylation:1000.00;C10:Carbamidomethylation:1000.00;C16:Carbamidomethylation:1000.00;C17:Carbamidomethylation:1000.00;C23:Carbamidomethylation:1000.00;C29:Carbamidomethylation:1000.00	sp|P28799|GRN_HUMAN
Q(-17.03)LQPFPQPQPFPPQLPYPQPQ	47.11	2454.24	21	-5.2	1228.12	34.41	3427.4	9326	Pyro-glu from Q	Q1:Pyro-glu from Q:1000.00	sp|P04725|GDA5_WHEAT, tr|X2KWE1|X2KWE1_WHEAT, tr|A5JSA9|A5JSA9_WHEAT, tr|J7HT14|J7HT14_WHEAT, tr|A5JSA4|A5JSA4_WHEAT, tr|A0A0E3UQU0|A0A0E3UQU0_WHEAT, tr|A0A1K0JNF2|A0A1K0JNF2_WHEAT, tr|A0A1K0ISY9|A0A1K0ISY9_WHEAT, tr|A0A0K2QJ82|A0A0K2QJ82_WHEAT, tr|R9XUP7|R9XUP7_WHEAT, tr|F4YT74|F4YT74_WHEAT, tr|Q1WA40|Q1WA40_WHEAT, tr|R9XU90|R9XU90_WHEAT, tr|A5JSB2|A5JSB2_WHEAT, tr|R9XW80|R9XW80_WHEAT, tr|A0A0E3…
PQGPPPQGGNKPQGPPPPGKPQGPPAQGGS	46.88	2807.41	30	-1	936.808	16.43	56440	2938			sp|P04280|PRP1_HUMAN
GSVIDQSRVLNLGPITR	46.71	1824.02	17	-0.5	609.013	30.31	9039300	7732			sp|P07911|UROM_HUMAN
Q(-17.03)DRLDAPPPPAAPLPRWSGPIG	46.39	2290.19	22	0.1	1146.1	31.92	0	8483	Pyro-glu from Q	Q1:Pyro-glu from Q:1000.00	sp|Q99523|SORT_HUMAN
VIDQSRVLNLGPIT	46.38	1523.87	14	-0.2	762.939	30.98	58231	8072			sp|P07911|UROM_HUMAN
DGVPGKDGPRGPTGP	46.33	1405.69	15	-2.1	703.852	16.95	11715	3107			sp|P02461|CO3A1_HUMAN
LFAEEKAVADTRDQADGSRASVDSGSSEEQGGSSRA	46.31	3669.67	36	-0.6	918.423	21.89	350450	4740			sp|P01833|PIGR_HUMAN
C(+57.02)WKFEHC(+57.02)N	46.29	1179.46	8	0.3	590.736	20.48	95614	4291	Carbamidomethylation	C1:Carbamidomethylation:1000.00;C7:Carbamidomethylation:1000.00	sp|P13987|CD59_HUMAN
IDQSRVLNLGPITR	46.08	1580.9	14	-0.9	527.972	27.72	449300	6869			sp|P07911|UROM_HUMAN
VELGGGPGAGSLQPLALEGSLQ	46.04	2049.07	22	2.3	1025.54	33.16	0	8952			sp|P01308|INS_HUMAN
C(+57.02)C(+57.02)PIPEAVC(+57.02)C(+57.02)SDHQHC(+57.02)C(+57.02)PQ(+.98)GYTC(+57.02)VAEGQC(+57.02)QR	45.89	3824.44	31	3.6	957.12	23.28	0	5377	Carbamidomethylation; Deamidation (NQ)	C1:Carbamidomethylation:1000.00;C2:Carbamidomethylation:1000.00;C9:Carbamidomethylation:1000.00;C10:Carbamidomethylation:1000.00;C16:Carbamidomethylation:1000.00;C17:Carbamidomethylation:1000.00;Q19:Deamidation (NQ):7.38;C23:Carbamidomethylation:1000.00;C29:Carbamidomethylation:1000.00	sp|P28799|GRN_HUMAN
QGGNKPQGPPPPGKPQGPPPQG	45.77	2116.08	22	0.5	706.366	15.76	39808	2722			sp|P02812|PRB2_HUMAN, sp|P04280|PRP1_HUMAN
DDILASPPRLPEPQPYPGAPHHS	45.74	2490.23	23	0.6	831.082	28.15	255030	6999			sp|P39060|COIA1_HUMAN
QQGGNRPQGPPPPGKPQGPPPQG	45.22	2272.15	23	-2.9	758.385	16.09	10355	2840			sp|P04280|PRP1_HUMAN
VIDQSRVLNLGPITR	45.17	1679.97	15	0.3	560.996	28.44	1439300	7216			sp|P07911|UROM_HUMAN
TLFGDKLC(+57.02)TV	45.15	1152.58	10	0.3	577.299	30.15	9342.2	7771	Carbamidomethylation	C8:Carbamidomethylation:1000.00	sp|P02768|ALBU_HUMAN
TGGSWFKIL	44.96	1007.54	9	-0.3	504.778	33.5	0	9057			sp|P05026|AT1B1_HUMAN
SVIDQSRVLNLGPITR	44.8	1767	16	-0.8	884.505	30.31	8124300	7624			sp|P07911|UROM_HUMAN
VLNLGPITR	44.72	981.597	9	1.1	491.805	27.96	1604000	6935			sp|P07911|UROM_HUMAN
DDILASPPRLPEPQPYPGAPHHSS	44.7	2577.26	24	0	860.092	27.83	881650	7013			sp|P39060|COIA1_HUMAN
DYETVRNGGLIFAGLA	44.54	1694.86	16	-1.5	848.436	33.45	755.51	9052			sp|P54710|ATNG_HUMAN
DC(+57.02)C(+57.02)AKQEPERNEC(+57.02)	43.96	1694.64	13	-0.6	565.887	13.88	31373	2179	Carbamidomethylation	C2:Carbamidomethylation:1000.00;C3:Carbamidomethylation:1000.00;C13:Carbamidomethylation:1000.00	sp|P02768|ALBU_HUMAN
DC(+57.02)PREC(+57.02)YC(+57.02)PPDFPSA	43.69	1869.71	15	0.3	935.862	27.3	49660	6810	Carbamidomethylation	C2:Carbamidomethylation:1000.00;C6:Carbamidomethylation:1000.00;C8:Carbamidomethylation:1000.00	sp|P51888|PRELP_HUMAN
YPYYGKLL	43.55	1015.54	8	1.2	508.776	30.61	22024	7929			sp|P05026|AT1B1_HUMAN
DLKEGLLLYHTENNVGLK	43.52	2055.1	18	-3.8	686.037	30.42	0	7874			sp|O75954|TSN9_HUMAN
NTGGSRYPGQGSPGGNRYPPQGGGG	43.29	2374.08	25	-1.3	792.364	17.16	50630	3112			sp|P04156|PRIO_HUMAN
LFAEEKAVADTRDQADGSR	43.28	2078	19	0.5	693.674	21.43	16737	4704			sp|P01833|PIGR_HUMAN
LGQQQPFPPQQPYPQPQPFPS	43.22	2405.18	21	-3.3	1203.59	30.78	10507	7973			sp|P04721|GDA1_WHEAT, sp|P02863|GDA0_WHEAT, tr|A0A0K2QJX7|A0A0K2QJX7_WHEAT, tr|A0A0E3Z7F7|A0A0E3Z7F7_WHEAT, tr|A0A1K0JNE4|A0A1K0JNE4_WHEAT, tr|A0A0E3UQV1|A0A0E3UQV1_WHEAT, tr|A0A060N3B9|A0A060N3B9_WHEAT, tr|A0A0E3Z511|A0A0E3Z511_WHEAT, tr|K7XE85|K7XE85_WHEAT, tr|A0A0K2QJF4|A0A0K2QJF4_WHEAT, tr|A0A023WGB8|A0A023WGB8_WHEAT, tr|Q9M4M0|Q9M4M0_WHEAT, tr|A0A0K2QJA2|A0A0K2QJA2_WHEAT, tr|A0A1K0ITF2|A0A1K…
GGWNTGGSRYPGQGSPGGNRYPPQGGGG	43.01	2674.2	28	-0.8	892.405	22.26	21197	5026			sp|P04156|PRIO_HUMAN
VEKC(+57.02)C(+57.02)KADDKETC(+57.02)	42.86	1641.68	13	0.9	548.233	8.31	432.61	1225	Carbamidomethylation	C4:Carbamidomethylation:1000.00;C5:Carbamidomethylation:1000.00;C13:Carbamidomethylation:1000.00	sp|P02768|ALBU_HUMAN
C(+57.02)DDYRLC(+57.02)E	42.68	1129.42	8	0	565.715	21.11	165970	4522	Carbamidomethylation	C1:Carbamidomethylation:1000.00;C7:Carbamidomethylation:1000.00	sp|P08493|MGP_HUMAN
C(+57.02)DDYRLC(+57.02)	42.56	1000.37	7	0.1	501.193	20.54	67058	4328	Carbamidomethylation	C1:Carbamidomethylation:1000.00;C7:Carbamidomethylation:1000.00	sp|P08493|MGP_HUMAN
GFVPPPPPPPYGPGRIPPPPP	42.42	2129.15	21	-0.8	1065.58	30.41	57251	7864			sp|P02814|SMR3B_HUMAN
NTGGSRYPGQGSPGGNRYPPQGGGGWGQPHGGG	41.99	3150.42	33	-0.9	788.609	20.2	126560	4363			sp|P04156|PRIO_HUMAN
SVPEVC(+57.02)KVPIPNPS	41.96	1521.79	14	0.5	761.899	26.83	47098	6587	Carbamidomethylation	C6:Carbamidomethylation:1000.00	sp|P01083|IAA2_WHEAT
QLQPFPQPQPFPPQLPYPQPQ	41.29	2471.26	21	-1.5	1236.63	32.85	42407	8843			sp|P04725|GDA5_WHEAT, tr|X2KWE1|X2KWE1_WHEAT, tr|A5JSA9|A5JSA9_WHEAT, tr|J7HT14|J7HT14_WHEAT, tr|A5JSA4|A5JSA4_WHEAT, tr|A0A0E3UQU0|A0A0E3UQU0_WHEAT, tr|A0A1K0JNF2|A0A1K0JNF2_WHEAT, tr|A0A1K0ISY9|A0A1K0ISY9_WHEAT, tr|A0A0K2QJ82|A0A0K2QJ82_WHEAT, tr|R9XUP7|R9XUP7_WHEAT, tr|F4YT74|F4YT74_WHEAT, tr|Q1WA40|Q1WA40_WHEAT, tr|R9XU90|R9XU90_WHEAT, tr|A5JSB2|A5JSB2_WHEAT, tr|R9XW80|R9XW80_WHEAT, tr|A0A0E3…
SVIDQSRVLNLGP	40.77	1396.77	13	1.7	699.391	30.18	11210	7774			sp|P07911|UROM_HUMAN
IDQSRVLNLGPIT	40.64	1424.8	13	-1.1	713.404	30.59	6127.4	7930			sp|P07911|UROM_HUMAN
EGNNPQGPPPPAGGNPQQPQ	40.23	1979.91	20	-3	990.956	17.29	25285	3275			sp|P02812|PRB2_HUMAN, sp|P04280|PRP1_HUMAN
Q(-17.03)EGGANTTSGPIRTPQIPEW	39.86	2121.01	20	-0.6	1061.51	32.69	33646	8795	Pyro-glu from Q	Q1:Pyro-glu from Q:1000.00	sp|P16070|CD44_HUMAN
FRSGSVIDQSRVLNLGPITR	39.83	2214.22	20	0.4	554.562	30.23	191150	7779			sp|P07911|UROM_HUMAN
DGGGSPKGDVDPF	39.71	1246.55	13	-0.7	624.279	25.26	0	6088			sp|P54710|ATNG_HUMAN
DAPPPPAAPLPRWSGPIGVS	39.14	1981.04	20	3.6	991.53	31.69	22408	8378			sp|Q99523|SORT_HUMAN
TPLGPKWPEPVFGR	38.79	1579.85	14	-0.8	527.623	30.93	15496	8074			sp|O00187|MASP2_HUMAN
HTSDSDVPSGVTEVVVK	38.68	1754.87	17	-0.6	878.439	23.99	0	5641			sp|P10909|CLUS_HUMAN
DDILASPPRLPEPQPYPGAPHH	38.34	2403.2	22	-0.1	802.071	28.4	410610	7217			sp|P39060|COIA1_HUMAN
Q(-17.03)EEAQSWGHSSEQDGLRVPR	38.2	2278.04	20	2.8	760.353	24.97	0	5986	Pyro-glu from Q	Q1:Pyro-glu from Q:1000.00	sp|Q86UX2|ITIH5_HUMAN
GLQFPVGRVH	37.62	1108.61	10	0.5	555.313	25.79	0	6265			sp|P0C0S8|H2A1_HUMAN, sp|Q7L7L0|H2A3_HUMAN, sp|P16104|H2AX_HUMAN, sp|Q6FI13|H2A2A_HUMAN, sp|Q16777|H2A2C_HUMAN, sp|Q8IUE6|H2A2B_HUMAN, sp|P04908|H2A1B_HUMAN, sp|Q9BTM1|H2AJ_HUMAN, sp|P20671|H2A1D_HUMAN, sp|Q93077|H2A1C_HUMAN, sp|Q96KK5|H2A1H_HUMAN, sp|Q99878|H2A1J_HUMAN
Q(-17.03)QPQQPFPQPQQPFPWQPQ	37.47	2313.1	19	2.6	1157.56	33.65	0	9104	Pyro-glu from Q	Q1:Pyro-glu from Q:1000.00	tr|B6ETR9|B6ETR9_WHEAT, tr|U5UA46|U5UA46_WHEAT, tr|A0A290XYW6|A0A290XYW6_WHEAT, tr|R9XT67|R9XT67_WHEAT, tr|R9XUY1|R9XUY1_WHEAT, tr|R9XVE2|R9XVE2_WHEAT, tr|A0A290XYS6|A0A290XYS6_WHEAT, tr|U5U6N3|U5U6N3_WHEAT, tr|U5U6M9|U5U6M9_WHEAT, tr|A0A290XYT2|A0A290XYT2_WHEAT, tr|U5U9P7|U5U9P7_WHEAT, tr|R9XWH8|R9XWH8_WHEAT, tr|Q9FUW7|Q9FUW7_WHEAT, tr|U5U6L3|U5U6L3_WHEAT, tr|A0A060N0S6|A0A060N0S6_WHEAT, tr|A0A2…
DFGYDGDFY	37.36	1097.4	9	4.3	1098.41	32.99	1585.7	8894			sp|P08123|CO1A2_HUMAN
LTGPIGPPGPAGAPGDKGESGPSGPA	37.11	2240.11	26	-5.5	747.704	25.46	44829	6183			sp|P02452|CO1A1_HUMAN
GSVIDQSR	36.78	860.435	8	0	431.224	15.91	0	2787			sp|P07911|UROM_HUMAN
RPPGFSPF	36.62	903.46	8	0.4	452.737	29.12	141630	7457			sp|P01042|KNG1_HUMAN
VIDQSRVLNLGPITRK	36.46	1808.06	16	-0.4	603.693	26.34	40707	6428			sp|P07911|UROM_HUMAN
GPGLAPPPLRLP	36.38	1183.71	12	1.2	592.861	31.97	17687	8526			sp|P09758|TACD2_HUMAN
PPGPPPPAGGGGGAGGAGGGPPPGPPGAGD	36.32	2283.07	30	6.1	1142.55	26.04	16574	6376			sp|Q92945|FUBP2_HUMAN
YGEM(+15.99)ADC(+57.02)C(+57.02)AKQEPERNEC(+57.02)	36.17	2261.84	18	0.6	754.954	15.83	7189.9	2745	Oxidation (M); Carbamidomethylation	M4:Oxidation (M):1000.00;C7:Carbamidomethylation:1000.00;C8:Carbamidomethylation:1000.00;C18:Carbamidomethylation:1000.00	sp|P02768|ALBU_HUMAN
DRGEC(+57.02)VPGEQEPEPILIPR	36.16	2190.07	19	1.9	731.032	28.48	0	7183	Carbamidomethylation	C5:Carbamidomethylation:1000.00	sp|P02760|AMBP_HUMAN
Q(-17.03)QPFPPQQPYPQPQPFP	36.07	2002.96	17	-3.2	1002.48	33.09	3358.4	8929	Pyro-glu from Q	Q1:Pyro-glu from Q:1000.00	sp|P04722|GDA2_WHEAT, sp|P04721|GDA1_WHEAT, sp|P18573|GDA9_WHEAT, sp|P02863|GDA0_WHEAT, tr|K7XRA1|K7XRA1_WHEAT, tr|J7HT09|J7HT09_WHEAT, tr|A0A0K2QJX7|A0A0K2QJX7_WHEAT, tr|A7LHC8|A7LHC8_9POAL, tr|A0A0K2QJT3|A0A0K2QJT3_WHEAT, tr|A0A0E3Z7F7|A0A0E3Z7F7_WHEAT, tr|A0A1K0JNE4|A0A1K0JNE4_WHEAT, tr|A0A0E3UQV1|A0A0E3UQV1_WHEAT, tr|A0A0K2QJ92|A0A0K2QJ92_WHEAT, tr|A0A060N3B9|A0A060N3B9_WHEAT, tr|J7HZV4|J7HZV…
DEAGSEADHEGTHSTKRG	35.96	1882.8	18	0.9	942.408	8.76	483.65	1334			sp|P02671|FIBA_HUMAN
TLFGDKLC(+57.02)	35.96	952.469	8	0.3	477.241	27.19	444280	6702	Carbamidomethylation	C8:Carbamidomethylation:1000.00	sp|P02768|ALBU_HUMAN
DILASPPRLPEPQPYPGAPHH	35.77	2288.17	21	-0.5	763.729	28.05	0	7043			sp|P39060|COIA1_HUMAN
SELHC(+57.02)DKL	35.48	1000.46	8	-0.5	501.238	17.97	0	3434	Carbamidomethylation	C5:Carbamidomethylation:1000.00	sp|P69891|HBG1_HUMAN, sp|P02042|HBD_HUMAN, sp|P69892|HBG2_HUMAN, sp|P02100|HBE_HUMAN, sp|P68871|HBB_HUMAN
DVELPTNKDVC(+57.02)DPGNTKVM	35.37	2130.99	19	-0.3	1066.5	25.52	8992.7	6184	Carbamidomethylation	C11:Carbamidomethylation:1000.00	sp|P02774|VTDB_HUMAN
C(+57.02)C(+57.02)AKQEPERNEC(+57.02)	35.06	1579.62	12	0.8	790.815	13.54	2189.8	2059	Carbamidomethylation	C1:Carbamidomethylation:1000.00;C2:Carbamidomethylation:1000.00;C12:Carbamidomethylation:1000.00	sp|P02768|ALBU_HUMAN
PPPPPPPYGPGRIPPPPPAPYGPG	35.05	2368.24	24	2.7	1185.13	28.69	31287	7242			sp|P02814|SMR3B_HUMAN
LNLGPITR	35.02	882.529	8	-0.3	442.271	26.28	107880	6386			sp|P07911|UROM_HUMAN
E(-18.01)AEDLQVGQVELGGGPGAGSLQP	34.83	2189.06	23	-0.8	1095.53	32.91	10689	8866	Pyro-glu from E	E1:Pyro-glu from E:1000.00	sp|P01308|INS_HUMAN
GQQQPFPPQQPYPQPQPFPSQQP	34.65	2645.27	23	6.3	1323.65	29.22	0	7433			sp|P04722|GDA2_WHEAT, sp|P04721|GDA1_WHEAT, sp|P18573|GDA9_WHEAT, tr|K7XRA1|K7XRA1_WHEAT, tr|J7HT09|J7HT09_WHEAT, tr|A0A0K2QJX7|A0A0K2QJX7_WHEAT, tr|A7LHC8|A7LHC8_9POAL, tr|A0A0K2QJT3|A0A0K2QJT3_WHEAT, tr|A0A0E3Z7F7|A0A0E3Z7F7_WHEAT, tr|A0A1K0JNE4|A0A1K0JNE4_WHEAT, tr|A0A0E3UQV1|A0A0E3UQV1_WHEAT, tr|A0A0K2QJ92|A0A0K2QJ92_WHEAT, tr|A0A060N3B9|A0A060N3B9_WHEAT, tr|J7HZV4|J7HZV4_WHEAT, tr|K7X1F5|K7X…
HVLFGTVGVPEHTYR	34.65	1710.88	15	0.8	571.301	26.46	4758	6507			sp|P04216|THY1_HUMAN
PQGPPPQGGNKPQGPPPPGKPQ	34.36	2156.11	22	-2.4	719.708	15.48	1314	2651			sp|P02812|PRB2_HUMAN, sp|P04280|PRP1_HUMAN
PGGGGGGGSGGGGGSGGGGSGGGR	34.34	1615.67	24	3.1	808.842	1.16	0	167			sp|Q9UHB9|SRP68_HUMAN
GADGQPGAKGEPGDAGAKGDAGPPGP	34.22	2230.02	26	-0.1	744.347	16.81	5874.1	3068			sp|P02452|CO1A1_HUMAN
GGNKPQGPPPPPGKPQGPPPQ	34.17	2028.05	21	0.5	677.024	16.3	9050.8	2968			sp|P04280|PRP1_HUMAN
VRVPVPQLQPQNPSQQQPQEQVPL	33.71	2733.46	24	0.3	1367.73	30.78	28595	8019			sp|P04721|GDA1_WHEAT, sp|P04725|GDA5_WHEAT, sp|P18573|GDA9_WHEAT, sp|P04723|GDA3_WHEAT, tr|I0IT65|I0IT65_WHEAT, tr|J7HT09|J7HT09_WHEAT, tr|A0A0K2QJX7|A0A0K2QJX7_WHEAT, tr|A7LHC3|A7LHC3_9POAL, tr|A7LHC8|A7LHC8_9POAL, tr|A0A0K2QJT3|A0A0K2QJT3_WHEAT, tr|A0A0E3UQV1|A0A0E3UQV1_WHEAT, tr|Q9M4M6|Q9M4M6_WHEAT, tr|A0A0K2QJ92|A0A0K2QJ92_WHEAT, tr|A0A060N3B9|A0A060N3B9_WHEAT, tr|K7X1F5|K7X1F5_WHEAT, tr|R9XS…
SVIDQSRVLNLGPITRK	33.68	1895.1	17	0.4	632.705	28.69	240840	7337			sp|P07911|UROM_HUMAN
VGGGEQPPPAPAPRRE	33.57	1613.83	16	-0.1	538.948	16.09	38014	2828			sp|Q86Y38|XYLT1_HUMAN
Q(-17.03)QPYPQPQPFPPQLPYP	33.4	2003.98	17	-4.1	1002.99	33.94	0	9193	Pyro-glu from Q	Q1:Pyro-glu from Q:1000.00	sp|P04723|GDA3_WHEAT, tr|I0IT65|I0IT65_WHEAT, tr|A7LHC3|A7LHC3_9POAL, tr|Q9M4M6|Q9M4M6_WHEAT, tr|X2KWL3|X2KWL3_WHEAT, tr|A0A0E3Z527|A0A0E3Z527_WHEAT, tr|K7X0S2|K7X0S2_WHEAT, tr|Q9M4M3|Q9M4M3_WHEAT, tr|K7X1L1|K7X1L1_WHEAT, tr|A0A1K0ISZ5|A0A1K0ISZ5_WHEAT, tr|A0A0E3UQU2|A0A0E3UQU2_WHEAT, tr|K7XR94|K7XR94_WHEAT, tr|A5JSB4|A5JSB4_WHEAT, tr|K7XEB0|K7XEB0_WHEAT, tr|R9XSX0|R9XSX0_WHEAT, tr|A7LHC7|A7LHC7_…
E(-18.01)AEDLQVGQVELGGGPGAGSLQPLA	33.39	2373.18	25	6.7	1187.6	33.8	0	9150	Pyro-glu from E	E1:Pyro-glu from E:1000.00	sp|P01308|INS_HUMAN
Q(-17.03)VSTHEQSESAHGRTGTSTGGRQG	33.14	2437.1	24	-0.6	610.28	14.23	3693.5	2286	Pyro-glu from Q	Q1:Pyro-glu from Q:1000.00	sp|P20930|FILA_HUMAN
DGSPHPDPSAGAKPC(+57.02)GSSSAGKIPC(+57.02)	33.01	2436.08	25	-0.2	813.032	17.89	59500	3398	Carbamidomethylation	C15:Carbamidomethylation:1000.00;C25:Carbamidomethylation:1000.00	sp|Q15517|CDSN_HUMAN
Q(-17.03)QPFPPQQPYPQPQPFPS	32.93	2089.99	18	1.5	1046	33.07	0	8925	Pyro-glu from Q	Q1:Pyro-glu from Q:1000.00	sp|P04722|GDA2_WHEAT, sp|P04721|GDA1_WHEAT, sp|P18573|GDA9_WHEAT, sp|P02863|GDA0_WHEAT, tr|K7XRA1|K7XRA1_WHEAT, tr|J7HT09|J7HT09_WHEAT, tr|A0A0K2QJX7|A0A0K2QJX7_WHEAT, tr|A7LHC8|A7LHC8_9POAL, tr|A0A0K2QJT3|A0A0K2QJT3_WHEAT, tr|A0A0E3Z7F7|A0A0E3Z7F7_WHEAT, tr|A0A1K0JNE4|A0A1K0JNE4_WHEAT, tr|A0A0E3UQV1|A0A0E3UQV1_WHEAT, tr|A0A0K2QJ92|A0A0K2QJ92_WHEAT, tr|A0A060N3B9|A0A060N3B9_WHEAT, tr|J7HZV4|J7HZV…
C(+57.02)VRGPDGVC(+57.02)L	32.75	1131.52	10	-1.6	566.763	26.32	0	6445	Carbamidomethylation	C1:Carbamidomethylation:1000.00;C9:Carbamidomethylation:1000.00	sp|Q96AQ6|PBIP1_HUMAN
GPKGDTGPSGPP	32.33	1065.51	12	-0.4	533.76	14.51	3910.2	2354			sp|P35247|SFTPD_HUMAN
GGNKPQGPPPPPGKPQGPPPQGGNKPQ	32.28	2609.35	27	1.5	653.343	15.55	12734	2660			sp|P04280|PRP1_HUMAN
GPQ(+.98)GQ(+.98)PGLPGPPGPPGP	32.27	1507.73	17	-0.1	754.871	21.33	282150	4448	Deamidation (NQ)	Q3:Deamidation (NQ):1000.00;Q5:Deamidation (NQ):1000.00	sp|P27658|CO8A1_HUMAN
PQQSQQPFPQQPHQPQQPYPQ	32.04	2512.19	21	-1.9	1257.1	22.88	143230	5273			tr|U5U6N3|U5U6N3_WHEAT
PDTGVLTVSWERSTTPDITGYRITTTPTN(+.98)GQQGN	31.84	3663.77	34	-2.2	1222.26	31.31	0	8219	Deamidation (NQ)	N29:Deamidation (NQ):11.10	sp|P02751|FINC_HUMAN
PGSPRPGSTGTWNPGSSERGSAGHWTSESS	31.53	3012.33	30	0.7	754.09	21.93	43999	4827			sp|P02671|FIBA_HUMAN
PPGFSPFR	31.34	903.46	8	0.3	452.736	27.19	63154	6709			sp|P01042|KNG1_HUMAN
SLGLLKVW	31.08	914.559	8	0.3	458.286	33.35	1472.1	9020			sp|P07911|UROM_HUMAN
SGSVIDQSRVLNLGPITRKG	31.01	2096.17	20	0.1	699.729	28.53	239240	6966			sp|P07911|UROM_HUMAN
C(+57.02)LRLPGGSC(+57.02)	30.75	1018.47	9	1.4	510.241	23.31	0	5391	Carbamidomethylation	C1:Carbamidomethylation:1000.00;C9:Carbamidomethylation:1000.00	sp|Q30134|2B18_HUMAN, sp|P20039|2B1B_HUMAN, sp|Q9GIY3|2B1E_HUMAN, sp|Q95IE3|2B1C_HUMAN, sp|Q30167|2B1A_HUMAN, sp|Q5Y7A7|2B1D_HUMAN, sp|P01912|2B13_HUMAN
C(+57.02)C(+57.02)KHPEAKRMPC(+57.02)	30.69	1572.68	12	-0.2	525.232	13.88	3995.8	2167	Carbamidomethylation	C1:Carbamidomethylation:1000.00;C2:Carbamidomethylation:1000.00;C12:Carbamidomethylation:1000.00	sp|P02768|ALBU_HUMAN
GSVIDQSRVLNLGPITRK	30.67	1952.12	18	-2.2	651.71	27.99	0	7022			sp|P07911|UROM_HUMAN
GGNKPQGPPPPPGKPQ	30.5	1551.82	16	0.6	518.278	15.04	1327	2529			sp|P04280|PRP1_HUMAN
Q(-17.03)SGEESTGTN(+.98)IGEALGHGLGDALSEGVGKAIGKEAGGAAGS	30.43	3722.75	41	3.3	1241.93	33.35	2805.9	9009	Pyro-glu from Q; Deamidation (NQ)	Q1:Pyro-glu from Q:1000.00;N10:Deamidation (NQ):1000.00	sp|Q6E0U4|DMKN_HUMAN
PGPDGLPGSMGPPG	30.09	1234.57	14	-3.1	618.287	16.37	32020	2869			sp|P02462|CO4A1_HUMAN
GQQQPFPPQ(+.98)QPYPQPQPFPS	30.03	2293.08	20	5.9	1147.55	29.81	0	7632	Deamidation (NQ)	Q9:Deamidation (NQ):0.00	sp|P04722|GDA2_WHEAT, sp|P04721|GDA1_WHEAT, sp|P18573|GDA9_WHEAT, sp|P02863|GDA0_WHEAT, tr|K7XRA1|K7XRA1_WHEAT, tr|J7HT09|J7HT09_WHEAT, tr|A0A0K2QJX7|A0A0K2QJX7_WHEAT, tr|A7LHC8|A7LHC8_9POAL, tr|A0A0K2QJT3|A0A0K2QJT3_WHEAT, tr|A0A0E3Z7F7|A0A0E3Z7F7_WHEAT, tr|A0A1K0JNE4|A0A1K0JNE4_WHEAT, tr|A0A0E3UQV1|A0A0E3UQV1_WHEAT, tr|A0A0K2QJ92|A0A0K2QJ92_WHEAT, tr|A0A060N3B9|A0A060N3B9_WHEAT, tr|J7HZV4|J7HZV…
AIQDPRLFAEEK	29.93	1415.74	12	2.6	708.878	24.7	3591.3	5917			sp|P01833|PIGR_HUMAN
TLFGDKLC(+57.02)TVATLR	29.88	1593.85	14	-0.6	532.291	30.78	27442	8009	Carbamidomethylation	C8:Carbamidomethylation:1000.00	sp|P02768|ALBU_HUMAN
PIGQEGAPGRPG	29.63	1134.58	12	-0.2	568.295	15.9	77295	2710			sp|P08572|CO4A2_HUMAN
DGVPGKDGPRGPT	29.48	1251.62	13	-3.1	626.814	15.41	13995	2658			sp|P02461|CO3A1_HUMAN
IC(+57.02)IFC(+57.02)C(+57.02)GC(+57.02)C(+57.02)H	29.41	1385.48	10	-0.2	693.746	27.07	3684.8	6715	Carbamidomethylation	C2:Carbamidomethylation:1000.00;C5:Carbamidomethylation:1000.00;C6:Carbamidomethylation:1000.00;C8:Carbamidomethylation:1000.00;C9:Carbamidomethylation:1000.00	sp|P81172|HEPC_HUMAN
TGLSM(+15.99)DGGGSPKGDVDPF	29.34	1751.77	18	3	876.892	26.98	0	6670	Oxidation (M)	M5:Oxidation (M):1000.00	sp|P54710|ATNG_HUMAN
SDLHAHKL	29.27	919.487	8	-0.5	460.75	14.96	0	2499			sp|P69905|HBA_HUMAN
SQQPQQPFPQQPHQPQQPYPQQ	29.24	2640.25	22	-0.8	1321.13	22.49	16508	5100			tr|B6ETR9|B6ETR9_WHEAT, tr|A0A290XYU3|A0A290XYU3_WHEAT, tr|U5UA46|U5UA46_WHEAT, tr|R9XT67|R9XT67_WHEAT, tr|R9XUY1|R9XUY1_WHEAT, tr|R9XVE2|R9XVE2_WHEAT, tr|A0A290XYT2|A0A290XYT2_WHEAT, tr|R9XWH8|R9XWH8_WHEAT, tr|U5U6L8|U5U6L8_WHEAT, tr|A0A060N0S6|A0A060N0S6_WHEAT, tr|U5U7B7|U5U7B7_WHEAT, tr|A0A290XYT1|A0A290XYT1_WHEAT, tr|A0A2U8JD31|A0A2U8JD31_WHEAT, tr|A0A2U8JD15|A0A2U8JD15_WHEAT
EGVQKEDIPPADLSDQVPDTESETR	29.06	2754.28	25	-2.2	919.098	24.97	0	5988			sp|P01024|CO3_HUMAN
TAGHSADRTPILESPLQPSELQ(+.98)PHYVASHPEPPAG	29.05	3686.8	35	3.3	922.707	29.52	14442	7529	Deamidation (NQ)	Q22:Deamidation (NQ):25.58	sp|Q14767|LTBP2_HUMAN
GLQ(+.98)GLPGTGGPPGEN(+.98)G	29	1408.65	16	9.5	705.336	19.93	95503	3988	Deamidation (NQ)	Q3:Deamidation (NQ):1000.00;N15:Deamidation (NQ):1000.00	sp|P02461|CO3A1_HUMAN
TGGPDGSPHPDPSAGAKPC(+57.02)GSSSAGKIPC(+57.02)RS	28.97	2991.36	31	2.1	748.846	16.69	7852	3020	Carbamidomethylation	C19:Carbamidomethylation:1000.00;C29:Carbamidomethylation:1000.00	sp|Q15517|CDSN_HUMAN
HAVSEGTK	28.73	827.414	8	1.7	414.714	0.18	96.108	23			sp|O60814|H2B1K_HUMAN, sp|P62807|H2B1C_HUMAN, sp|Q8N257|H2B3B_HUMAN, sp|P33778|H2B1B_HUMAN, sp|Q99879|H2B1M_HUMAN, sp|P58876|H2B1D_HUMAN, sp|Q93079|H2B1H_HUMAN, sp|P23527|H2B1O_HUMAN, sp|Q99877|H2B1N_HUMAN, sp|P57053|H2BFS_HUMAN, sp|Q16778|H2B2E_HUMAN, sp|P06899|H2B1J_HUMAN, sp|Q99880|H2B1L_HUMAN, sp|Q5QNW6|H2B2F_HUMAN, sp|Q96A08|H2B1A_HUMAN, sp|Q43216|H2B5_WHEAT, sp|Q43217|H2B3_WHEAT, sp|P05621|…
DGN(+.98)YLKPPIP	28.72	1113.57	10	1.6	557.792	31.09	30471	8124	Deamidation (NQ)	N3:Deamidation (NQ):1000.00	sp|P51888|PRELP_HUMAN
LPGNSLLAAGSIVHSDAAGAGGGGGGGGGGGGGGAGGGGGGM(+15.99)Q(+.98)PGSA	28.71	3619.63	47	0.9	1207.55	19.23	0	3864	Oxidation (M); Deamidation (NQ)	M42:Oxidation (M):1000.00;Q43:Deamidation (NQ):3.54	sp|P20264|PO3F3_HUMAN
LQGLRPPPPPPPEPARPAVPGGQ	28.58	2324.28	23	-0.8	775.763	24.22	10870	5747			sp|Q14766|LTBP1_HUMAN
PPPPPPPYGPGRIPPPPPAP	28.57	1994.08	20	0.1	998.044	27.48	38010	6831			sp|P02814|SMR3B_HUMAN

## Sheet: Method B_Wheat
PEAKS Assigned Peptide Sequence	Manually Corrected Peptide Sequence	-10lgP	Mass	Length	ppm	m/z	RT	Area	Scan	PTM	AScore	Included in Final Dataset	Accession
QLQPFPQPQPFPPQLPYPQP		59.05	2343.21	20	1.5	1172.61	33.28	15600	8984			Y	sp|P04725|GDA5_WHEAT, sp|P04726|GDA6_WHEAT, tr|A0A1W6C2K1|A0A1W6C2K1_WHEAT, tr|X2KWE1|X2KWE1_WHEAT, tr|A5JSA9|A5JSA9_WHEAT, tr|J7HT14|J7HT14_WHEAT, tr|A5JSB8|A5JSB8_WHEAT, tr|A5JSA4|A5JSA4_WHEAT, tr|A0A023WGF7|A0A023WGF7_WHEAT, tr|A0A0E3UQU0|A0A0E3UQU0_WHEAT, tr|A0A1K0ITG7|A0A1K0ITG7_WHEAT, tr|A0A1K0JNF2|A0A1K0JNF2_WHEAT, tr|F4YT75|F4YT75_WHEAT, tr|A0A1K0ISY9|A0A1K0ISY9_WHEAT, tr|A0A0K2QJ82|A0A0K…
GQQQPFPPQQPYPQPQPFPS		55.22	2292.1	20	-1.1	1147.05	29.9	900000	7614			Y	sp|P04722|GDA2_WHEAT, sp|P04721|GDA1_WHEAT, sp|P18573|GDA9_WHEAT, sp|P02863|GDA0_WHEAT, tr|K7XRA1|K7XRA1_WHEAT, tr|J7HT09|J7HT09_WHEAT, tr|A0A0K2QJX7|A0A0K2QJX7_WHEAT, tr|A7LHC8|A7LHC8_9POAL, tr|A0A0K2QJT3|A0A0K2QJT3_WHEAT, tr|A0A0E3Z7F7|A0A0E3Z7F7_WHEAT, tr|A0A1K0JNE4|A0A1K0JNE4_WHEAT, tr|A0A0E3UQV1|A0A0E3UQV1_WHEAT, tr|A0A0K2QJ92|A0A0K2QJ92_WHEAT, tr|A0A060N3B9|A0A060N3B9_WHEAT, tr|J7HZV4|J7HZV…
GQQQPFPPQQPYPQPQPFP		55.19	2205.06	19	-1	1103.54	31.09	133000	8182			Y	sp|P04722|GDA2_WHEAT, sp|P04721|GDA1_WHEAT, sp|P18573|GDA9_WHEAT, sp|P02863|GDA0_WHEAT, tr|K7XRA1|K7XRA1_WHEAT, tr|J7HT09|J7HT09_WHEAT, tr|A0A0K2QJX7|A0A0K2QJX7_WHEAT, tr|A7LHC8|A7LHC8_9POAL, tr|A0A0K2QJT3|A0A0K2QJT3_WHEAT, tr|A0A0E3Z7F7|A0A0E3Z7F7_WHEAT, tr|A0A1K0JNE4|A0A1K0JNE4_WHEAT, tr|A0A0E3UQV1|A0A0E3UQV1_WHEAT, tr|A0A0K2QJ92|A0A0K2QJ92_WHEAT, tr|A0A060N3B9|A0A060N3B9_WHEAT, tr|J7HZV4|J7HZV…
Q(-17.03)FPGQQQPFPPQQPYPQPQPFPS		50.83	2647.25	23	-0.8	1324.63	33.23	13300	9030	Pyro-glu from Q	Q1:Pyro-glu from Q:1000.00	Y	sp|P18573|GDA9_WHEAT, tr|K7XRA1|K7XRA1_WHEAT, tr|J7HT09|J7HT09_WHEAT, tr|A7LHC8|A7LHC8_9POAL, tr|J7HZV4|J7HZV4_WHEAT, tr|R9XSX7|R9XSX7_WHEAT, tr|K7XE64|K7XE64_WHEAT, tr|A5JSA9|A5JSA9_WHEAT, tr|B2ZRD1|B2ZRD1_WHEAT, tr|K7XR49|K7XR49_WHEAT, tr|A0A1K0JSA4|A0A1K0JSA4_WHEAT, tr|K7X1F1|K7X1F1_WHEAT, tr|A0A1K0J4W5|A0A1K0J4W5_WHEAT, tr|A0A0K2QJ89|A0A0K2QJ89_WHEAT, tr|K7X0Q3|K7X0Q3_WHEAT, tr|J7HZV9|J7HZV9_…
Q(-17.03)LQPFPQPQPFPPQLPYPQPQ		47.11	2454.24	21	-5.2	1228.12	34.41	3430	9326	Pyro-glu from Q	Q1:Pyro-glu from Q:1000.00	Y	sp|P04725|GDA5_WHEAT, tr|X2KWE1|X2KWE1_WHEAT, tr|A5JSA9|A5JSA9_WHEAT, tr|J7HT14|J7HT14_WHEAT, tr|A5JSA4|A5JSA4_WHEAT, tr|A0A0E3UQU0|A0A0E3UQU0_WHEAT, tr|A0A1K0JNF2|A0A1K0JNF2_WHEAT, tr|A0A1K0ISY9|A0A1K0ISY9_WHEAT, tr|A0A0K2QJ82|A0A0K2QJ82_WHEAT, tr|R9XUP7|R9XUP7_WHEAT, tr|F4YT74|F4YT74_WHEAT, tr|Q1WA40|Q1WA40_WHEAT, tr|R9XU90|R9XU90_WHEAT, tr|A5JSB2|A5JSB2_WHEAT, tr|R9XW80|R9XW80_WHEAT, tr|A0A0E3…
LGQQQPFPPQQPYPQPQPFPS		43.22	2405.18	21	-3.3	1203.59	30.78	10500	7973			Y	sp|P04721|GDA1_WHEAT, sp|P02863|GDA0_WHEAT, tr|A0A0K2QJX7|A0A0K2QJX7_WHEAT, tr|A0A0E3Z7F7|A0A0E3Z7F7_WHEAT, tr|A0A1K0JNE4|A0A1K0JNE4_WHEAT, tr|A0A0E3UQV1|A0A0E3UQV1_WHEAT, tr|A0A060N3B9|A0A060N3B9_WHEAT, tr|A0A0E3Z511|A0A0E3Z511_WHEAT, tr|K7XE85|K7XE85_WHEAT, tr|A0A0K2QJF4|A0A0K2QJF4_WHEAT, tr|A0A023WGB8|A0A023WGB8_WHEAT, tr|Q9M4M0|Q9M4M0_WHEAT, tr|A0A0K2QJA2|A0A0K2QJA2_WHEAT, tr|A0A1K0ITF2|A0A1K…
SVPEVC(+57.02)KVPIPNPS		41.96	1521.79	14	0.5	761.899	26.83	47100	6587	Carbamidomethylation	C6:Carbamidomethylation:1000.00	Y	sp|P01083|IAA2_WHEAT
QLQPFPQPQPFPPQLPYPQPQ		41.29	2471.26	21	-1.5	1236.63	32.85	42400	8843			Y	sp|P04725|GDA5_WHEAT, tr|X2KWE1|X2KWE1_WHEAT, tr|A5JSA9|A5JSA9_WHEAT, tr|J7HT14|J7HT14_WHEAT, tr|A5JSA4|A5JSA4_WHEAT, tr|A0A0E3UQU0|A0A0E3UQU0_WHEAT, tr|A0A1K0JNF2|A0A1K0JNF2_WHEAT, tr|A0A1K0ISY9|A0A1K0ISY9_WHEAT, tr|A0A0K2QJ82|A0A0K2QJ82_WHEAT, tr|R9XUP7|R9XUP7_WHEAT, tr|F4YT74|F4YT74_WHEAT, tr|Q1WA40|Q1WA40_WHEAT, tr|R9XU90|R9XU90_WHEAT, tr|A5JSB2|A5JSB2_WHEAT, tr|R9XW80|R9XW80_WHEAT, tr|A0A0E3…
Q(-17.03)QPQQPFPQPQQPFPWQPQ		37.47	2313.1	19	2.6	1157.56	33.65	0	9104	Pyro-glu from Q	Q1:Pyro-glu from Q:1000.00	Y	tr|B6ETR9|B6ETR9_WHEAT, tr|U5UA46|U5UA46_WHEAT, tr|A0A290XYW6|A0A290XYW6_WHEAT, tr|R9XT67|R9XT67_WHEAT, tr|R9XUY1|R9XUY1_WHEAT, tr|R9XVE2|R9XVE2_WHEAT, tr|A0A290XYS6|A0A290XYS6_WHEAT, tr|U5U6N3|U5U6N3_WHEAT, tr|U5U6M9|U5U6M9_WHEAT, tr|A0A290XYT2|A0A290XYT2_WHEAT, tr|U5U9P7|U5U9P7_WHEAT, tr|R9XWH8|R9XWH8_WHEAT, tr|Q9FUW7|Q9FUW7_WHEAT, tr|U5U6L3|U5U6L3_WHEAT, tr|A0A060N0S6|A0A060N0S6_WHEAT, tr|A0A2…
Q(-17.03)QPFPPQQPYPQPQPFP		36.07	2002.96	17	-3.2	1002.48	33.09	3360	8929	Pyro-glu from Q	Q1:Pyro-glu from Q:1000.00	Y	sp|P04722|GDA2_WHEAT, sp|P04721|GDA1_WHEAT, sp|P18573|GDA9_WHEAT, sp|P02863|GDA0_WHEAT, tr|K7XRA1|K7XRA1_WHEAT, tr|J7HT09|J7HT09_WHEAT, tr|A0A0K2QJX7|A0A0K2QJX7_WHEAT, tr|A7LHC8|A7LHC8_9POAL, tr|A0A0K2QJT3|A0A0K2QJT3_WHEAT, tr|A0A0E3Z7F7|A0A0E3Z7F7_WHEAT, tr|A0A1K0JNE4|A0A1K0JNE4_WHEAT, tr|A0A0E3UQV1|A0A0E3UQV1_WHEAT, tr|A0A0K2QJ92|A0A0K2QJ92_WHEAT, tr|A0A060N3B9|A0A060N3B9_WHEAT, tr|J7HZV4|J7HZV…
GQQQPFPPQQPYPQPQPFPSQQP		34.65	2645.27	23	6.3	1323.65	29.22	0	7433			Y	sp|P04722|GDA2_WHEAT, sp|P04721|GDA1_WHEAT, sp|P18573|GDA9_WHEAT, tr|K7XRA1|K7XRA1_WHEAT, tr|J7HT09|J7HT09_WHEAT, tr|A0A0K2QJX7|A0A0K2QJX7_WHEAT, tr|A7LHC8|A7LHC8_9POAL, tr|A0A0K2QJT3|A0A0K2QJT3_WHEAT, tr|A0A0E3Z7F7|A0A0E3Z7F7_WHEAT, tr|A0A1K0JNE4|A0A1K0JNE4_WHEAT, tr|A0A0E3UQV1|A0A0E3UQV1_WHEAT, tr|A0A0K2QJ92|A0A0K2QJ92_WHEAT, tr|A0A060N3B9|A0A060N3B9_WHEAT, tr|J7HZV4|J7HZV4_WHEAT, tr|K7X1F5|K7X…
VRVPVPQLQPQNPSQQQPQEQVPL		33.71	2733.46	24	0.3	1367.73	30.78	28600	8019			Y	sp|P04721|GDA1_WHEAT, sp|P04725|GDA5_WHEAT, sp|P18573|GDA9_WHEAT, sp|P04723|GDA3_WHEAT, tr|I0IT65|I0IT65_WHEAT, tr|J7HT09|J7HT09_WHEAT, tr|A0A0K2QJX7|A0A0K2QJX7_WHEAT, tr|A7LHC3|A7LHC3_9POAL, tr|A7LHC8|A7LHC8_9POAL, tr|A0A0K2QJT3|A0A0K2QJT3_WHEAT, tr|A0A0E3UQV1|A0A0E3UQV1_WHEAT, tr|Q9M4M6|Q9M4M6_WHEAT, tr|A0A0K2QJ92|A0A0K2QJ92_WHEAT, tr|A0A060N3B9|A0A060N3B9_WHEAT, tr|K7X1F5|K7X1F5_WHEAT, tr|R9XS…
Q(-17.03)QPYPQPQPFPPQLPYP		33.4	2003.98	17	-4.1	1002.99	33.94	0	9193	Pyro-glu from Q	Q1:Pyro-glu from Q:1000.00	Y	sp|P04723|GDA3_WHEAT, tr|I0IT65|I0IT65_WHEAT, tr|A7LHC3|A7LHC3_9POAL, tr|Q9M4M6|Q9M4M6_WHEAT, tr|X2KWL3|X2KWL3_WHEAT, tr|A0A0E3Z527|A0A0E3Z527_WHEAT, tr|K7X0S2|K7X0S2_WHEAT, tr|Q9M4M3|Q9M4M3_WHEAT, tr|K7X1L1|K7X1L1_WHEAT, tr|A0A1K0ISZ5|A0A1K0ISZ5_WHEAT, tr|A0A0E3UQU2|A0A0E3UQU2_WHEAT, tr|K7XR94|K7XR94_WHEAT, tr|A5JSB4|A5JSB4_WHEAT, tr|K7XEB0|K7XEB0_WHEAT, tr|R9XSX0|R9XSX0_WHEAT, tr|A7LHC7|A7LHC7_…
Q(-17.03)QPFPPQQPYPQPQPFPS		32.93	2089.99	18	1.5	1046	33.07	0	8925	Pyro-glu from Q	Q1:Pyro-glu from Q:1000.00	Y	sp|P04722|GDA2_WHEAT, sp|P04721|GDA1_WHEAT, sp|P18573|GDA9_WHEAT, sp|P02863|GDA0_WHEAT, tr|K7XRA1|K7XRA1_WHEAT, tr|J7HT09|J7HT09_WHEAT, tr|A0A0K2QJX7|A0A0K2QJX7_WHEAT, tr|A7LHC8|A7LHC8_9POAL, tr|A0A0K2QJT3|A0A0K2QJT3_WHEAT, tr|A0A0E3Z7F7|A0A0E3Z7F7_WHEAT, tr|A0A1K0JNE4|A0A1K0JNE4_WHEAT, tr|A0A0E3UQV1|A0A0E3UQV1_WHEAT, tr|A0A0K2QJ92|A0A0K2QJ92_WHEAT, tr|A0A060N3B9|A0A060N3B9_WHEAT, tr|J7HZV4|J7HZV…
PQQSQQPFPQQPHQPQQPYPQ		32.04	2512.19	21	-1.9	1257.1	22.88	143000	5273			Y	tr|U5U6N3|U5U6N3_WHEAT
GQQQPFPPQ(+.98)QPYPQPQPFPS	GQQQPFPPQQPYPQPQPFPS	30.03	2293.08	20	5.9	1147.55	29.81	0	7632	Deamidation (NQ)	Q9:Deamidation (NQ):0.00	Y	sp|P04722|GDA2_WHEAT, sp|P04721|GDA1_WHEAT, sp|P18573|GDA9_WHEAT, sp|P02863|GDA0_WHEAT, tr|K7XRA1|K7XRA1_WHEAT, tr|J7HT09|J7HT09_WHEAT, tr|A0A0K2QJX7|A0A0K2QJX7_WHEAT, tr|A7LHC8|A7LHC8_9POAL, tr|A0A0K2QJT3|A0A0K2QJT3_WHEAT, tr|A0A0E3Z7F7|A0A0E3Z7F7_WHEAT, tr|A0A1K0JNE4|A0A1K0JNE4_WHEAT, tr|A0A0E3UQV1|A0A0E3UQV1_WHEAT, tr|A0A0K2QJ92|A0A0K2QJ92_WHEAT, tr|A0A060N3B9|A0A060N3B9_WHEAT, tr|J7HZV4|J7HZV…
SQQPQQPFPQQPHQPQQPYPQQ		29.24	2640.25	22	-0.8	1321.13	22.49	16500	5100			Y	tr|B6ETR9|B6ETR9_WHEAT, tr|A0A290XYU3|A0A290XYU3_WHEAT, tr|U5UA46|U5UA46_WHEAT, tr|R9XT67|R9XT67_WHEAT, tr|R9XUY1|R9XUY1_WHEAT, tr|R9XVE2|R9XVE2_WHEAT, tr|A0A290XYT2|A0A290XYT2_WHEAT, tr|R9XWH8|R9XWH8_WHEAT, tr|U5U6L8|U5U6L8_WHEAT, tr|A0A060N0S6|A0A060N0S6_WHEAT, tr|U5U7B7|U5U7B7_WHEAT, tr|A0A290XYT1|A0A290XYT1_WHEAT, tr|A0A2U8JD31|A0A2U8JD31_WHEAT, tr|A0A2U8JD15|A0A2U8JD15_WHEAT

## Sheet: Method C_All
Peptide	-10lgP	Mass	Length	ppm	m/z	RT	Area	Scan	PTM	AScore	Accession
PGGGGGGGSGGGGGSGGGGSGGGRGA	88.83	1743.73	26	2.8	872.873	5.35	92310	1179			sp|Q9UHB9|SRP68_HUMAN
VQVAAVTGAGAGEPSRPVC(+57.02)LLL	84.63	2164.17	22	3	1083.09	33.94	60327	12343	Carbamidomethylation	C19:Carbamidomethylation:1000.00	sp|Q8WZ75|ROBO4_HUMAN
PGGGGGGGSGGGGGSGGGGSGGGRG	83.89	1672.69	25	4.5	837.356	2.1	3368.5	473			sp|Q9UHB9|SRP68_HUMAN
FTVSGTDC(+57.02)VAKEATEAAKC(+57.02)NL	83.44	2271.05	21	3.2	1136.54	31.65	2131300	11131	Carbamidomethylation	C8:Carbamidomethylation:1000.00;C19:Carbamidomethylation:1000.00	sp|P02765|FETUA_HUMAN
Q(-17.03)GPPPPPGKPQGPPPQGGNKPQ	82.73	2139.09	22	2.4	1070.55	18.86	30955	4677	Pyro-glu from Q	Q1:Pyro-glu from Q:1000.00	sp|P02812|PRB2_HUMAN, sp|P04280|PRP1_HUMAN
PGGGGGGGSGGGGGSGGGGSGGGR	81.94	1615.67	24	2.6	808.843	1.52	10495	348			sp|Q9UHB9|SRP68_HUMAN
EEALPVSLSQGQPSRQ	81.22	1724.87	16	2.7	863.444	26.82	282240	8620			sp|Q16819|MEP1A_HUMAN
HVLFGTVGVPEHTY	79.84	1554.78	14	2.6	778.401	30.16	798880	10343			sp|P04216|THY1_HUMAN
FTTKGVTSVSQIFHSPDL	79.82	1963.01	18	1.4	982.511	33.35	1835600	12043			sp|P05155|IC1_HUMAN
WVSVVTPARDGPC(+57.02)GTVL	79.59	1812.92	17	1.7	907.468	32.17	2711300	11385	Carbamidomethylation	C13:Carbamidomethylation:1000.00	sp|P07911|UROM_HUMAN
EIVLTQSPGTLSLSPGERATL	79.3	2168.17	21	2.3	1085.09	32.83	365500	11756			sp|P01619|KV320_HUMAN
VVENGESSQGRFSVQM	79.29	1752.81	16	1.9	877.414	27.23	1355800	8820			sp|P07911|UROM_HUMAN
LWVGTGASEAEKTGAQEL	79.27	1845.91	18	2.8	923.965	30.53	154460	10534			sp|P06396|GELS_HUMAN
VSWNSGALTSGVHTFPAVL	78.73	1941.99	19	-0.3	972.004	34.68	25989	12658			sp|P01860|IGHG3_HUMAN, sp|P0DOX5|IGG1_HUMAN, sp|P01861|IGHG4_HUMAN, sp|P01857|IGHG1_HUMAN, sp|P01859|IGHG2_HUMAN
VTLVPVSC(+57.02)SELEKAGAGLSSLC(+57.02)	78.41	2276.14	22	2.7	1139.08	33.86	44849	12314	Carbamidomethylation	C8:Carbamidomethylation:1000.00;C22:Carbamidomethylation:1000.00	sp|O95865|DDAH2_HUMAN
EVQVFAPANALPARSEAAAVQP	78.17	2235.16	22	0.5	1118.59	31.26	217050	10894			sp|Q96FE7|P3IP1_HUMAN
WVGTGASEAEKTGAQEL	77.9	1732.83	17	2.7	867.423	27.07	232640	8739			sp|P06396|GELS_HUMAN
VVENGESSQGRFSVQM(+15.99)	76.61	1768.8	16	3.7	885.413	21.81	106330	6057	Oxidation (M)	M16:Oxidation (M):1000.00	sp|P07911|UROM_HUMAN
ASHTSDSDVPSGVTEVVVKL	76.37	2026.02	20	0.6	1014.02	32.49	1053100	11586			sp|P10909|CLUS_HUMAN
LTQVLLGAGENTKTNL	75.92	1670.92	16	2.5	836.47	30.12	320770	10299			sp|P05155|IC1_HUMAN
YRITEATKTVGSDTF	75.92	1687.84	15	2	844.93	26.46	316530	8434			sp|P01042|KNG1_HUMAN
VTVSSASPTSPKVFPLSL	75.79	1816	18	2.8	909.009	34.28	870320	12505			sp|P0DOX2|IGA2_HUMAN
GQLGITKVFSNGADL	75.68	1518.8	15	2.2	760.411	33.31	649200	12003			sp|P01009|A1AT_HUMAN
TSLDLSDNPGLGERGLM	75.5	1773.86	17	2	887.937	31.93	869230	11309			sp|P08571|CD14_HUMAN
VQVFAPANALPARSEA	75.49	1639.87	16	2.7	820.943	28.98	802620	9691			sp|Q96FE7|P3IP1_HUMAN
DSIPVSNPSC(+57.02)PMIPLYR	74.99	1944.94	17	1.9	973.481	32.36	1820300	11480	Carbamidomethylation	C10:Carbamidomethylation:1000.00	sp|P14384|CBPM_HUMAN
VQVFAPANALPARSEAAAVQ	74.97	2009.07	20	1.9	1005.54	29.92	177280	10236			sp|Q96FE7|P3IP1_HUMAN
TSLDLSDNPGLGERGLM(+15.99)A	74.76	1860.89	18	1.6	931.453	30.41	29947	10493	Oxidation (M)	M17:Oxidation (M):1000.00	sp|P08571|CD14_HUMAN
GVVSLGSPSGEVSHPRKT	74.53	1792.94	18	3.5	897.482	20.6	369180	5490			sp|P02765|FETUA_HUMAN
VTEVTKKEDSC(+57.02)QLGYSAGPC(+57.02)MGMTSRY	74.51	3054.36	27	3	1019.13	26.5	518970	8438	Carbamidomethylation	C11:Carbamidomethylation:1000.00;C20:Carbamidomethylation:1000.00	sp|P02760|AMBP_HUMAN
VSLGSPSGEVSHPR	74.5	1407.71	14	3	704.865	20.05	485950	5206			sp|P02765|FETUA_HUMAN
PALTSLDLSDNPGLGERGLM	74.05	2055.03	20	0.5	1028.52	33.7	0	12220			sp|P08571|CD14_HUMAN
FRTQTAPGGQGAPWAEEL	73.82	1914.92	18	1.9	958.47	32.01	2429100	11290			sp|Q8WZ75|ROBO4_HUMAN
VQVFAPANALPARSE	73.76	1568.83	15	1.3	785.424	28.69	70256	9600			sp|Q96FE7|P3IP1_HUMAN
IGGAPDVATLTGGRF	73.56	1430.75	15	1.7	716.384	33.03	160570	11878			sp|P98160|PGBM_HUMAN
DDILASPPRLPEPQPYPGAP	73.29	2129.08	20	1	1065.55	32.49	821000	11563			sp|P39060|COIA1_HUMAN
EEAPSLRPAPPPISGGGY	73.17	1793.89	18	2.1	897.957	28.29	343280	9329			sp|P02675|FIBB_HUMAN
SQDASDGLQRLHMLQ	73.04	1697.82	15	2.8	849.917	28.98	1008000	9724			sp|Q9UNN8|EPCR_HUMAN
SWNSGALTSGVHTFPAVL	73	1842.93	18	4.5	922.475	34.52	2357.3	12603			sp|P01860|IGHG3_HUMAN, sp|P0DOX5|IGG1_HUMAN, sp|P01861|IGHG4_HUMAN, sp|P01857|IGHG1_HUMAN, sp|P01859|IGHG2_HUMAN
AVEWESNGQPENNYKTTPPVL	72.82	2372.13	21	4	1187.08	30.94	190290	10745			sp|P0DOX5|IGG1_HUMAN, sp|P01861|IGHG4_HUMAN, sp|P01857|IGHG1_HUMAN
EKINIPIGPC(+57.02)GGMC(+57.02)L	72.7	1657.8	15	2.6	829.909	33.74	148440	12237	Carbamidomethylation	C10:Carbamidomethylation:1000.00;C14:Carbamidomethylation:1000.00	sp|Q9ULV1|FZD4_HUMAN
TQVLLGAGENTKTNL	72.57	1557.84	15	0.9	779.926	27.76	47957	9126			sp|P05155|IC1_HUMAN
DVQYSPTARIHASQA	72.35	1642.81	15	2.8	822.413	21.81	41744	6081			sp|Q8NFZ8|CADM4_HUMAN
PVDLSKWSGPLSL	72.28	1397.76	13	2.7	699.887	34.67	60400	12649			sp|P30086|PEBP1_HUMAN
GPPPPPPGKPQGPPPQG	72.2	1600.84	17	2.5	801.427	17.97	68888	4272			sp|P02810|PRPC_HUMAN
SVTEQDSKDSTYSL	72.02	1558.7	14	2.8	780.359	24.33	180000	7335			sp|P01834|IGKC_HUMAN, sp|P0DOX7|IGK_HUMAN
WFDPAQGNPNEEVAR	71.67	1728.79	15	2.2	865.402	28.04	369880	9242			sp|P15328|FOLR1_HUMAN
YGSGGC(+57.02)FWDNGHL	71.43	1468.58	13	2.2	735.3	31.93	2413700	11257	Carbamidomethylation	C6:Carbamidomethylation:1000.00	sp|Q96FE7|P3IP1_HUMAN
TIDEKGTEAAGAMF	71.34	1439.66	14	2.6	720.839	28.45	126980	9471			sp|P01009|A1AT_HUMAN
RVVAQGVGIPEDSIF	71.29	1585.85	15	2.1	793.932	33.31	406140	12008			sp|P02760|AMBP_HUMAN
TRC(+57.02)PDGQFC(+57.02)PVAC(+57.02)C(+57.02)LDPGGASYSC(+57.02)C(+57.02)RP	71.25	3147.25	27	2.7	1050.1	29.22	17417000	9772	Carbamidomethylation	C3:Carbamidomethylation:1000.00;C9:Carbamidomethylation:1000.00;C13:Carbamidomethylation:1000.00;C14:Carbamidomethylation:1000.00;C24:Carbamidomethylation:1000.00;C25:Carbamidomethylation:1000.00	sp|P28799|GRN_HUMAN
AWYQQKPGQAPRL	71.17	1541.81	13	2.8	771.915	27.15	1089900	8754			sp|P04433|KV311_HUMAN, sp|P01624|KV315_HUMAN, sp|A0A0A0MRZ8|KVD11_HUMAN, sp|P01619|KV320_HUMAN, sp|A0A087WSY6|KVD15_HUMAN
VAWKADSSPVKAGVE	70.98	1542.8	15	1.9	772.411	23.42	189580	6893			sp|P0DOY2|IGLC2_HUMAN, sp|P0DOY3|IGLC3_HUMAN
TRC(+57.02)PDGQFC(+57.02)PVAC(+57.02)C(+57.02)LDPGGASYSC(+57.02)C(+57.02)RPL	70.95	3260.34	28	0.6	1087.79	31.38	7266500	10945	Carbamidomethylation	C3:Carbamidomethylation:1000.00;C9:Carbamidomethylation:1000.00;C13:Carbamidomethylation:1000.00;C14:Carbamidomethylation:1000.00;C24:Carbamidomethylation:1000.00;C25:Carbamidomethylation:1000.00	sp|P28799|GRN_HUMAN
LKITGTMPPLPLEA	70.88	1479.84	14	2.3	740.928	34.02	133220	12377			sp|P08571|CD14_HUMAN
AQYDC(+57.02)LGC(+57.02)VHPISTQSPDLE	70.83	2289	20	1.2	1145.51	30.08	164140	10340	Carbamidomethylation	C5:Carbamidomethylation:1000.00;C8:Carbamidomethylation:1000.00	sp|P01042|KNG1_HUMAN
QGVTSWGYVPC(+57.02)GTPNKPSVA	70.75	2104	20	2.4	1053.01	29.83	94837	10189	Carbamidomethylation	C11:Carbamidomethylation:1000.00	sp|P06870|KLK1_HUMAN
IAVEWESNGQPENNYKTTPPVL	70.74	2485.21	22	1.2	1243.62	32.09	6340000	11327			sp|P0DOX5|IGG1_HUMAN, sp|P01861|IGHG4_HUMAN, sp|P01857|IGHG1_HUMAN
FIFPPSDEQLKSGTAS	70.61	1722.85	16	2.7	862.433	29.96	409560	10237			sp|P01834|IGKC_HUMAN, sp|P0DOX7|IGK_HUMAN
FRVVAQGVGIPEDSIFT	70.4	1833.96	17	2.6	917.991	33.94	740460	12333			sp|P02760|AMBP_HUMAN
AC(+57.02)SYPLDMKVSLK	70.17	1510.75	13	2.8	756.386	29.22	494530	9871	Carbamidomethylation	C2:Carbamidomethylation:1000.00	sp|P07911|UROM_HUMAN
Q(-17.03)TRGATETASQGHLDLTQL	69.84	2008.98	19	2.7	1005.5	30.78	628200	10668	Pyro-glu from Q	Q1:Pyro-glu from Q:1000.00	sp|P39059|COFA1_HUMAN
VRVTASDPLDTLGSEGALSPGGVASL	69.7	2468.28	26	1.6	1235.15	34.11	294240	12409			sp|P0C0L4|CO4A_HUMAN, sp|P0C0L5|CO4B_HUMAN
TALQPMVSALNIRVGGTGM	69.61	1915	19	1.5	958.51	34.22	0	12489			sp|P07911|UROM_HUMAN
GKPQGPPPQGGNQPQGPPPPPGKPQ	69.37	2438.25	25	3.2	813.758	17.71	127130	4170			sp|P02812|PRB2_HUMAN, sp|P04280|PRP1_HUMAN
TIDEKGTEAAGAMFL	69.3	1552.74	15	2.6	777.381	32.4	508300	11531			sp|P01009|A1AT_HUMAN
IEQNTKSPLFMGKVVNPTQK	69.3	2258.21	20	3.5	753.746	26.66	429870	8519			sp|P01009|A1AT_HUMAN
VTVSSASTKGPSVF	69.27	1365.71	14	3.8	683.867	26.66	44148	8582			sp|P0DOX5|IGG1_HUMAN
EVQVFAPANALPARSEA	68.98	1768.91	17	2.8	885.465	29.84	48410	10202			sp|Q96FE7|P3IP1_HUMAN
IDWTKIEPSVNF	68.94	1447.73	12	2.9	724.877	34.24	195070	12496			sp|Q12907|LMAN2_HUMAN
SQDASDGLQRLHMLQISY	68.91	2060.99	18	1.6	1031.51	33.19	4226900	11978			sp|Q9UNN8|EPCR_HUMAN
SGSVIDQSRVLNLGPITR	68.72	1911.05	18	2.3	956.536	31.3	1550900000	10963			sp|P07911|UROM_HUMAN
AASLAGPHSIVGRA	68.7	1305.72	14	2.7	653.867	22.95	474170	6645			sp|P08294|SODE_HUMAN
EAEDLQVGQVELGGGPGAGSLQP	68.68	2207.07	23	4.4	1104.55	32.37	372620	11500			sp|P01308|INS_HUMAN
LRLTEPADTITDAVKV	68.56	1740.96	16	1.3	871.49	32.05	1071800	11355			sp|P06870|KLK1_HUMAN
DHDVGSELPPEGVLGAL	68.55	1703.84	17	3.1	852.928	34.32	112500	12545			sp|Q9UHG2|PCS1N_HUMAN
TRC(+57.02)PDGQFC(+57.02)PVAC(+57.02)C(+57.02)LD	68.48	1954.78	16	2.2	978.399	28.37	41752	9448	Carbamidomethylation	C3:Carbamidomethylation:1000.00;C9:Carbamidomethylation:1000.00;C13:Carbamidomethylation:1000.00;C14:Carbamidomethylation:1000.00	sp|P28799|GRN_HUMAN
ALNIRVGGTGM	68.33	1087.58	11	2.7	544.799	28.41	47618	9441			sp|P07911|UROM_HUMAN
VQVFAPANALPARSEAA	68.32	1710.91	17	2.9	856.462	28.98	468750	9700			sp|Q96FE7|P3IP1_HUMAN
AC(+57.02)GVAQGALRSNYVL	68.3	1577.8	15	2.5	789.908	30.04	112310	10287	Carbamidomethylation	C2:Carbamidomethylation:1000.00	sp|O75594|PGRP1_HUMAN
SVFPQQTGQLAELQPQDR	68.04	2041.02	18	0.2	1021.52	30.45	29566	10498			sp|P81172|HEPC_HUMAN
VEFTVSGTDC(+57.02)VAKEATE	67.85	1841.84	17	1.8	921.927	28.33	71528	9421	Carbamidomethylation	C10:Carbamidomethylation:1000.00	sp|P02765|FETUA_HUMAN
SVTEQDSKDSTYSLSSTL	67.52	1946.9	18	2.1	974.457	28.66	441400	9562			sp|P01834|IGKC_HUMAN, sp|P0DOX7|IGK_HUMAN
SPPGKPQGPPPQGGNQPQGPPPPPGKPQ	67.36	2719.38	28	3.7	907.472	18.32	38535	4511			sp|P02812|PRB2_HUMAN, sp|P04280|PRP1_HUMAN
FGASAGTGDLSDNHDIIS	67.13	1775.8	18	1	888.906	27.88	113450	9181			sp|Q12907|LMAN2_HUMAN
DAPGQYGAYFHDDGF	67.12	1658.66	15	2.5	830.341	32.21	3070800	11398			sp|P98160|PGBM_HUMAN
TGLSMDGGGSPKGDVDP	67.1	1588.7	17	2.8	795.361	24.25	304660	7282			sp|P54710|ATNG_HUMAN
GQQQPFPPQQPYPQPQPFPS	66.92	2292.1	20	0.9	1147.06	31.06	1058400	10815			sp|P04722|GDA2_WHEAT, sp|P04721|GDA1_WHEAT, sp|P18573|GDA9_WHEAT, sp|P02863|GDA0_WHEAT, tr|K7XRA1|K7XRA1_WHEAT, tr|J7HT09|J7HT09_WHEAT, tr|A0A0K2QJX7|A0A0K2QJX7_WHEAT, tr|A7LHC8|A7LHC8_9POAL, tr|A0A0K2QJT3|A0A0K2QJT3_WHEAT, tr|A0A0E3Z7F7|A0A0E3Z7F7_WHEAT, tr|A0A1K0JNE4|A0A1K0JNE4_WHEAT, tr|A0A0E3UQV1|A0A0E3UQV1_WHEAT, tr|A0A0K2QJ92|A0A0K2QJ92_WHEAT, tr|A0A060N3B9|A0A060N3B9_WHEAT, tr|J7HZV4|J7HZV…
GVVSLGSPSGEVSHPR	66.84	1563.8	16	2.8	782.91	22.62	249430	6459			sp|P02765|FETUA_HUMAN
GC(+57.02)VHPISTQSPDLEPILRHGIQY	66.74	2616.31	23	2	873.113	32.4	2773300	11515	Carbamidomethylation	C2:Carbamidomethylation:1000.00	sp|P01042|KNG1_HUMAN
IRVTGPVPGALGAAL	66.58	1390.83	15	1.9	696.423	33.15	1748000	11895			sp|Q9H8L6|MMRN2_HUMAN
GGSGGGGGGSSGGRGSGGGSSGGS	66.56	1695.68	24	2.4	848.849	0.39	875.03	88			sp|P04264|K2C1_HUMAN
FQVRANSAGATRA	66.31	1347.7	13	3.4	674.86	18.82	105200	4647			sp|P06396|GELS_HUMAN
PGLKMTMDKTGLLL	66.21	1516.84	14	2.6	759.427	33.62	79502	12195			sp|Q14624|ITIH4_HUMAN
LSWKVSGPAAPAQSYTAL	66.2	1845.96	18	2.6	923.991	32.33	7304800	11420			sp|Q8WZ75|ROBO4_HUMAN
FSRDGWQLQVQGGVAQL	66.09	1887.96	17	2.2	944.989	33.31	3115600	12007			sp|Q8WVN6|SCTM1_HUMAN
SQDASDGLQRLHM	66.03	1456.67	13	2.1	729.345	26.54	499230	8468			sp|Q9UNN8|EPCR_HUMAN
INEQWLLTTAKN	65.82	1429.76	12	1	715.886	31.2	61440	10889			sp|P00739|HPTR_HUMAN, sp|P00738|HPT_HUMAN
NEVAPGYFSRDGWQLQVQGGVAQ	65.76	2505.2	23	2.2	1253.61	32.6	1050700	11621			sp|Q8WVN6|SCTM1_HUMAN
LKITGTMPPLPLEATG	65.71	1637.91	16	2.9	819.963	33.54	4287500	12125			sp|P08571|CD14_HUMAN
FTVSGTDC(+57.02)VAKEATE	65.59	1613.72	15	2.8	807.872	25.44	284260	7880	Carbamidomethylation	C8:Carbamidomethylation:1000.00	sp|P02765|FETUA_HUMAN
EALPVSLSQGQPSRQ	65.45	1595.83	15	1.8	798.922	26.17	87486	8279			sp|Q16819|MEP1A_HUMAN
WESNGQPENNYKTTPPVL	65.42	2072.98	18	1.9	1037.5	28.82	156550	9665			sp|P0DOX5|IGG1_HUMAN, sp|P01861|IGHG4_HUMAN, sp|P01857|IGHG1_HUMAN
TSLDLSDNPGLGERGLMA	65.42	1844.89	18	1.7	923.456	31.85	588750	11246			sp|P08571|CD14_HUMAN
TPLGPKWPEPVF	65.23	1366.73	12	3.6	684.374	34.32	759900	12537			sp|O00187|MASP2_HUMAN
SC(+57.02)VAC(+57.02)SRFPNFSIL	65.19	1656.78	14	2.4	829.397	34.67	20730	12644	Carbamidomethylation	C2:Carbamidomethylation:1000.00;C5:Carbamidomethylation:1000.00	sp|O95998|I18BP_HUMAN
ALRNTGMETPTGVC(+57.02)AAL	65.14	1760.86	17	1.9	881.436	29.64	309290	10056	Carbamidomethylation	C14:Carbamidomethylation:1000.00	sp|P08571|CD14_HUMAN
FRVVAQGVGIPEDSIF	64.93	1732.91	16	3.1	867.467	34.32	95150	12538			sp|P02760|AMBP_HUMAN
SGSVIDQSRVLNLGPIT	64.88	1754.95	17	2.9	878.486	32.56	73058000	11577			sp|P07911|UROM_HUMAN
VVTGFYNKPTL	64.46	1237.67	11	2.8	619.844	28.98	77600	9755			sp|A6NI73|LIRA5_HUMAN
SVPNLGPAEQEQNHYLAQL	64.35	2107.03	19	1.8	1054.53	32.33	127480	11487			sp|Q6ZMH5|S39A5_HUMAN
LKITGTMPPLPLEATGL	64.35	1750.99	17	3.3	876.505	35.03	14782	12783			sp|P08571|CD14_HUMAN
DSIPVSNPSC(+57.02)PM(+15.99)IPLYR	64.25	1960.94	17	2.2	981.479	30.74	154010	10703	Carbamidomethylation; Oxidation (M)	C10:Carbamidomethylation:1000.00;M12:Oxidation (M):1000.00	sp|P14384|CBPM_HUMAN
LLWQGVEVGEAGQGKDF	64.25	1831.91	17	1.4	916.964	33.39	135650	12067			sp|P98160|PGBM_HUMAN
GLSMDGGGSPKGDVDP	64.13	1487.66	16	2.6	744.837	23.67	80083	7022			sp|P54710|ATNG_HUMAN
VQVFAPANALPARSEAAAVQPVIGISQR	64.12	2859.57	28	2.3	954.2	32.25	7847300	11419			sp|Q96FE7|P3IP1_HUMAN
FSHAVSSNGNAVEDPM(+15.99)EIL	64.09	2031.92	19	1.6	1016.97	29.92	457920	10185	Oxidation (M)	M16:Oxidation (M):1000.00	sp|P12830|CADH1_HUMAN
Q(-17.03)ESQSEEIDC(+57.02)NDKDLFKAVD	64.03	2352.01	20	2.3	1177.01	30.98	975090	10757	Pyro-glu from Q; Carbamidomethylation	Q1:Pyro-glu from Q:1000.00;C10:Carbamidomethylation:1000.00	sp|P01042|KNG1_HUMAN
VSLGSPSGEVSHPRKT	64.02	1636.85	16	2.8	819.436	18.42	436000	4480			sp|P02765|FETUA_HUMAN
SGSVIDQSRVLNLGPI	63.96	1653.9	16	2.8	827.962	33.5	4517700	12124			sp|P07911|UROM_HUMAN
AEILNVAKGIRSF	63.96	1416.81	13	2.3	709.413	32.76	3414300	11725			sp|P39060|COIA1_HUMAN
PQGPPPQGGNKPQGPPPPGKPQGPPPQG	63.79	2689.37	28	3.3	897.468	18.02	156150	4270			sp|P02812|PRB2_HUMAN, sp|P04280|PRP1_HUMAN
LEGKVLPGVDALSNI	63.75	1523.86	15	3.3	762.938	33.66	55278	12197			sp|P00558|PGK1_HUMAN
VKVLDAVRGSPAIN	63.69	1437.83	14	3.5	719.925	25.32	37916	7870			sp|P02766|TTHY_HUMAN
VGGTGMFTVRMAL	63.68	1338.68	13	4.6	670.35	34.39	3150.6	12582			sp|P07911|UROM_HUMAN
AEILNVAKGIRS	63.66	1269.74	12	3.2	635.88	26.46	80122	8437			sp|P39060|COIA1_HUMAN
SC(+57.02)VAC(+57.02)SRFPNF	63.65	1343.58	11	2.6	672.797	30.49	3768300	10435	Carbamidomethylation	C2:Carbamidomethylation:1000.00;C5:Carbamidomethylation:1000.00	sp|O95998|I18BP_HUMAN
VEVLPKAGALNSNDA	63.53	1496.78	15	2.4	749.401	25.93	129540	8172			sp|P06396|GELS_HUMAN
TC(+57.02)LVKGFYPSDI	63.53	1398.69	12	1.9	700.351	32.37	619400	11491	Carbamidomethylation	C2:Carbamidomethylation:1000.00	sp|P01860|IGHG3_HUMAN, sp|P0DOX5|IGG1_HUMAN, sp|P01861|IGHG4_HUMAN, sp|P01857|IGHG1_HUMAN, sp|P01859|IGHG2_HUMAN
MIEQNTKSPLFMGKVVNPTQK	63.52	2389.25	21	-0.3	797.424	27.89	1073000	9109			sp|P01009|A1AT_HUMAN
TPLGPKWPEPVFG	63.48	1423.75	13	2.6	712.884	33.9	81310	12331			sp|O00187|MASP2_HUMAN
ETLPPDLLRGPLQL	63.46	1560.89	14	2.7	781.453	34.9	18887	12729			sp|P02750|A2GL_HUMAN
FVTEKEC(+57.02)LQTC(+57.02)RTVA	63.44	1840.88	15	2.6	921.45	22.5	408930	6408	Carbamidomethylation	C7:Carbamidomethylation:1000.00;C11:Carbamidomethylation:1000.00	sp|P02760|AMBP_HUMAN
LEVRTSTASGL	63.4	1132.61	11	2.8	567.313	24.17	182890	7267			sp|P98160|PGBM_HUMAN
DDILASPPRLPEPQPYPGAPHHS	63.38	2490.23	23	2.8	1246.13	29.51	1809800	10000			sp|P39060|COIA1_HUMAN
GSVIDQSRVLNLGPI	63.33	1566.87	15	2.5	784.446	33.58	962420	12138			sp|P07911|UROM_HUMAN
FVAQAGGADPDKFQGVIAE	63.31	1918.94	19	2.3	960.481	29.68	188220	10102			sp|P39060|COIA1_HUMAN
AALKKYNSQNQSNNQFVL	63.29	2066.05	18	2.5	1034.04	27.11	683550	8737			sp|P01042|KNG1_HUMAN
PALTTLTNHNRY	63.17	1399.72	12	4.4	700.871	24.21	602010	7279			sp|P35555|FBN1_HUMAN
Q(-17.03)QGGHQQGPPPPPPGKPQGPPPQGGRP	63.13	2657.32	27	3.4	886.784	18.7	0	4613	Pyro-glu from Q	Q1:Pyro-glu from Q:1000.00	sp|P02810|PRPC_HUMAN
GSTGSWNSGSSGTGSTGNQNPGSPRP	63.1	2433.05	26	2.3	1217.54	20.69	55958	5557			sp|P02671|FIBA_HUMAN
TLFGDKLC(+57.02)TVATL	63.09	1437.75	13	2.8	719.886	33.82	1788100	12292	Carbamidomethylation	C8:Carbamidomethylation:1000.00	sp|P02768|ALBU_HUMAN
RVLPDVLQVSAAPPGPRG	63.02	1828.03	18	3.7	915.027	30.08	339940	10370			sp|Q969P0|IGSF8_HUMAN
EVRTSTASGLLLWQGVE	62.96	1844.96	17	2.7	923.491	34.19	69013	12480			sp|P98160|PGBM_HUMAN
EIATHMPGSYC(+57.02)VQVA	62.95	1661.75	15	2.2	831.886	28.29	109720	9398	Carbamidomethylation	C11:Carbamidomethylation:1000.00	sp|Q8WZ75|ROBO4_HUMAN
Q(-17.03)GPPQQGGHQQGPPPPPPGKPQGPPPQGGRPQGPPQGQSPQ	62.86	4040.97	41	2.1	1348	19.61	779350	5162	Pyro-glu from Q	Q1:Pyro-glu from Q:1000.00	sp|P02810|PRPC_HUMAN
GC(+57.02)VHPISTQSPDLE	62.69	1538.7	14	3.7	770.362	24.09	122630	7204	Carbamidomethylation	C2:Carbamidomethylation:1000.00	sp|P01042|KNG1_HUMAN
VGQGGARMAETC(+57.02)V	62.66	1334.61	13	3.5	668.313	21.59	31675	5974	Carbamidomethylation	C12:Carbamidomethylation:1000.00	sp|P07911|UROM_HUMAN
PTMAQMEKALSIG	62.62	1375.68	13	1.8	688.851	34.02	67128	12396			sp|P16070|CD44_HUMAN
IAVEWESNGQPEN(+.98)NYKTTPPVL	62.52	2486.2	22	3.8	1244.11	32.3	0	11471	Deamidation (NQ)	N13:Deamidation (NQ):28.36	sp|P0DOX5|IGG1_HUMAN, sp|P01861|IGHG4_HUMAN, sp|P01857|IGHG1_HUMAN
PQGPPPQGGNKPQGPPPPGKPQGPPAQGGS	62.51	2807.41	30	2.7	936.813	17.71	78355	4176			sp|P04280|PRP1_HUMAN
SGSVIDQSRVLN	62.49	1273.66	12	3.2	637.841	24.13	318080	7211			sp|P07911|UROM_HUMAN
DDILASPPRLPEPQPYPGAPHHSS	62.44	2577.26	24	2.4	860.096	29.22	4617800	9774			sp|P39060|COIA1_HUMAN
VQVFAPANALPARSEAAAVQP	62.4	2106.12	21	2	1054.07	30.82	4111500	10633			sp|Q96FE7|P3IP1_HUMAN
SQDASDGLQRLHM(+15.99)	62.36	1472.67	13	2.5	737.343	20.95	13320	5683	Oxidation (M)	M13:Oxidation (M):1000.00	sp|Q9UNN8|EPCR_HUMAN
VSSASPTSPKVFPLSL	62.35	1615.88	16	3.4	808.951	34.15	49417	12490			sp|P0DOX2|IGA2_HUMAN
AC(+57.02)ETFQYGGC(+57.02)M(+15.99)GNGNNFVTEKEC(+57.02)L	62.2	2801.12	24	2.6	1401.57	30.33	100560	10446	Carbamidomethylation; Oxidation (M)	C2:Carbamidomethylation:1000.00;C10:Carbamidomethylation:1000.00;M11:Oxidation (M):1000.00;C23:Carbamidomethylation:1000.00	sp|P02760|AMBP_HUMAN
LEVRTSTASGLLLWQGVE	62.19	1958.05	18	3	980.034	34.51	0	12608			sp|P98160|PGBM_HUMAN
LRTLNQPDSQLQLTTGNGLF	62.17	2215.16	20	2.4	1108.59	33.7	1060400	12208			sp|P01009|A1AT_HUMAN
VVEQMC(+57.02)ITQYER	62.17	1554.72	12	1.1	778.367	27.51	79708	9025	Carbamidomethylation	C6:Carbamidomethylation:1000.00	sp|P04156|PRIO_HUMAN
VKKMTVTDQVNC(+57.02)PKLS	62.1	1846.96	16	2.8	616.664	21.68	184440	6014	Carbamidomethylation	C12:Carbamidomethylation:1000.00	sp|P05090|APOD_HUMAN
SGGC(+57.02)FWDNGHL	62.08	1248.5	11	1.6	625.257	31.42	1589100	10995	Carbamidomethylation	C4:Carbamidomethylation:1000.00	sp|Q96FE7|P3IP1_HUMAN
PVDLSKWSGPLSLQE	62.01	1654.86	15	1.8	828.437	33.62	238330	12188			sp|P30086|PEBP1_HUMAN
LSWKVSGPAAPAQS	61.8	1397.73	14	2.4	699.874	27.11	245110	8751			sp|Q8WZ75|ROBO4_HUMAN
GSVIDQSRVLNLGPITR	61.71	1824.02	17	2.3	913.02	31.78	77538000	10769			sp|P07911|UROM_HUMAN
INEQWLLTTAKNL	61.7	1542.84	13	2.3	772.429	34.69	0	12665			sp|P00739|HPTR_HUMAN, sp|P00738|HPT_HUMAN
FRSGSVIDQSRVLNLGPITR	61.66	2214.22	20	2.6	739.084	32.21	5558100	11405			sp|P07911|UROM_HUMAN
KVSLKTALQPMVSAL	61.62	1584.93	15	2.4	793.473	33.74	89162	12239			sp|P07911|UROM_HUMAN
EVQVFAPANALPARSEAAAVQPVIGISQR	61.54	2988.61	29	1.6	997.214	32.44	493180	11562			sp|Q96FE7|P3IP1_HUMAN
IANVERVPFDAATL	61.49	1514.81	14	0.1	758.412	32.33	421240	11511			sp|P06396|GELS_HUMAN
SVTEQDSKDSTYSLSSTLTL	61.48	2161.03	20	1.9	1081.52	32.44	271890	11543			sp|P01834|IGKC_HUMAN, sp|P0DOX7|IGK_HUMAN
FIFPPSDEQLKSGTASV	61.47	1821.91	17	2.5	911.967	33.86	107220	12319			sp|P01834|IGKC_HUMAN, sp|P0DOX7|IGK_HUMAN
DFSSDLENVPHL	61.45	1371.63	12	3.2	686.825	33.5	232890	12122			sp|P51888|PRELP_HUMAN
EVC(+57.02)MASRGLSLF	61.44	1368.65	12	3.7	685.336	34.06	65671	12421	Carbamidomethylation	C3:Carbamidomethylation:1000.00	sp|Q8N114|SHSA5_HUMAN
WQGVEVGEAGQGKDF	60.84	1605.74	15	-6.2	803.874	28.86	188220	9847			sp|P98160|PGBM_HUMAN
IERYPGSPGSY	60.75	1224.58	11	2.8	613.298	23.38	133740	6868			sp|Q16769|QPCT_HUMAN
TLFGDKLC(+57.02)TVAT	60.73	1324.67	12	1.6	663.343	30.45	512090	10485	Carbamidomethylation	C8:Carbamidomethylation:1000.00	sp|P02768|ALBU_HUMAN
TALQPMVSALNIR	60.61	1412.78	13	1.8	707.399	32.99	1147500	11848			sp|P07911|UROM_HUMAN
GGGGGGSGGGGGSGGGGSGGGRGA	60.56	1589.65	24	3.7	795.837	2.4	0	547			sp|Q9UHB9|SRP68_HUMAN
ESLSPEFLRPVPQL	60.42	1610.87	14	3.2	806.443	33.98	22662	12374			sp|P02750|A2GL_HUMAN
SRDGWQLQVQGGVAQ	60.41	1627.81	15	2.4	814.913	28.21	285770	9313			sp|Q8WVN6|SCTM1_HUMAN
GGGGGGGSGGGGGSGGGGSGGGRGA	60.38	1646.67	25	-2.5	824.342	2.67	0	596			sp|Q9UHB9|SRP68_HUMAN
GISAGTELRSPC(+57.02)EC(+57.02)ESL	60.31	1864.83	17	1.5	933.423	27.63	129810	9047	Carbamidomethylation	C12:Carbamidomethylation:1000.00;C14:Carbamidomethylation:1000.00	sp|O95460|MATN4_HUMAN
TGNRNPGSSGTGGTATWKPGSSGP	60.23	2230.04	24	3	744.355	20.73	171120	5552			sp|P02671|FIBA_HUMAN
EEISRAQLVPLPPSTYVE	60.22	2027.06	18	2.3	1014.54	32.29	2385500	11452			sp|P02765|FETUA_HUMAN
PQGPPPQGGNQPQGPPPPPGKPQ	60.03	2253.13	23	1	1127.57	18.82	77586	4673			sp|P02812|PRB2_HUMAN, sp|P04280|PRP1_HUMAN
LSLGTKADTHDEIL	60.01	1511.78	14	2.8	756.901	28.21	68444	9359			sp|P01009|A1AT_HUMAN
LMIEQNTKSPLF	60	1419.74	12	1.5	710.88	32.17	223510	11422			sp|P01009|A1AT_HUMAN
LQDFRVVAQGVGIPEDSIF	59.94	2089.08	19	1.2	1045.55	34.8	0	12705			sp|P02760|AMBP_HUMAN
FRVVAQGVGIPEDSI	59.87	1585.85	15	1.9	793.932	32.01	1551700	11313			sp|P02760|AMBP_HUMAN
GQLGITKVFSNG	59.83	1219.66	12	2.5	610.837	30.37	45020	10473			sp|P01009|A1AT_HUMAN
QSRVLNLGPITR	59.81	1352.79	12	3.1	677.404	31.65	3576400	10850			sp|P07911|UROM_HUMAN
IVFLPQTDKC(+57.02)MTEQ	59.67	1708.82	14	2.2	855.417	30.33	448670	10422	Carbamidomethylation	C10:Carbamidomethylation:1000.00	sp|P41222|PTGDS_HUMAN
C(+57.02)LKFPGGSC(+57.02)M	59.63	1155.49	10	1.7	578.752	28.69	44881	9590	Carbamidomethylation	C1:Carbamidomethylation:1000.00;C9:Carbamidomethylation:1000.00	sp|P13760|2B14_HUMAN
LVRYTKKVPQVSTPTL	59.63	1829.08	16	3.9	915.549	25.81	10462000	8086			sp|P02768|ALBU_HUMAN
EVRTSTASGLLLWQG	59.53	1616.85	15	2.6	809.436	33.66	311970	12174			sp|P98160|PGBM_HUMAN
SITGTYDLKSVL	59.5	1295.7	12	2.6	648.858	32.64	1247000	11626			sp|P01009|A1AT_HUMAN
C(+57.02)C(+57.02)KHPEAKRMPC(+57.02)	59.46	1572.68	12	2.5	787.348	15.2	20090	3244	Carbamidomethylation	C1:Carbamidomethylation:1000.00;C2:Carbamidomethylation:1000.00;C12:Carbamidomethylation:1000.00	sp|P02768|ALBU_HUMAN
FSRDGWQLQVQGGVAQ	59.45	1774.88	16	2.7	888.447	30.2	1068000	10341			sp|Q8WVN6|SCTM1_HUMAN
VAMTPRSEGSSVNL	59.34	1446.71	14	2	724.365	25.32	73379	7859			sp|P00734|THRB_HUMAN
IILEHHVAQEPSPGQPSTF	59.23	2086.05	19	1.8	1044.03	26.42	485000	8414			sp|P98160|PGBM_HUMAN
DC(+57.02)LGC(+57.02)VHPISTQSPDLE	59.03	1926.85	17	5.1	964.435	28.45	71094	9476	Carbamidomethylation	C2:Carbamidomethylation:1000.00;C5:Carbamidomethylation:1000.00	sp|P01042|KNG1_HUMAN
TLFGDKLC(+57.02)TVA	59.02	1223.62	11	3	612.82	30.9	946260	10717	Carbamidomethylation	C8:Carbamidomethylation:1000.00	sp|P02768|ALBU_HUMAN
VKVTSIQDWVQKTIAEN	58.94	1958.05	17	3	980.034	34.14	0	12447			sp|P00738|HPT_HUMAN
PGGASYSC(+57.02)C(+57.02)RP	58.86	1210.49	11	2.3	606.252	18.67	41141	4586	Carbamidomethylation	C8:Carbamidomethylation:1000.00;C9:Carbamidomethylation:1000.00	sp|P28799|GRN_HUMAN
YIVERPLPGYPDAEAPEPSSAGAQAA	58.86	2655.28	26	5.1	1328.65	29.3	42412	9925			sp|Q6NZI2|CAVN1_HUMAN
FSVMPGLKMTM	58.79	1240.6	11	3.1	621.31	34.28	389990	12497			sp|Q14624|ITIH4_HUMAN
SVIDQSRVLNLGPI	58.76	1509.85	14	2.6	755.935	33.7	1101900	12201			sp|P07911|UROM_HUMAN
LMIEQNTKSPLFM(+15.99)GKVVNPTQK	58.69	2518.33	22	2.7	840.452	28.04	466600	9222	Oxidation (M)	M13:Oxidation (M):79.94	sp|P01009|A1AT_HUMAN
DRVPTPQAIRAAQGLL	58.68	1704.96	16	1.7	853.49	32.72	2558700	11673			sp|O75594|PGRP1_HUMAN
VVENGESSQGRFSVQ	58.59	1621.77	15	2.5	811.894	21.97	0	6169			sp|P07911|UROM_HUMAN
LSDPDKVTIGL	58.57	1156.63	11	1.6	579.325	30.45	134490	10475			sp|Q14624|ITIH4_HUMAN
AAVPGKTFVNITPAEVGVL	58.52	1882.06	19	2.6	942.038	33.98	154410	12378			sp|P07737|PROF1_HUMAN
EEAPSLRPAPPPISGGG	58.46	1630.83	17	2.2	816.425	25.52	85681	7975			sp|P02675|FIBB_HUMAN
SRDGWQLQVQGGVAQL	58.42	1740.89	16	2.1	871.455	32.76	6585400	11692			sp|Q8WVN6|SCTM1_HUMAN
TMADRGEC(+57.02)VPGEQEPEPILIPRV	58.39	2592.27	23	2.6	865.099	32.83	1124400	11770	Carbamidomethylation	C8:Carbamidomethylation:1000.00	sp|P02760|AMBP_HUMAN
AALC(+57.02)PHKFPAIQNL	58.37	1578.83	14	1.4	790.425	32.09	808630	11395	Carbamidomethylation	C4:Carbamidomethylation:1000.00	sp|P08571|CD14_HUMAN
GNFLTGLGHR	58.34	1070.56	10	2.8	536.29	27.76	147580	9098			sp|P60022|DEFB1_HUMAN
VAWKADSSPVKAGVETTTPSKQSNNKYAASSY	58.27	3371.66	32	4	1124.9	23.92	7748100	7107			sp|P0DOY2|IGLC2_HUMAN, sp|P0DOY3|IGLC3_HUMAN
LLLSDPDKVTIGL	58.27	1382.8	13	3.8	692.411	34.06	29958	12419			sp|Q14624|ITIH4_HUMAN
LEVRTSTASGLLLWQG	58.15	1729.94	16	2.7	865.978	34.15	166380	12437			sp|P98160|PGBM_HUMAN
REVLVPEGPLYRVAGTA	58.08	1826.01	17	1.2	914.011	32.05	1148700	11359			sp|Q969P0|IGSF8_HUMAN
VLKGDGPVQGIINF	58.08	1455.81	14	1.9	728.913	33.74	271940	12231			sp|P00441|SODC_HUMAN
ISC(+57.02)QGLAPSQGRPGLSL	57.93	1739.9	17	2.4	870.959	30	302160	10271	Carbamidomethylation	C3:Carbamidomethylation:1000.00	sp|P12109|CO6A1_HUMAN
LMIEQNTKSPLFMGKVVNPTQK	57.86	2502.33	22	2.4	835.12	31.7	2284200	11184			sp|P01009|A1AT_HUMAN
SGSVIDQSRVLNLGPITRK	57.83	2039.15	19	2.7	680.725	29.3	141660000	10710			sp|P07911|UROM_HUMAN
LGGPSVFLFPPKPKDTL	57.44	1812.02	17	1.7	907.018	33.7	1161200	12217			sp|P01860|IGHG3_HUMAN, sp|P0DOX5|IGG1_HUMAN, sp|P01861|IGHG4_HUMAN, sp|P01857|IGHG1_HUMAN
AAVQPVIGISQR	57.41	1237.71	12	2.3	619.866	25.48	304410	7938			sp|Q96FE7|P3IP1_HUMAN
IQVSC(+57.02)RIMGITL	57.41	1389.75	12	1.7	695.882	34.65	9461.3	12648	Carbamidomethylation	C5:Carbamidomethylation:1000.00	sp|Q9Y5Y7|LYVE1_HUMAN
VVKQGFEPPSF	57.35	1233.64	11	2.9	617.829	30.08	82831	10309			sp|P06396|GELS_HUMAN
GRTC(+57.02)PKPDDLPFSTVVPLKT	57.32	2227.17	20	2.6	743.398	32.44	562460	11546	Carbamidomethylation	C4:Carbamidomethylation:1000.00	sp|P02749|APOH_HUMAN
DQSRVLNLGPITR	57.27	1467.82	13	2.6	734.917	28.21	1561000	9330			sp|P07911|UROM_HUMAN
GGNKPQGPPPPPGKPQ	57.23	1551.82	16	-0.2	776.915	16.33	2227.2	3651			sp|P04280|PRP1_HUMAN
IPVKQADSGSSEEKQLYNKYPDAVA	57.22	2736.36	25	3	913.13	24.99	987080	7735			sp|P10451|OSTP_HUMAN
IANVERVPFDAATLHTSTA	57.2	2012.03	19	3.6	1007.03	29.39	137390	9969			sp|P06396|GELS_HUMAN
VTEVTKKEDSC(+57.02)QLGYSAGPC(+57.02)MGM	57.15	2547.11	23	1.7	1274.57	26.95	413520	8701	Carbamidomethylation	C11:Carbamidomethylation:1000.00;C20:Carbamidomethylation:1000.00	sp|P02760|AMBP_HUMAN
FVLKTPSAAYL	57.06	1208.68	11	2.6	605.349	32.91	1231900	11792			sp|P06396|GELS_HUMAN
VKVWPQQPSGEL	57.02	1366.72	12	1.9	684.371	29.22	467440	9831			sp|P02765|FETUA_HUMAN
ISRAQLVPLPPSTYVE	56.92	1768.97	16	1.8	885.495	31.97	5089500	11299			sp|P02765|FETUA_HUMAN
TAQLDEELGGTPVQSRVVQGKEPAHL	56.8	2758.42	26	1.9	920.484	27.92	1739700	9180			sp|P06396|GELS_HUMAN
VSEDPINDGEWHRVTA	56.8	1823.84	16	2.4	912.931	27.23	504690	8845			sp|P98160|PGBM_HUMAN
VIKGARDSHAGL	56.67	1222.68	12	2.8	612.348	16.83	991390	3829			sp|Q8WVN6|SCTM1_HUMAN
LVIKGARDSHAGL	56.65	1335.76	13	3.1	668.89	20.77	1785700	5566			sp|Q8WVN6|SCTM1_HUMAN
ISRAQLVPLPPSTYVEF	56.63	1916.04	17	1.8	959.029	34.5	0	12605			sp|P02765|FETUA_HUMAN
YSVPSVLSPR	56.55	1103.6	10	2.3	552.807	28.78	99147	9629			sp|P14543|NID1_HUMAN
VTHQGLSSPVTKSFNRGEC(+57.02)	56.27	2103.02	19	3.1	702.015	21.8	322610	6050	Carbamidomethylation	C19:Carbamidomethylation:1000.00	sp|P01834|IGKC_HUMAN, sp|P0DOX7|IGK_HUMAN
ISRAQLVPLPPSTY	56.21	1540.86	14	-3.3	771.435	31.49	1119600	11048			sp|P02765|FETUA_HUMAN
IATALTSQSGNLASESLHLPSSSSEFDERIAA	56.09	3288.61	32	2.4	1097.21	32.72	529460	11689			sp|Q9ULI3|HEG1_HUMAN
FVQPPTKIC(+57.02)VGC(+57.02)PRDIPTNSPEL	56.01	2624.31	23	2	1313.16	30.94	22573000	10681	Carbamidomethylation	C9:Carbamidomethylation:1000.00;C12:Carbamidomethylation:1000.00	sp|P01042|KNG1_HUMAN
LKITGTMPPLPLEATGLAL	55.98	1935.11	19	3.3	968.566	35.36	3133.3	12893			sp|P08571|CD14_HUMAN
EEISRAQLVPLPPSTY	55.95	1798.95	16	2.1	900.482	31.85	1653800	11248			sp|P02765|FETUA_HUMAN
C(+57.02)LKFPGGSC(+57.02)	55.95	1024.45	9	2.4	513.232	25.03	135630	7707	Carbamidomethylation	C1:Carbamidomethylation:1000.00;C9:Carbamidomethylation:1000.00	sp|P13760|2B14_HUMAN
TSNNIDVKKMTVTDQVNC(+57.02)PKLS	55.9	2491.24	22	2.2	831.423	25.48	142940	7928	Carbamidomethylation	C18:Carbamidomethylation:1000.00	sp|P05090|APOD_HUMAN
TWLNPDPSQKQNL	55.85	1539.77	13	2.6	770.893	29.26	189180	9920			sp|P10451|OSTP_HUMAN
AVTGAGAGEPSRPVC(+57.02)LLL	55.78	1766.93	18	1.6	884.476	32.87	180480	11779	Carbamidomethylation	C15:Carbamidomethylation:1000.00	sp|Q8WZ75|ROBO4_HUMAN
LKIAAFNIQT	55.77	1117.65	10	2.2	559.833	33.58	200070	12166			sp|P24855|DNAS1_HUMAN
HYLSLPSNLKTPITL	55.75	1695.96	15	3	848.988	33.66	88719	12213			sp|Q53RD9|FBLN7_HUMAN
SRVLNLGPITR	55.7	1224.73	11	2.4	613.374	31.57	4444900	10862			sp|P07911|UROM_HUMAN
VIDQSRVLNLGPITR	55.65	1679.97	15	2.3	560.998	29.8	12688000	10143			sp|P07911|UROM_HUMAN
TGLGHRSDHYNC(+57.02)VSSGGQC(+57.02)L	55.63	2203.95	20	2.4	1102.98	21.12	207730	5730	Carbamidomethylation	C12:Carbamidomethylation:1000.00;C19:Carbamidomethylation:1000.00	sp|P60022|DEFB1_HUMAN
FVAQAGGADPDKFQGVIAEL	55.57	2032.03	20	3.1	1017.02	34.17	14446	12463			sp|P39060|COIA1_HUMAN
VQVFAPANALPARSEAAAVQPVIGI	55.57	2488.38	25	2.5	1245.2	34.06	22411	12416			sp|Q96FE7|P3IP1_HUMAN
PQGPPQQGGNRPQGPPPPGKPQGPPPQG	55.48	2748.38	28	3.1	917.138	18.37	14428	4469			sp|P04280|PRP1_HUMAN
SAPQHWSC(+57.02)PEGTL	55.46	1468.64	13	2.6	735.33	26.7	360170	8529	Carbamidomethylation	C8:Carbamidomethylation:1000.00	sp|P01133|EGF_HUMAN
LRTLDLGENQL	55.39	1270.69	11	2.1	636.353	30.7	240050	10589			sp|P02750|A2GL_HUMAN
PAHGGAPPEM(+15.99)ASN	55.38	1250.53	13	3.8	626.277	15.03	2753.8	3194	Oxidation (M)	M10:Oxidation (M):1000.00	sp|P01344|IGF2_HUMAN
FIFPPSDEQLKSGTA	55.34	1635.81	15	1.8	818.916	30.58	460330	10531			sp|P01834|IGKC_HUMAN, sp|P0DOX7|IGK_HUMAN
IPVKQADSGSSEEKQLYNKYPDAVAT	55.32	2837.41	26	2.6	946.812	24.87	566330	7604			sp|P10451|OSTP_HUMAN
SLAGPHSIVGRA	55.31	1163.64	12	2.9	582.83	22.95	63334	6641			sp|P08294|SODE_HUMAN
VEQNTLQEFLKLA	55.28	1531.82	13	3.5	766.922	35.29	0	12869			sp|Q9H299|SH3L3_HUMAN
VSGRSPGPNVAVNAKGSVY	55.24	1857.97	19	3	620.332	22.83	87235	6599			sp|P98160|PGBM_HUMAN
YKTTPPVLDSDGSF	55.24	1525.73	14	3.2	763.875	29.64	30353	10093			sp|P0DOX5|IGG1_HUMAN, sp|P01861|IGHG4_HUMAN, sp|P01857|IGHG1_HUMAN
TGGSRYPGQGSPGGNRYPPQGGGG	54.94	2260.04	24	3.8	754.356	19.7	246770	5061			sp|P04156|PRIO_HUMAN
VQVFAPANALPARSEAAAVQPVIG	54.88	2375.3	24	2.6	1188.66	32.56	485030	11651			sp|Q96FE7|P3IP1_HUMAN
VC(+57.02)DNGSGLC(+57.02)KAGFAGDDAPRAVF	54.85	2383.07	23	3.4	795.366	30.08	204470	10320	Carbamidomethylation	C2:Carbamidomethylation:1000.00;C9:Carbamidomethylation:1000.00	sp|P63267|ACTH_HUMAN, sp|P62736|ACTA_HUMAN
FSHAVSSNGNAVED	54.76	1432.62	14	3.6	717.321	19.01	14949	4748			sp|P12830|CADH1_HUMAN
SVIDQSRVLNLGPITR	54.71	1767	16	2.5	884.51	31.89	60445000	11215			sp|P07911|UROM_HUMAN
VC(+57.02)DNGSGLC(+57.02)KAGFAGDDAPRA	54.68	2136.93	21	1.8	713.319	23.67	14658	7039	Carbamidomethylation	C2:Carbamidomethylation:1000.00;C9:Carbamidomethylation:1000.00	sp|P63267|ACTH_HUMAN, sp|P62736|ACTA_HUMAN
SGSSEEQGGSSRA	54.6	1237.52	13	2	619.767	8.91	2109	1859			sp|P01833|PIGR_HUMAN
PAHGGAPPEMASN	54.52	1234.54	13	1	618.278	17.56	35655	4173			sp|P01344|IGF2_HUMAN
IAVEWESNGQ(+.98)PENNYKTTPPVL	54.45	2486.2	22	4	1244.11	32.35	0	11498	Deamidation (NQ)	Q10:Deamidation (NQ):0.00	sp|P0DOX5|IGG1_HUMAN, sp|P01861|IGHG4_HUMAN, sp|P01857|IGHG1_HUMAN
LRLTEPADTITDA	54.39	1414.73	13	3.3	708.375	28.53	191350	9521			sp|P06870|KLK1_HUMAN
TC(+57.02)LVKGFYPSD	54.33	1285.6	11	2.4	643.809	28.82	352870	9666	Carbamidomethylation	C2:Carbamidomethylation:1000.00	sp|P01860|IGHG3_HUMAN, sp|P0DOX5|IGG1_HUMAN, sp|P01861|IGHG4_HUMAN, sp|P01857|IGHG1_HUMAN, sp|P01859|IGHG2_HUMAN
GKPQGPPPQGGNQPQGPPPPPGKP	54.2	2310.19	24	2.3	771.071	18.42	64745	4551			sp|P02812|PRB2_HUMAN, sp|P04280|PRP1_HUMAN
LSLPSNLKTPITL	54.18	1395.83	13	0.9	698.925	34.02	26250	12395			sp|Q53RD9|FBLN7_HUMAN
AC(+57.02)ETFQYGGC(+57.02)MGNGNNFVTEKEC(+57.02)LQTC(+57.02)RTVA	54.17	3601.52	31	1.5	1201.51	30.66	3870100	10543	Carbamidomethylation	C2:Carbamidomethylation:1000.00;C10:Carbamidomethylation:1000.00;C23:Carbamidomethylation:1000.00;C27:Carbamidomethylation:1000.00	sp|P02760|AMBP_HUMAN
PSSAGSWN(+.98)SGSSGPGSTGNRNPGSSGTGGTATWKPGSSGP	54.1	3633.6	40	3.7	1212.21	24.54	455960	7598	Deamidation (NQ)	N8:Deamidation (NQ):16.94	sp|P02671|FIBA_HUMAN
FTC(+57.02)VHQALKG	53.98	1159.58	10	2.7	580.799	19.61	16107	5023	Carbamidomethylation	C3:Carbamidomethylation:1000.00	sp|P05155|IC1_HUMAN
IDQSRVLNLGPITR	53.98	1580.9	14	3	791.46	28.98	3318800	9675			sp|P07911|UROM_HUMAN
AEILNVAKGIR	53.96	1182.71	11	2.5	592.363	26.66	159770	8538			sp|P39060|COIA1_HUMAN
YRITEATKTVGSDT	53.85	1540.77	14	1.2	771.395	21.36	0	5874			sp|P01042|KNG1_HUMAN
LWQPIPVHTVPLSEDQL	53.66	1971.05	17	2	986.533	34.11	163200	12461			sp|P15309|PPAP_HUMAN
LRTLNQPDSQLQL	53.63	1524.83	13	3.3	763.423	29.68	76204	10106			sp|P01009|A1AT_HUMAN
FRTQTAPGGQGAPWAEELL	53.61	2028.01	19	1.1	1015.01	34.24	26046	12510			sp|Q8WZ75|ROBO4_HUMAN
SVSVLSPSRLLGDVSG	53.6	1571.85	16	4.3	786.937	33.82	56633	12298			sp|Q02928|CP4AB_HUMAN
TRC(+57.02)PDGQ(+.98)FC(+57.02)PVAC(+57.02)C(+57.02)LDPGGASYSC(+57.02)C(+57.02)RPL	53.6	3261.32	28	7.3	1088.12	31.19	0	10879	Carbamidomethylation; Deamidation (NQ)	C3:Carbamidomethylation:1000.00;Q7:Deamidation (NQ):1000.00;C9:Carbamidomethylation:1000.00;C13:Carbamidomethylation:1000.00;C14:Carbamidomethylation:1000.00;C24:Carbamidomethylation:1000.00;C25:Carbamidomethylation:1000.00	sp|P28799|GRN_HUMAN
DGSPHPDPSAGAKPC(+57.02)GSSSAGKIPC(+57.02)RS	53.54	2679.21	27	5.1	894.083	17.61	678350	4160	Carbamidomethylation	C15:Carbamidomethylation:1000.00;C25:Carbamidomethylation:1000.00	sp|Q15517|CDSN_HUMAN
VTEKEC(+57.02)LQTC(+57.02)RTVA	53.48	1693.81	14	0.9	847.914	19.46	0	4944	Carbamidomethylation	C6:Carbamidomethylation:1000.00;C10:Carbamidomethylation:1000.00	sp|P02760|AMBP_HUMAN
STGNRNPGSSGTGGTATWKPGSSGP	53.48	2317.07	25	3.4	773.366	20.73	36211	5579			sp|P02671|FIBA_HUMAN
FVLKTPSAAY	53.42	1095.6	10	3.2	548.807	28.98	132570	9739			sp|P06396|GELS_HUMAN
VAGPSVFLFPPKPKDTLM	53.35	1943.06	18	2.1	972.539	34.1	61473	12439			sp|P01859|IGHG2_HUMAN
LDSLPSDTRLVLLNA	53.31	1625.9	15	2.5	813.959	33.94	114860	12369			sp|P05155|IC1_HUMAN
RPPGFSPFR	53.26	1059.56	9	2.9	530.789	25.65	4949100	7907			sp|P01042|KNG1_HUMAN
KVSLKTALQPMVS	53.19	1400.81	13	1.8	701.412	28.57	350410	9504			sp|P07911|UROM_HUMAN
FSVMPGLKM	53.17	1008.51	9	1.8	505.265	33.46	78650	12110			sp|Q14624|ITIH4_HUMAN
DDILASPPRLPEPQPYPGAPHH	53.13	2403.2	22	2.5	802.075	29.76	2013300	10043			sp|P39060|COIA1_HUMAN
LSKC(+57.02)RTVAGPVGGSL	53.03	1500.81	15	2.1	751.413	23.38	110720	6885	Carbamidomethylation	C4:Carbamidomethylation:1000.00	sp|Q9UGN4|CLM8_HUMAN
GGSGGGGGGSSGGRGSGGGSSGGSIGGRGSSSGGV	52.98	2610.14	35	3.1	871.055	16.69	17275	3788			sp|P04264|K2C1_HUMAN
LGGPSVFLFPPKPKDTLM	52.77	1943.06	18	2.1	972.539	34.1	345740	12433			sp|P01860|IGHG3_HUMAN, sp|P0DOX5|IGG1_HUMAN, sp|P01861|IGHG4_HUMAN, sp|P01857|IGHG1_HUMAN
GSVIDQSRVLN	52.68	1186.63	11	2.9	594.324	23.96	77892	7169			sp|P07911|UROM_HUMAN
GSVIDQSRVLNLGPIT	52.59	1667.92	16	2.3	834.97	32.68	6677100	11583			sp|P07911|UROM_HUMAN
VAWKADSSPVKAGVETTTPSKQSNNKYAASSYL	52.55	3484.75	33	6.2	1162.6	30.66	2976700	10577			sp|P0DOY2|IGLC2_HUMAN, sp|P0DOY3|IGLC3_HUMAN
AVGEYNKASNDMYHSRALQ	52.38	2153	19	3.6	718.675	21.81	63063	6093			sp|P01034|CYTC_HUMAN
AVRLVFQDF	52.18	1093.59	9	2.2	547.804	34.44	12807	12585			sp|Q9NZP8|C1RL_HUMAN
EAEDLQVGQVELGGGPGAGSLQPLAL	52.14	2504.28	26	2.4	1253.15	34.92	0	12746			sp|P01308|INS_HUMAN
HVDGPPPRPQL	52.05	1211.64	11	2.1	606.829	21.5	58633	5975			sp|P04217|A1BG_HUMAN
PQGPPPQGGNKPQGPPPPGKPQGPPPQ	51.99	2632.35	27	3.2	878.46	18.02	58055	4320			sp|P02812|PRB2_HUMAN, sp|P04280|PRP1_HUMAN
GFVPPPPPPPYGPGRIPPPPPAP	51.95	2297.24	23	2.7	1149.63	31.81	8779200	11352			sp|P02814|SMR3B_HUMAN
EETLTHTITKL	51.84	1284.69	11	2.5	643.355	26.74	1649600	8554			sp|P01042|KNG1_HUMAN
VRYTKKVPQVSTPTL	51.83	1715.99	15	2.5	859.006	24.79	5502200	7549			sp|P02768|ALBU_HUMAN
VVKLFDSDPITVTVPVEV	51.8	1956.08	18	1.4	979.05	34.92	0	12748			sp|P10909|CLUS_HUMAN
VRTSTASGLLLWQGVE	51.6	1715.92	16	1.6	858.969	34.17	6229	12469			sp|P98160|PGBM_HUMAN
YTLQSILKAQL	51.59	1276.74	11	3.8	639.379	34.71	0	12676			sp|P43121|MUC18_HUMAN
ADRGEC(+57.02)VPGEQEPEPILIPRV	51.57	2360.18	21	2.3	787.736	32.49	667270	11584	Carbamidomethylation	C6:Carbamidomethylation:1000.00	sp|P02760|AMBP_HUMAN
LRTLNQPDSQL	51.45	1283.68	11	2.1	642.85	24.5	13697	7449			sp|P01009|A1AT_HUMAN
FGASAGTGDLSDNHDIISMKL	51.28	2148.02	21	2.4	717.014	32.83	360170	11768			sp|Q12907|LMAN2_HUMAN
TAVGKLLDNL	51.27	1042.6	10	2.6	522.31	33.82	94480	12287			sp|P24855|DNAS1_HUMAN
DIPAMLPAARL	51.23	1166.65	11	1.9	584.332	33.31	366510	12028			sp|Q9GZM5|YIPF3_HUMAN
TYVPKEFNAET	51.21	1297.62	11	2.8	649.819	25.52	148820	7946			sp|P02768|ALBU_HUMAN
IDC(+57.02)NDKDLFKAVD	51.2	1551.72	13	0.9	776.87	27.31	33947	8897	Carbamidomethylation	C3:Carbamidomethylation:1000.00	sp|P01042|KNG1_HUMAN
DC(+57.02)PREC(+57.02)YC(+57.02)PPDFPSA	51.17	1869.71	15	1.6	935.865	28.53	71505	9548	Carbamidomethylation	C2:Carbamidomethylation:1000.00;C6:Carbamidomethylation:1000.00;C8:Carbamidomethylation:1000.00	sp|P51888|PRELP_HUMAN
LQDFRVVAQGVGIPEDS	51.12	1828.93	17	1.9	915.475	31.74	516120	11166			sp|P02760|AMBP_HUMAN
AKLYGRAPQL	50.98	1115.64	10	2.7	558.831	23.92	134140	7141			sp|P02760|AMBP_HUMAN
SSHVGGTLGQF	50.86	1088.53	11	1.8	545.271	26.99	44799	8711			sp|Q14624|ITIH4_HUMAN
FLFPPKPKDTL	50.85	1301.74	11	3	651.878	30	386040	10282			sp|P01860|IGHG3_HUMAN, sp|P0DOX5|IGG1_HUMAN, sp|P01861|IGHG4_HUMAN, sp|P01857|IGHG1_HUMAN, sp|P01859|IGHG2_HUMAN
VDESGTRAAAATGTIF	50.85	1565.77	16	3	783.894	28.49	18695	9510			sp|P05154|IPSP_HUMAN
ARTQSGLQSYL	50.81	1222.63	11	2.4	612.324	29.39	234550	9954			sp|Q9UNN8|EPCR_HUMAN
EKVLPSLGISNV	50.77	1254.72	12	4.1	628.369	31.89	0	11251			sp|P05154|IPSP_HUMAN
SGSVIDQSRVLNLGP	50.76	1540.82	15	2	771.419	31.22	1096800	10906			sp|P07911|UROM_HUMAN
AC(+57.02)ETFQYGGC(+57.02)M(+15.99)GNGNNFVTEKEC(+57.02)LQTC(+57.02)RTVA	50.69	3617.51	31	2.5	1206.85	28.53	604950	9492	Carbamidomethylation; Oxidation (M)	C2:Carbamidomethylation:1000.00;C10:Carbamidomethylation:1000.00;M11:Oxidation (M):1000.00;C23:Carbamidomethylation:1000.00;C27:Carbamidomethylation:1000.00	sp|P02760|AMBP_HUMAN
VRLVFQDF	50.67	1022.55	8	4.3	512.287	34.34	8685.7	12560			sp|Q9NZP8|C1RL_HUMAN
GLQVYNKC(+57.02)WK	50.52	1294.65	10	3.4	648.334	24.33	59622	7362	Carbamidomethylation	C8:Carbamidomethylation:1000.00	sp|P13987|CD59_HUMAN
PQQSQQPFPQQPHQPQQPYP	50.5	2384.13	20	2.1	1193.07	25.61	160250	7969			tr|U5U6N3|U5U6N3_WHEAT
TRTTPTFFPKDILT	50.48	1636.88	14	1.6	819.45	33.15	522400	11939			sp|P10253|LYAG_HUMAN
VEVLPKAGALNSNDAFVLKTPSAAY	50.46	2574.37	25	2.1	859.132	32.52	249220	11606			sp|P06396|GELS_HUMAN
SGSVIDQSRV	50.41	1046.54	10	3.6	524.277	21.5	16030	5939			sp|P07911|UROM_HUMAN
VGQGGARMAETC(+57.02)VPVL	50.38	1643.81	16	2.8	822.916	30.49	902480	10482	Carbamidomethylation	C12:Carbamidomethylation:1000.00	sp|P07911|UROM_HUMAN
AVQPVIGISQR	50.34	1166.68	11	3.7	584.348	24.99	35504	7712			sp|Q96FE7|P3IP1_HUMAN
MQQKLVDQNIFSF	50.32	1596.8	13	3	799.408	34.45	3426.9	12586			sp|P07339|CATD_HUMAN
VDPEQVVQRHVVL	50.28	1516.84	13	2.6	759.427	30.37	403340	10410			sp|O95998|I18BP_HUMAN
NTGGSRYPGQGSPGGNRYPPQGGGG	50.26	2374.08	25	2.7	792.369	18.69	383800	5088			sp|P04156|PRIO_HUMAN
SQQPQQPFPQQPHQPQQPYP	50.17	2384.13	20	2.1	1193.07	25.61	160250	7963			tr|B6ETR9|B6ETR9_WHEAT, tr|A0A290XYU3|A0A290XYU3_WHEAT, tr|U5UA46|U5UA46_WHEAT, tr|R9XT67|R9XT67_WHEAT, tr|R9XUY1|R9XUY1_WHEAT, tr|R9XVE2|R9XVE2_WHEAT, tr|A0A290XYT2|A0A290XYT2_WHEAT, tr|R9XWH8|R9XWH8_WHEAT, tr|U5U6L8|U5U6L8_WHEAT, tr|A0A060N0S6|A0A060N0S6_WHEAT, tr|U5U7B7|U5U7B7_WHEAT, tr|A0A290XYT1|A0A290XYT1_WHEAT, tr|A0A2U8JD31|A0A2U8JD31_WHEAT, tr|A0A2U8JD15|A0A2U8JD15_WHEAT
DEELGGTPVQSRVVQGKEPAHL	50.11	2345.2	22	3.4	782.742	25.11	426870	7734			sp|P06396|GELS_HUMAN
LRLTEPADTITD	50	1343.69	12	2.4	672.856	27.35	301590	8883			sp|P06870|KLK1_HUMAN
AC(+57.02)DDYRLC(+57.02)E	49.95	1200.45	9	2.5	601.236	22.58	100960	6469	Carbamidomethylation	C2:Carbamidomethylation:1000.00;C8:Carbamidomethylation:1000.00	sp|P08493|MGP_HUMAN
QGGNQPQGPPPPPGKPQGPPPQGGNKPQ	49.78	2737.37	28	2.9	913.466	17.76	33707	4232			sp|P02812|PRB2_HUMAN, sp|P04280|PRP1_HUMAN
MDIGLRQEVT	49.69	1160.59	10	3.2	581.302	27.07	58870	8772			sp|P30530|UFO_HUMAN
MGNYMDRVPTPQAIRAAQGLL	49.64	2301.17	21	2.8	768.067	33.7	1869500	12209			sp|O75594|PGRP1_HUMAN
FLFPPKPKDTLM	49.61	1432.78	12	2.5	717.398	33.78	3412700	12247			sp|P01860|IGHG3_HUMAN, sp|P0DOX5|IGG1_HUMAN, sp|P01861|IGHG4_HUMAN, sp|P01857|IGHG1_HUMAN, sp|P01859|IGHG2_HUMAN
VPIISNDVC(+57.02)NGADFYGNQIKPK	49.58	2448.21	22	3.7	817.081	30.62	210610	10618	Carbamidomethylation	C9:Carbamidomethylation:1000.00	sp|P05981|HEPS_HUMAN
LELQHSIPLGPNVL	49.58	1528.86	14	2.6	765.44	33.78	2845400	12224			sp|Q9NZP8|C1RL_HUMAN
TLFGDKLC(+57.02)TVATLR	49.52	1593.85	14	1.5	532.293	32.49	242340	11567	Carbamidomethylation	C8:Carbamidomethylation:1000.00	sp|P02768|ALBU_HUMAN
TVTQRSQPGSTPLHGQPLVVLQGNN	49.41	2627.38	25	2.2	876.802	28.13	434840	9289			sp|P98160|PGBM_HUMAN
LNLGPITRKGVQ	49.19	1294.77	12	2.7	648.395	25.6	205590	8008			sp|P07911|UROM_HUMAN
FVLSANLHGGAL	49.18	1197.65	12	2.4	599.834	32.17	278650	11376			sp|P14384|CBPM_HUMAN
TLFGDKLC(+57.02)T	49.13	1053.52	9	2.2	527.767	28.65	150020	9559	Carbamidomethylation	C8:Carbamidomethylation:1000.00	sp|P02768|ALBU_HUMAN
VRLPTGYY	48.99	967.513	8	2.6	484.765	28.29	34990	9405			sp|Q12907|LMAN2_HUMAN
LQDFRVVAQGVGIPEDSI	48.99	1942.02	18	2.1	972.017	33.38	451250	12058			sp|P02760|AMBP_HUMAN
QQGGNRPQGPPPPGKPQGPPPQG	48.99	2272.15	23	-0.4	758.389	17.37	16987	4067			sp|P04280|PRP1_HUMAN
GGWNTGGSRYPGQGSPGGNRYPPQGGGG	48.9	2674.2	28	0.9	892.409	23.63	94377	7010			sp|P04156|PRIO_HUMAN
GSVIDQSRVLNLGP	48.69	1453.79	14	1.7	727.903	31.22	143230	10914			sp|P07911|UROM_HUMAN
VHLTPEEKSAVTAL	48.68	1493.81	14	2.5	747.914	27.88	83171	9192			sp|P68871|HBB_HUMAN
QGGNKPQGPPPPGKPQGPPPQG	48.54	2116.08	22	2.8	706.37	16.98	69498	3894			sp|P02812|PRB2_HUMAN, sp|P04280|PRP1_HUMAN
LIYGASSRATGIPDRFSGSGSGTD	48.43	2371.14	24	2.2	791.389	27.15	138720	8806			sp|P01619|KV320_HUMAN
VAMTPRSEGSSVNLSPP	48.42	1727.85	17	2.2	864.935	26.62	102940	8521			sp|P00734|THRB_HUMAN
DTHFPIC(+57.02)IF	48.37	1148.53	9	2.8	575.275	35.23	71239	12846	Carbamidomethylation	C7:Carbamidomethylation:1000.00	sp|P81172|HEPC_HUMAN
NVAKGIRSF	48.31	990.561	9	2.6	496.289	21.98	384620	6180			sp|P39060|COIA1_HUMAN
VSMLARELPAAVAPAGPASL	48.19	1920.05	20	2.2	961.034	33.54	73204	12152			sp|O95336|6PGL_HUMAN
VAGPSVFLFPPKPKDTL	48.02	1812.02	17	1.7	907.018	33.7	124690	12236			sp|P01859|IGHG2_HUMAN
LVYGAKLQPLDF	47.96	1362.75	12	1.1	682.385	34	14792	12383			sp|P01008|ANT3_HUMAN
AWKADSSPVKAGVETTTPSKQSN(+.98)NKYAASSY	47.88	3273.58	31	8	819.409	22.87	466430	6637	Deamidation (NQ)	N23:Deamidation (NQ):0.00	sp|P0DOY2|IGLC2_HUMAN, sp|P0DOY3|IGLC3_HUMAN
DKINAANYASVKTPAL	47.8	1674.89	16	7.1	838.46	27.88	62233	9174			sp|Q96IU4|ABHEB_HUMAN
VIDQSRVLNLGPITRK	47.77	1808.06	16	2.2	603.696	27.63	337330	9033			sp|P07911|UROM_HUMAN
VFAPANALPARSEAAAVQPVIGISQR	47.76	2632.44	26	1.6	878.49	31.85	267630	11250			sp|Q96FE7|P3IP1_HUMAN
RVLNLGPITR	47.74	1137.7	10	4.4	569.859	31.54	973350	11042			sp|P07911|UROM_HUMAN
LQIDPSLHEFQL	47.68	1438.75	12	3	720.382	34.21	7076.6	12492			sp|P98160|PGBM_HUMAN
NYGIPAIVKL	47.67	1086.64	10	2.6	544.331	34.18	0	12466			sp|P14923|PLAK_HUMAN
AQLDEELGGTPVQSRVVQGKEPAHL	47.64	2657.38	25	3.1	886.802	27.72	735500	9078			sp|P06396|GELS_HUMAN
EC(+57.02)RGGC(+57.02)AGGQC(+57.02)C(+57.02)GPL	47.6	1637.62	15	1.8	819.817	20.69	21361	5541	Carbamidomethylation	C2:Carbamidomethylation:1000.00;C6:Carbamidomethylation:1000.00;C11:Carbamidomethylation:1000.00;C12:Carbamidomethylation:1000.00	sp|O94813|SLIT2_HUMAN
GGGGGGGSGGGGSGGGGGGGSSRPP	47.52	1742.73	25	2.1	872.375	14.77	0	3112			sp|Q9UKM9|RALY_HUMAN
FRVVAQGVGIPEDS	47.39	1472.76	14	2.3	737.39	28.86	443840	9657			sp|P02760|AMBP_HUMAN
MGNYMDRVPTPQAIRAAQGL	47.34	2188.09	20	2.8	1095.05	32.29	4265000	11460			sp|O75594|PGRP1_HUMAN
GNFLTGLGHRSDHYNC(+57.02)VSSGGQC(+57.02)L	47.15	2635.17	24	1.7	879.397	32.05	2205200	11314	Carbamidomethylation	C16:Carbamidomethylation:1000.00;C23:Carbamidomethylation:1000.00	sp|P60022|DEFB1_HUMAN
SVIDQSRVLNLGPIT	47.11	1610.9	15	2.1	806.459	32.76	3837300	11650			sp|P07911|UROM_HUMAN
TLTHTITKL	47.07	1026.61	9	3.3	514.313	23.67	31777	7019			sp|P01042|KNG1_HUMAN
LEVRTSTASGLL	46.98	1245.69	12	2.8	623.856	29.1	1257700	9756			sp|P98160|PGBM_HUMAN
GFVPPPPPPPYGPGRIPPPPPAPYGPG	46.98	2671.39	27	1.7	1336.71	32.17	5739500	11608			sp|P02814|SMR3B_HUMAN
PPGFSPFR	46.97	903.46	8	3.1	452.739	28.41	190380	9437			sp|P01042|KNG1_HUMAN
Q(-17.03)EGGANTTSGPIRTPQIPEWL	46.83	2234.1	21	0.6	1118.06	35.17	0	12826	Pyro-glu from Q	Q1:Pyro-glu from Q:1000.00	sp|P16070|CD44_HUMAN
SVMPGLKMTMDKTGLLL	46.78	1833.98	17	2.8	917.998	34.53	0	12614			sp|Q14624|ITIH4_HUMAN
C(+57.02)WKFEHC(+57.02)N	46.64	1179.46	8	3.4	590.739	21.85	299320	6096	Carbamidomethylation	C1:Carbamidomethylation:1000.00;C7:Carbamidomethylation:1000.00	sp|P13987|CD59_HUMAN
NKEIPAWVPFDPAAQ	46.64	1681.85	15	2.6	841.933	34.02	115900	12373			sp|P25311|ZA2G_HUMAN
VLLQGARGFA	46.51	1030.59	10	2.3	516.305	28.33	476230	9387			sp|P08571|CD14_HUMAN
VLLPSKDVMQGTDE	46.49	1530.76	14	2.8	766.389	27.51	38111	9003			sp|P0DOX6|IGM_HUMAN, sp|P01871|IGHM_HUMAN
PQQSQQPFPQQPHQPQQPYPQ	46.43	2512.19	21	-1	1257.1	24.27	0	7313			tr|U5U6N3|U5U6N3_WHEAT
VSGRSPGPNVAVNAKGSVYIGGAPDVATL	46.41	2752.45	29	2.9	918.494	31.81	4352500	11205			sp|P98160|PGBM_HUMAN
AWKADSSPVKAGVETTTPSKQSNNKYAASSY	46.38	3272.59	31	3.5	819.159	22.92	34224	6637			sp|P0DOY2|IGLC2_HUMAN, sp|P0DOY3|IGLC3_HUMAN
VQVFAPANALPARSEAAAVQPVIGISQ	46.32	2703.47	27	2	1352.75	32.91	3854000	11802			sp|Q96FE7|P3IP1_HUMAN
LIRASYAQQPAESRVSGISMD	46.28	2278.14	21	2.7	760.389	26.5	151250	8448			sp|P98160|PGBM_HUMAN
VGGGEQPPPAPAPRRE	46.23	1613.83	16	1.7	538.951	17.37	69052	4054			sp|Q86Y38|XYLT1_HUMAN
AQLTARLEDLENQLANQ	46.11	1925.98	17	1.1	963.999	33.72	38764	12257			sp|O95460|MATN4_HUMAN
C(+57.02)C(+57.02)PIPEAVC(+57.02)C(+57.02)SDHQHC(+57.02)C(+57.02)PQGYTC(+57.02)VAEGQC(+57.02)QR	46.04	3823.46	31	1.9	956.874	24.67	215710	7527	Carbamidomethylation	C1:Carbamidomethylation:1000.00;C2:Carbamidomethylation:1000.00;C9:Carbamidomethylation:1000.00;C10:Carbamidomethylation:1000.00;C16:Carbamidomethylation:1000.00;C17:Carbamidomethylation:1000.00;C23:Carbamidomethylation:1000.00;C29:Carbamidomethylation:1000.00	sp|P28799|GRN_HUMAN
TTLTNHNRY	45.96	1118.55	9	3.6	560.283	17.31	3289.7	4046			sp|P35555|FBN1_HUMAN
C(+57.02)PIFTKIQGTC(+57.02)	45.9	1323.63	11	3	662.825	27.03	35455	8753	Carbamidomethylation	C1:Carbamidomethylation:1000.00;C11:Carbamidomethylation:1000.00	sp|P60022|DEFB1_HUMAN
ASVDSGSSEEQGGSSRALVSTLVPLG	45.77	2489.22	26	1.2	1245.62	33.31	976260	12001			sp|P01833|PIGR_HUMAN
YGRAPQLRETL	45.72	1302.7	11	3	652.361	24.46	2934000	7398			sp|P02760|AMBP_HUMAN
C(+57.02)PPC(+57.02)PAPPVAGPSVFLFPPKPKDTL	45.63	2688.38	25	2.3	897.136	33.82	72899	12302	Carbamidomethylation	C1:Carbamidomethylation:1000.00;C4:Carbamidomethylation:1000.00	sp|P01859|IGHG2_HUMAN
ILNVAKGIRSF	45.61	1216.73	11	2.4	609.373	32.76	349750	11720			sp|P39060|COIA1_HUMAN
EGNNPQGPPPPAGGNPQQPQ	45.56	1979.91	20	1	990.962	18.62	52911	4531			sp|P02812|PRB2_HUMAN, sp|P04280|PRP1_HUMAN
IKLTAPLEIGM	45.56	1184.68	11	3.1	593.351	34.04	7402.9	12407			sp|P12872|MOTI_HUMAN
FSHAVSSNGNAVEDPMEIL	45.47	2015.93	19	1.8	1008.97	33.62	2935800	12140			sp|P12830|CADH1_HUMAN
TLFGDKLC(+57.02)	45.44	952.469	8	2.8	477.243	28.41	1242900	9409	Carbamidomethylation	C8:Carbamidomethylation:1000.00	sp|P02768|ALBU_HUMAN
LQLSRPITF	45.2	1073.62	9	1.8	537.82	32.01	1406800	11301			sp|Q16651|PRSS8_HUMAN
Q(-17.03)VQGGVAQLVIKGARDSHAGL	45.12	2086.13	21	2.1	696.385	33.42	239260	12078	Pyro-glu from Q	Q1:Pyro-glu from Q:1000.00	sp|Q8WVN6|SCTM1_HUMAN
QVGQVELGGGPGAGSLQPLALEGSLQ	45.08	2461.28	26	2	1231.65	34.24	13254	12511			sp|P01308|INS_HUMAN
TVVQPSVGAAAGPVVPPC(+57.02)PGRIRH	45.07	2421.31	24	2.6	808.111	24.87	562540	7614	Carbamidomethylation	C18:Carbamidomethylation:1000.00	sp|P02765|FETUA_HUMAN
Q(-17.03)TRGATETASQGHLDL	45.02	1666.79	16	3.9	834.406	26.25	33526	8352	Pyro-glu from Q	Q1:Pyro-glu from Q:1000.00	sp|P39059|COFA1_HUMAN
DAPPPPAAPLPRWSGPIG	44.96	1794.94	18	-0.1	898.478	32.25	253820	11461			sp|Q99523|SORT_HUMAN
AWKADSSPVKAGVETTTPSKQ(+.98)SNNKYAASSY	44.92	3273.58	31	8	819.409	22.87	466430	6643	Deamidation (NQ)	Q21:Deamidation (NQ):14.04	sp|P0DOY2|IGLC2_HUMAN, sp|P0DOY3|IGLC3_HUMAN
FETC(+57.02)RYGFIEG	44.9	1377.6	11	1.8	689.81	30.12	119140	10336	Carbamidomethylation	C4:Carbamidomethylation:1000.00	sp|P16070|CD44_HUMAN
EVQVFAPANALPARSEAAAVQPVIGISQ	44.79	2832.51	28	0.6	1417.26	33.11	94836	11922			sp|Q96FE7|P3IP1_HUMAN
MDRVPTPQAIRAAQGL	44.73	1722.92	16	3.7	575.316	29.26	88800	9909			sp|O75594|PGRP1_HUMAN
GLQFPVGRVH	44.73	1108.61	10	2	555.315	27.03	18902	8729			sp|P0C0S8|H2A1_HUMAN, sp|Q7L7L0|H2A3_HUMAN, sp|P16104|H2AX_HUMAN, sp|Q6FI13|H2A2A_HUMAN, sp|Q16777|H2A2C_HUMAN, sp|Q8IUE6|H2A2B_HUMAN, sp|P04908|H2A1B_HUMAN, sp|Q9BTM1|H2AJ_HUMAN, sp|P20671|H2A1D_HUMAN, sp|Q93077|H2A1C_HUMAN, sp|Q96KK5|H2A1H_HUMAN, sp|Q99878|H2A1J_HUMAN
QLQPFPQPQPFPPQLPYPQP	44.66	2343.21	20	4.5	1172.62	34.39	4244.6	12573			sp|P04725|GDA5_WHEAT, sp|P04726|GDA6_WHEAT, tr|A0A1W6C2K1|A0A1W6C2K1_WHEAT, tr|X2KWE1|X2KWE1_WHEAT, tr|A5JSA9|A5JSA9_WHEAT, tr|J7HT14|J7HT14_WHEAT, tr|A5JSB8|A5JSB8_WHEAT, tr|A5JSA4|A5JSA4_WHEAT, tr|A0A023WGF7|A0A023WGF7_WHEAT, tr|A0A0E3UQU0|A0A0E3UQU0_WHEAT, tr|A0A1K0ITG7|A0A1K0ITG7_WHEAT, tr|A0A1K0JNF2|A0A1K0JNF2_WHEAT, tr|F4YT75|F4YT75_WHEAT, tr|A0A1K0ISY9|A0A1K0ISY9_WHEAT, tr|A0A0K2QJ82|A0A0K…
LRVAPEEHPVL	44.61	1258.7	11	2.2	630.36	25.65	71755	8017			sp|A5A3E0|POTEF_HUMAN, sp|P60709|ACTB_HUMAN, sp|P63261|ACTG_HUMAN
AAAGVQPHSLDLSHNSLRA	44.6	1943	19	3.6	648.675	24.62	131670	7486			sp|P08571|CD14_HUMAN
TRTTPTFFPKDIL	44.49	1535.83	13	3.2	768.927	33.58	108290	12172			sp|P10253|LYAG_HUMAN
DGVPGKDGPRGPTGP	44.48	1405.69	15	2.4	703.856	18.16	47526	4397			sp|P02461|CO3A1_HUMAN
LVIVGGKDIQGS	44.45	1184.68	12	2.2	593.347	25.61	29574	8018			sp|P55290|CAD13_HUMAN
APRSALYSPSDPLTL	44.41	1586.83	15	2.2	794.424	32.4	522920	11538			sp|O00391|QSOX1_HUMAN
AC(+57.02)NLPIVRGPC(+57.02)RAF	44.41	1629.82	14	2.2	815.921	28.74	2853800	9710	Carbamidomethylation	C2:Carbamidomethylation:1000.00;C11:Carbamidomethylation:1000.00	sp|P02760|AMBP_HUMAN
LAQELPQQLTSPGYPEPYGKGQESSTD	44.3	2919.38	27	2.4	1460.7	29.87	0	10203			sp|Q9NZP8|C1RL_HUMAN
PPPPPPPYGPGRIPPPPPAPYGPG	44.25	2368.24	24	0.1	1185.13	30	369210	10280			sp|P02814|SMR3B_HUMAN
AALKKYNSQNQSNNQFVLYRITE	44.25	2728.39	23	3.1	910.475	31.89	352710	11269			sp|P01042|KNG1_HUMAN
WKADSSPVKAGVETTTPSKQSNNKYAASSY	44.21	3201.56	30	3.3	801.399	22.66	75005	6508			sp|P0DOY2|IGLC2_HUMAN, sp|P0DOY3|IGLC3_HUMAN
EVRLSVPPLVE	44.11	1236.71	11	2.3	619.363	32.37	127560	11501			sp|P50895|BCAM_HUMAN
YSSSRSGGGGGGGGC(+57.02)GGGGG	44.09	1586.61	20	6	794.318	10.53	0	2240	Carbamidomethylation	C15:Carbamidomethylation:1000.00	sp|P13645|K1C10_HUMAN
FSVMPGLKMTMDKTGL	43.94	1754.88	16	3.1	585.968	33.96	26973	12353			sp|Q14624|ITIH4_HUMAN
VVLPKHILDI	43.94	1145.72	10	2.7	573.867	33.23	88459	11984			sp|Q9BZL3|SMIM3_HUMAN
ASWDVEKTAI	43.89	1118.56	10	2.8	560.289	28.74	80937	9605			sp|P35555|FBN1_HUMAN
C(+57.02)QQFLKQC(+57.02)Q	43.81	1238.55	9	2.7	620.286	20.73	28616	5561	Carbamidomethylation	C1:Carbamidomethylation:1000.00;C8:Carbamidomethylation:1000.00	sp|Q6UXB2|CXL17_HUMAN
AC(+57.02)NLPIVRGPC(+57.02)RA	43.77	1482.75	13	2.5	742.386	23.71	220850	7004	Carbamidomethylation	C2:Carbamidomethylation:1000.00;C11:Carbamidomethylation:1000.00	sp|P02760|AMBP_HUMAN
FAPEGLTTMPKNVVF	43.65	1649.85	15	2.1	825.933	33.94	14429	12366			sp|Q14624|ITIH4_HUMAN
VLNLGPITR	43.65	981.597	9	3.1	491.807	29.14	8277200	9731			sp|P07911|UROM_HUMAN
YRFVGQGGARM	43.55	1240.61	11	2.2	621.315	23.63	51364	6975			sp|P07911|UROM_HUMAN
LSDPDKVTIGLL	43.55	1269.72	12	2	635.868	33.27	1299000	11931			sp|Q14624|ITIH4_HUMAN
WGC(+57.02)C(+57.02)PIPEAVC(+57.02)C(+57.02)SDHQHC(+57.02)C(+57.02)PQGYTC(+57.02)VAEGQC(+57.02)QR	43.5	4066.56	33	2.9	1017.65	27.31	686750	8864	Carbamidomethylation	C3:Carbamidomethylation:1000.00;C4:Carbamidomethylation:1000.00;C11:Carbamidomethylation:1000.00;C12:Carbamidomethylation:1000.00;C18:Carbamidomethylation:1000.00;C19:Carbamidomethylation:1000.00;C25:Carbamidomethylation:1000.00;C31:Carbamidomethylation:1000.00	sp|P28799|GRN_HUMAN
DAAQPRVTGVVL	43.46	1224.68	12	3.2	613.351	28.98	183770	9747			sp|P08294|SODE_HUMAN
VIDQSRVLNLGPIT	43.34	1523.87	14	2.5	762.943	31.93	365350	11281			sp|P07911|UROM_HUMAN
EIENKAIQDPRL	43.22	1424.76	12	1.8	713.39	24.05	39750	7216			sp|P01833|PIGR_HUMAN
ESILSYPKDFTC(+57.02)VHQALKG	43.22	2192.09	19	2.2	731.707	32.05	2155600	11340	Carbamidomethylation	C12:Carbamidomethylation:1000.00	sp|P05155|IC1_HUMAN
LEVRTSTASGLLL	43.02	1358.78	13	2.6	680.398	32.33	3653600	11466			sp|P98160|PGBM_HUMAN
IRVGGTGMF	42.82	936.485	9	3	469.251	29.22	68446	9886			sp|P07911|UROM_HUMAN
YPGAVTVAWKADSSPVKAGVETTTPSKQSNNKYAASSY	42.7	3959.95	38	3.2	990.999	30.58	461560	10550			sp|P0DOY2|IGLC2_HUMAN, sp|P0DOY3|IGLC3_HUMAN
QTC(+57.02)RTVAAC(+57.02)NLPIVRGPC(+57.02)RAF	42.64	2446.21	21	2.3	816.414	31.3	704740	10946	Carbamidomethylation	C3:Carbamidomethylation:1000.00;C9:Carbamidomethylation:1000.00;C18:Carbamidomethylation:1000.00	sp|P02760|AMBP_HUMAN
AGLEQVPKGLPAKL	42.55	1419.84	14	1.5	710.931	29.46	16524	10015			sp|P08571|CD14_HUMAN
SDVVSATEPC(+57.02)KPC(+57.02)TEC(+57.02)VGLQS	42.41	2323.01	21	0.7	1162.51	25.51	0	7950	Carbamidomethylation	C10:Carbamidomethylation:1000.00;C13:Carbamidomethylation:1000.00;C16:Carbamidomethylation:1000.00	sp|P08138|TNR16_HUMAN
SVVKPLDYEISAF	42.4	1466.77	13	2.8	734.392	33.86	53369	12301			sp|P55290|CAD13_HUMAN
LTGLGHRSDHYNC(+57.02)VSSGGQC(+57.02)L	42.35	2317.03	21	2.9	773.354	23.25	1002700	6749	Carbamidomethylation	C13:Carbamidomethylation:1000.00;C20:Carbamidomethylation:1000.00	sp|P60022|DEFB1_HUMAN
YGRAPQLRETLLQD	42.23	1658.87	14	2.6	830.447	27.63	378240	9041			sp|P02760|AMBP_HUMAN
C(+57.02)DDYRLC(+57.02)	42.12	1000.37	7	3	501.196	21.72	119550	6054	Carbamidomethylation	C1:Carbamidomethylation:1000.00;C7:Carbamidomethylation:1000.00	sp|P08493|MGP_HUMAN
C(+57.02)PPC(+57.02)PAPPVAGPSVFLFPPKPKDTLM	42.08	2819.42	26	1	940.815	34.19	21383	12491	Carbamidomethylation	C1:Carbamidomethylation:1000.00;C4:Carbamidomethylation:1000.00	sp|P01859|IGHG2_HUMAN
LRVLRAQPVQ	42	1178.72	10	2.9	590.371	21.33	58121	5855			sp|P06396|GELS_HUMAN
WLNPDPSQKQNL	41.95	1438.72	12	3.6	720.37	27.27	71919	8855			sp|P10451|OSTP_HUMAN
SLGSPSGEVSHPRKT	41.91	1537.78	15	2.1	769.901	18.42	47938	4476			sp|P02765|FETUA_HUMAN
FVQPPTKIC(+57.02)VGC(+57.02)PRDIPTNSPELEE	41.82	2882.39	25	2.1	961.807	29.83	233300	10187	Carbamidomethylation	C9:Carbamidomethylation:1000.00;C12:Carbamidomethylation:1000.00	sp|P01042|KNG1_HUMAN
FQVRANSAGATRAVEVLPKAGALNSNDA	41.79	2826.47	28	2.1	943.167	30.33	2328400	10486			sp|P06396|GELS_HUMAN
EKLEMSKFQPTL	41.76	1449.75	12	3.5	725.887	30	32881	10286			sp|P05155|IC1_HUMAN
C(+57.02)DDYRLC(+57.02)E	41.7	1129.42	8	3.1	565.717	22.33	280830	6343	Carbamidomethylation	C1:Carbamidomethylation:1000.00;C7:Carbamidomethylation:1000.00	sp|P08493|MGP_HUMAN
DEAGSEADHEGTHSTKRG	41.68	1882.8	18	3.2	628.611	14.48	11601	3045			sp|P02671|FIBA_HUMAN
EGNNPQGPPPPAGGNPQQPQAPPA	41.6	2316.09	24	2.9	1159.05	20.94	65333	5709			sp|P02812|PRB2_HUMAN, sp|P04280|PRP1_HUMAN
GPQ(+.98)GQ(+.98)PGLPGPPGPPGP	41.38	1507.73	17	2.8	754.875	22.37	893710	6119	Deamidation (NQ)	Q3:Deamidation (NQ):1000.00;Q5:Deamidation (NQ):1000.00	sp|P27658|CO8A1_HUMAN
TGGSRYPGQ(+.98)GSPGGNRYPPQGGGG	41.3	2261.02	24	9.3	754.688	18.62	76830	4448	Deamidation (NQ)	Q9:Deamidation (NQ):34.90	sp|P04156|PRIO_HUMAN
QGGNKPQGPPPPGKPQGPPAQGGS	41.16	2234.12	24	2.3	745.715	16.74	26688	3796			sp|P04280|PRP1_HUMAN
SNC(+57.02)FAIRH	41.15	1003.47	8	3.1	502.742	19.66	16280	5030	Carbamidomethylation	C3:Carbamidomethylation:1000.00	sp|Q9Y287|ITM2B_HUMAN
SQQPQQPFPQQPHQPQQPYPQQ	40.98	2640.25	22	1.8	1321.13	23.8	50552	7053			tr|B6ETR9|B6ETR9_WHEAT, tr|A0A290XYU3|A0A290XYU3_WHEAT, tr|U5UA46|U5UA46_WHEAT, tr|R9XT67|R9XT67_WHEAT, tr|R9XUY1|R9XUY1_WHEAT, tr|R9XVE2|R9XVE2_WHEAT, tr|A0A290XYT2|A0A290XYT2_WHEAT, tr|R9XWH8|R9XWH8_WHEAT, tr|U5U6L8|U5U6L8_WHEAT, tr|A0A060N0S6|A0A060N0S6_WHEAT, tr|U5U7B7|U5U7B7_WHEAT, tr|A0A290XYT1|A0A290XYT1_WHEAT, tr|A0A2U8JD31|A0A2U8JD31_WHEAT, tr|A0A2U8JD15|A0A2U8JD15_WHEAT
LDLSHNSL	40.96	897.456	8	3.3	449.736	26.46	105440	8425			sp|P08571|CD14_HUMAN, sp|Q6EMK4|VASN_HUMAN
LDLSHNSI	40.96	897.456	8	3.3	449.736	26.46	105440	8425			sp|Q86WI3|NLRC5_HUMAN
PQGPPPQ(+.98)GGNQPQGPPPPPGKPQ	40.89	2254.11	23	8.9	1128.07	18.84	0	4673	Deamidation (NQ)	Q7:Deamidation (NQ):8.74	sp|P02812|PRB2_HUMAN, sp|P04280|PRP1_HUMAN
FHADIC(+57.02)TLS	40.86	1062.48	9	3.3	532.249	26.94	134790	8694	Carbamidomethylation	C6:Carbamidomethylation:1000.00	sp|P02768|ALBU_HUMAN
EVRTSTASGLL	40.83	1132.61	11	2.3	567.313	25.97	174530	8215			sp|P98160|PGBM_HUMAN
VTEQDSKDSTYSLSSTL	40.74	1859.86	17	6	930.945	28.37	46120	9444			sp|P01834|IGKC_HUMAN, sp|P0DOX7|IGK_HUMAN
LRLAGLGLQQL	40.67	1180.73	11	4	591.374	34.1	11721	12440			sp|Q6EMK4|VASN_HUMAN
SGSVIDQSR	40.67	947.467	9	2.7	474.742	17.29	1919.7	4027			sp|P07911|UROM_HUMAN
VVDNGSGMC(+57.02)KAGFAGDDAPRAVF	40.66	2340.06	23	3.9	1171.04	29.47	32445	10035	Carbamidomethylation	C9:Carbamidomethylation:1000.00	sp|P60709|ACTB_HUMAN
MRTEDLPKAVVF	40.65	1404.74	12	3.4	703.381	30.86	78624	10720			sp|P08637|FCG3A_HUMAN, sp|O75015|FCG3B_HUMAN
NTGGSRYPGQGSPGGNRYPPQGGGGWGQPHGGG	40.62	3150.42	33	3.6	788.614	21.46	631160	5967			sp|P04156|PRIO_HUMAN
ALQPMVSALNIR	40.6	1311.73	12	1.9	656.875	32.13	174370	11396			sp|P07911|UROM_HUMAN
FRLALHNFG	40.55	1073.58	9	2.1	537.797	32.64	591220	11645			sp|P61970|NTF2_HUMAN
TGGSRYPGQGSPGGN(+.98)RYPPQGGGG	40.53	2261.02	24	9.3	754.688	18.62	76830	4425	Deamidation (NQ)	N15:Deamidation (NQ):27.42	sp|P04156|PRIO_HUMAN
AADHDVGSELPPEGVLGAL	40.4	1845.91	19	3.4	923.966	34.06	71854	12445			sp|Q9UHG2|PCS1N_HUMAN
YSQGSKGPGEDFRMATL	40.4	1842.86	17	2.6	615.295	29.22	685910	9838			sp|P41222|PTGDS_HUMAN
SQQPQQPFPQPQQQFPQPQQPQ	40.32	2615.25	22	1.3	1308.63	28.33	34350	9414			sp|P21292|GDBX_WHEAT, tr|A0A290XZ17|A0A290XZ17_WHEAT, tr|B5ANT1|B5ANT1_WHEAT, tr|A0A4D6K4X0|A0A4D6K4X0_WHEAT, tr|A0A290XYY5|A0A290XYY5_WHEAT, tr|A0A4D6JZI5|A0A4D6JZI5_WHEAT, tr|A0A290XYX2|A0A290XYX2_WHEAT, tr|A0A4D6Q708|A0A4D6Q708_WHEAT, tr|F2X0K9|F2X0K9_WHEAT, tr|Q41543|Q41543_WHEAT, tr|A0A4D6K1C3|A0A4D6K1C3_WHEAT, tr|A0A5B9Y471|A0A5B9Y471_WHEAT, tr|Q94G93|Q94G93_WHEAT, tr|B6DQB4|B6DQB4_WHEAT, t…
LDAGSFAGLPGLQL	40.23	1357.72	14	3	679.871	35.51	0	12956			sp|Q6EMK4|VASN_HUMAN
LLLSDPDKVTIGLL	40.2	1495.89	14	4.6	748.954	35.18	0	12828			sp|Q14624|ITIH4_HUMAN
QTFPHQPQQQVPQPQQPQQP	39.93	2365.16	20	1.7	1183.59	23.17	85625	6801			sp|P08453|GDB2_WHEAT, tr|B6DQB5|B6DQB5_WHEAT, tr|R9XWD0|R9XWD0_WHEAT, tr|R9XUB9|R9XUB9_WHEAT, tr|R9XW98|R9XW98_WHEAT, tr|R9XUS6|R9XUS6_WHEAT, tr|B6DQB6|B6DQB6_WHEAT, tr|H9BFB6|H9BFB6_WHEAT, tr|F2XAR4|F2XAR4_WHEAT, tr|A0A4D6Q720|A0A4D6Q720_WHEAT, tr|B6DQB3|B6DQB3_WHEAT, tr|A0A290XYW4|A0A290XYW4_WHEAT, tr|A0A5B9Y2N1|A0A5B9Y2N1_WHEAT, tr|A0A4D6Q7N0|A0A4D6Q7N0_WHEAT, tr|B6UKN0|B6UKN0_WHEAT, tr|Q6EEW9…
QPQLFPQPQPFPPQLPYPQPQ	39.91	2471.26	21	2.7	1236.64	34.73	8970.7	12684			tr|A0A0K2QJC8|A0A0K2QJC8_WHEAT, tr|A0A0K2QJ96|A0A0K2QJ96_WHEAT, tr|A0A0K2QJ85|A0A0K2QJ85_WHEAT, tr|I0IT52|I0IT52_WHEAT, tr|I0IT51|I0IT51_WHEAT, tr|A0A2R2Y424|A0A2R2Y424_WHEAT
TALTSQSGNLASESLHLPSSSSEFDERIAA	39.87	3104.49	30	3.3	1035.84	32.29	231980	11481			sp|Q9ULI3|HEG1_HUMAN
LPVLSPPRWP	39.81	1160.67	10	2.9	581.344	34.02	130880	12400			sp|Q99805|TM9S2_HUMAN
VEFTVSGTDC(+57.02)VAKEATEAAKC(+57.02)NL	39.67	2499.16	23	2.1	834.063	32.44	520030	11540	Carbamidomethylation	C10:Carbamidomethylation:1000.00;C21:Carbamidomethylation:1000.00	sp|P02765|FETUA_HUMAN
PRYPVGKF	39.54	962.534	8	3.6	482.276	23.42	136130	6898			sp|P01344|IGF2_HUMAN
Q(-17.03)TSVSPSKVILPRGGSVL	39.5	1807.02	18	1.9	904.519	31.74	412420	11146	Pyro-glu from Q	Q1:Pyro-glu from Q:1000.00	sp|P05362|ICAM1_HUMAN
PPPPPPPYGPGRIPPPPPAP	39.49	1994.08	20	3.3	998.049	28.74	198840	9613			sp|P02814|SMR3B_HUMAN
SC(+57.02)VLVDPEQVVQRHVVLAQL	39.39	2288.23	20	-8.3	1145.11	33.89	0	12322	Carbamidomethylation	C2:Carbamidomethylation:1000.00	sp|O95998|I18BP_HUMAN
NIKLPGSSKI	39.36	1055.63	10	3.3	528.826	25.11	51548	7758			sp|P02671|FIBA_HUMAN
LALEPGILDTANVEALRL	39.35	1907.07	18	3.1	954.547	35.27	0	12861			sp|Q6EMK4|VASN_HUMAN
PIVRGPC(+57.02)RAF	39.11	1171.63	10	2.5	586.823	23.38	248810	6846	Carbamidomethylation	C7:Carbamidomethylation:1000.00	sp|P02760|AMBP_HUMAN
KTALQPMVSALN	38.98	1271.69	12	4.1	636.855	28.51	20144	9511			sp|P07911|UROM_HUMAN
FSHVNIKL	38.71	956.544	8	2.6	479.281	28.04	150730	9264			sp|Q8WVN6|SCTM1_HUMAN
VVSLGSPSGEVSHPRKT	38.52	1735.92	17	2.8	579.649	19.43	86323	4920			sp|P02765|FETUA_HUMAN
TSGVHTFPAVLQSSGL	38.42	1599.83	16	3	800.923	33.42	87809	12113			sp|P01860|IGHG3_HUMAN, sp|P0DOX5|IGG1_HUMAN, sp|P01861|IGHG4_HUMAN, sp|P01857|IGHG1_HUMAN, sp|P01859|IGHG2_HUMAN
YQELHVDSVGAAAL	38.38	1471.73	14	1.9	736.874	30.33	49810	10453			sp|Q04756|HGFA_HUMAN
LNLGPITR	38.31	882.529	8	2.4	442.273	27.51	1297100	8904			sp|P07911|UROM_HUMAN
IFPPSDEQLKSGTA	38.3	1488.75	14	3.6	745.383	24.95	1342700	7873			sp|P01834|IGKC_HUMAN, sp|P0DOX7|IGK_HUMAN
Q(-17.03)PREPQVYTLPPSREEMTKNQVSL	38.24	2809.41	24	3.1	937.479	29.96	680710	10229	Pyro-glu from Q	Q1:Pyro-glu from Q:1000.00	sp|P01860|IGHG3_HUMAN, sp|P01859|IGHG2_HUMAN
RAHGQESAIF	38.01	1114.55	10	2.9	558.285	22.83	85664	6597			sp|Q8WVN6|SCTM1_HUMAN
AKVQWKVDNALQSGNSQE	37.8	2000.99	18	1.7	668.006	25.32	88734	7850			sp|P01834|IGKC_HUMAN, sp|P0DOX7|IGK_HUMAN
YETVRNGGLIF	37.8	1267.66	11	2.6	634.837	32.29	183550	11470			sp|P54710|ATNG_HUMAN
FC(+57.02)ERNPKPQVINIID	37.69	1841.95	15	2	921.982	29.26	242430	9899	Carbamidomethylation	C2:Carbamidomethylation:1000.00	sp|P12830|CADH1_HUMAN
YSKLTVDKSRWQQGNV	37.45	1907.99	16	3.1	637.004	23.71	116970	7017			sp|P0DOX5|IGG1_HUMAN, sp|P01857|IGHG1_HUMAN, sp|P01859|IGHG2_HUMAN
C(+57.02)PSGC(+57.02)QC(+57.02)SQPQTVFC(+57.02)TARQGTTVPRDVPPDTVGL	37.31	3775.72	34	1	1259.58	30.9	7260400	10588	Carbamidomethylation	C1:Carbamidomethylation:1000.00;C5:Carbamidomethylation:1000.00;C7:Carbamidomethylation:1000.00;C15:Carbamidomethylation:1000.00	sp|Q6EMK4|VASN_HUMAN
AGNTRIAQLRPEDL	37.26	1552.83	14	2.8	518.619	27.59	77045	9069			sp|Q6EMK4|VASN_HUMAN
FGGKPMIIYKGGTSREGGQTAPASTRL	37.24	2779.44	27	3	695.87	30.7	877880	10676			sp|P06396|GELS_HUMAN
RPPGFSPF	37.2	903.46	8	3.1	452.739	30.25	582470	10359			sp|P01042|KNG1_HUMAN
NTGGSRYPGQGSPGGNRYPPQGGGGWGQPHG	37.18	3036.37	31	2.2	760.102	21.85	228900	6151			sp|P04156|PRIO_HUMAN
VFAPANALPARSEAAAVQPVIGISQ	36.99	2476.34	25	0.4	1239.18	32.44	372510	11566			sp|Q96FE7|P3IP1_HUMAN
LAVHPNKVSM	36.98	1094.59	10	2.8	548.304	21.59	13521	6000			sp|Q9UGT4|SUSD2_HUMAN
FVQPPTKIC(+57.02)VGC(+57.02)PRDIPTNSPELEETL	36.94	3096.53	27	1.2	1033.18	32.13	1455800	11362	Carbamidomethylation	C9:Carbamidomethylation:1000.00;C12:Carbamidomethylation:1000.00	sp|P01042|KNG1_HUMAN
SELHC(+57.02)DKL	36.93	1000.46	8	2.3	501.241	19.34	12968	4895	Carbamidomethylation	C5:Carbamidomethylation:1000.00	sp|P69891|HBG1_HUMAN, sp|P02042|HBD_HUMAN, sp|P69892|HBG2_HUMAN, sp|P02100|HBE_HUMAN, sp|P68871|HBB_HUMAN
IAWARTEL	36.78	958.524	8	1.5	480.27	29.92	61371	10220			sp|P15328|FOLR1_HUMAN
AN(+.98)GAGGGGGGGGGGGGGGGGGGGQGQ	36.71	1728.68	26	2.7	865.349	5.57	0	1203	Deamidation (NQ)	N2:Deamidation (NQ):25.47	sp|Q9H7D7|WDR26_HUMAN
GQQQPFPPQQPYPQPQPFPSQQP	36.56	2645.27	23	0.5	1323.64	30.52	6458.1	10527			sp|P04722|GDA2_WHEAT, sp|P04721|GDA1_WHEAT, sp|P18573|GDA9_WHEAT, tr|K7XRA1|K7XRA1_WHEAT, tr|J7HT09|J7HT09_WHEAT, tr|A0A0K2QJX7|A0A0K2QJX7_WHEAT, tr|A7LHC8|A7LHC8_9POAL, tr|A0A0K2QJT3|A0A0K2QJT3_WHEAT, tr|A0A0E3Z7F7|A0A0E3Z7F7_WHEAT, tr|A0A1K0JNE4|A0A1K0JNE4_WHEAT, tr|A0A0E3UQV1|A0A0E3UQV1_WHEAT, tr|A0A0K2QJ92|A0A0K2QJ92_WHEAT, tr|A0A060N3B9|A0A060N3B9_WHEAT, tr|J7HZV4|J7HZV4_WHEAT, tr|K7X1F5|K7X…
DGSPHPDPSAGAKPC(+57.02)GSSSAGKIPC(+57.02)	36.52	2436.08	25	3	813.036	19.2	148010	4830	Carbamidomethylation	C15:Carbamidomethylation:1000.00;C25:Carbamidomethylation:1000.00	sp|Q15517|CDSN_HUMAN
THTITKL	36.36	812.476	7	3.2	407.246	19.01	28387	4747			sp|P01042|KNG1_HUMAN
LDLTRNALTGLPPGL	36.34	1549.88	15	3.3	775.951	34.23	11758	12493			sp|P02750|A2GL_HUMAN
SVMPGLKMTM	36.21	1093.53	10	3.8	547.776	31.78	93941	11209			sp|Q14624|ITIH4_HUMAN
VAQAGGADPDKFQGVIAE	35.97	1771.87	18	3.2	886.947	27.55	38357	9026			sp|P39060|COIA1_HUMAN
SQQPQQPFPQQPHQPQQPYPQQQP	35.82	2865.36	24	1.2	1433.69	24.33	254760	7320			tr|B6ETR9|B6ETR9_WHEAT, tr|A0A290XYU3|A0A290XYU3_WHEAT, tr|U5UA46|U5UA46_WHEAT, tr|R9XT67|R9XT67_WHEAT, tr|R9XUY1|R9XUY1_WHEAT, tr|R9XVE2|R9XVE2_WHEAT, tr|A0A290XYT2|A0A290XYT2_WHEAT, tr|R9XWH8|R9XWH8_WHEAT, tr|U5U6L8|U5U6L8_WHEAT, tr|A0A060N0S6|A0A060N0S6_WHEAT, tr|U5U7B7|U5U7B7_WHEAT, tr|A0A290XYT1|A0A290XYT1_WHEAT, tr|A0A2U8JD31|A0A2U8JD31_WHEAT, tr|A0A2U8JD15|A0A2U8JD15_WHEAT
IFPPSDEQLKSGTASV	35.79	1674.85	16	4.4	838.434	27.27	92303	8875			sp|P01834|IGKC_HUMAN, sp|P0DOX7|IGK_HUMAN
PPQGGNKPQ(+.98)GPPPPGKPQGPPPQ	35.78	2254.15	23	-7.1	1128.07	18.79	0	4653	Deamidation (NQ)	Q9:Deamidation (NQ):33.18	sp|P02812|PRB2_HUMAN, sp|P04280|PRP1_HUMAN
AFRQGHNSVF	35.77	1161.57	10	2.7	581.793	22.83	75173	6576			sp|P02790|HEMO_HUMAN
WGC(+57.02)C(+57.02)PIPEAVC(+57.02)C(+57.02)SDHQ(+.98)HC(+57.02)C(+57.02)PQGYTC(+57.02)VAEGQC(+57.02)QRG	35.61	4124.57	34	6.8	1032.16	27.27	45148	8877	Carbamidomethylation; Deamidation (NQ)	C3:Carbamidomethylation:1000.00;C4:Carbamidomethylation:1000.00;C11:Carbamidomethylation:1000.00;C12:Carbamidomethylation:1000.00;Q16:Deamidation (NQ):4.33;C18:Carbamidomethylation:1000.00;C19:Carbamidomethylation:1000.00;C25:Carbamidomethylation:1000.00;C31:Carbamidomethylation:1000.00	sp|P28799|GRN_HUMAN
VKEPGC(+57.02)GC(+57.02)C(+57.02)MTC(+57.02)AL	35.49	1641.64	14	1.8	821.831	25.93	70954	8160	Carbamidomethylation	C6:Carbamidomethylation:1000.00;C8:Carbamidomethylation:1000.00;C9:Carbamidomethylation:1000.00;C12:Carbamidomethylation:1000.00	sp|P24593|IBP5_HUMAN
Q(-17.03)ERAGHGQLAQLGGVLL	35.47	1728.93	17	3.4	865.474	34.06	0	12406	Pyro-glu from Q	Q1:Pyro-glu from Q:1000.00	sp|B4DS77|SHSA9_HUMAN
LFPPKPKDTLM	35.31	1285.71	11	-4.4	643.86	27.19	410370	9342			sp|P01860|IGHG3_HUMAN, sp|P0DOX5|IGG1_HUMAN, sp|P01861|IGHG4_HUMAN, sp|P01857|IGHG1_HUMAN, sp|P01859|IGHG2_HUMAN
TVKDKFSEF	35.2	1099.55	9	2.9	550.786	25.03	57521	7702			sp|P02656|APOC3_HUMAN
GGNQPQRPPPPPGKP	35.13	1522.8	15	3.3	762.41	17.08	0	3943			sp|P10163|PRB4_HUMAN
PLFPHVL	34.9	821.48	7	3.2	411.748	33.9	81731	12339			sp|Q9UGR2|Z3H7B_HUMAN, sp|Q00839|HNRPU_HUMAN
VLNLGPITRK	34.83	1109.69	10	2.7	555.855	25.97	364730	8137			sp|P07911|UROM_HUMAN
YVVHTNYDEY	34.82	1301.56	10	3.1	651.788	25.24	29899	7829			sp|P02760|AMBP_HUMAN
QQGGQQQQGPPPPQGKPQGPPQQGGHPPPPQG	34.8	3215.56	32	6.1	1072.87	17.61	20096	4156			sp|P02810|PRPC_HUMAN
FSSPHGKDLL	34.68	1099.57	10	3.3	550.792	24.33	46521	7365			sp|P02787|TRFE_HUMAN
WGC(+57.02)C(+57.02)PIPEAVC(+57.02)C(+57.02)SDHQHC(+57.02)C(+57.02)PQGYTC(+57.02)VAEGQC(+57.02)QRG	34.5	4123.58	34	-1.1	1031.9	27.3	0	8877	Carbamidomethylation	C3:Carbamidomethylation:1000.00;C4:Carbamidomethylation:1000.00;C11:Carbamidomethylation:1000.00;C12:Carbamidomethylation:1000.00;C18:Carbamidomethylation:1000.00;C19:Carbamidomethylation:1000.00;C25:Carbamidomethylation:1000.00;C31:Carbamidomethylation:1000.00	sp|P28799|GRN_HUMAN
GRLASPGFPGE	34.45	1086.55	11	2.1	544.281	25.53	20279	7970			sp|O00187|MASP2_HUMAN
YKWKETL	34.33	966.518	7	2.9	484.267	25.48	65589	7931			sp|Q14624|ITIH4_HUMAN
RSGSVIDQSRVLNLGPITR	34.27	2067.15	19	0.8	690.059	31.5	112770	11063			sp|P07911|UROM_HUMAN
AC(+57.02)ETFQYGGC(+57.02)M(+15.99)GNGNN(+.98)FVTEKEC(+57.02)LQTC(+57.02)RTVA	34.25	3618.49	31	5.3	1207.18	28.77	0	9636	Carbamidomethylation; Oxidation (M); Deamidation (NQ)	C2:Carbamidomethylation:1000.00;C10:Carbamidomethylation:1000.00;M11:Oxidation (M):1000.00;N16:Deamidation (NQ):0.00;C23:Carbamidomethylation:1000.00;C27:Carbamidomethylation:1000.00	sp|P02760|AMBP_HUMAN
GWNTGGSRYPGQGSPGGNRYPPQGGGG	34.2	2617.18	27	3.7	873.404	23.54	91857	6987			sp|P04156|PRIO_HUMAN
PQQSQQPFPQQPHQPQQPYPQQQP	34.2	2865.36	24	1.2	1433.69	24.33	254760	7338			tr|U5U6N3|U5U6N3_WHEAT
IFPPSDEQLKSGTAS	34.16	1575.78	15	3	788.899	24.42	519080	7405			sp|P01834|IGKC_HUMAN, sp|P0DOX7|IGK_HUMAN
AAFRQGHNSVF	33.95	1232.61	11	3	617.312	23.5	47249	6941			sp|P02790|HEMO_HUMAN
AVEQNTLQEFLKLA	33.91	1602.86	14	3	802.441	35.35	0	12891			sp|Q9H299|SH3L3_HUMAN
AC(+57.02)NLPIVRGPC(+57.02)RAFIQL	33.7	1984.05	17	2.6	662.359	33.46	1015400	12077	Carbamidomethylation	C2:Carbamidomethylation:1000.00;C11:Carbamidomethylation:1000.00	sp|P02760|AMBP_HUMAN
LIKVDGVVTKKR	33.62	1354.87	12	2.4	452.63	19.15	19998	4803			sp|Q9UEF7|KLOT_HUMAN
LTGLGHRSDHYNC(+57.02)VSSGGQC(+57.02)	33.53	2203.95	20	2.9	735.659	19.39	7083.2	4933	Carbamidomethylation	C13:Carbamidomethylation:1000.00;C20:Carbamidomethylation:1000.00	sp|P60022|DEFB1_HUMAN
SGSVIDQSRVLNLGPITRKGVQ	33.42	2323.3	22	2.7	775.442	31.4	59399	11020			sp|P07911|UROM_HUMAN
DTHFPIC(+57.02)I	33.3	1001.46	8	1.6	501.74	33.15	404620	11938	Carbamidomethylation	C7:Carbamidomethylation:1000.00	sp|P81172|HEPC_HUMAN
FSLKVEPPQGIPGDDTALNG	33.28	2054.03	20	1.7	1028.03	32.17	530290	11443			sp|Q7Z5L0|VMO1_HUMAN
LVLHSARPGAPPPQ(+.98)PLDLQHRAQAGANTRPC(+57.02)PS	33.22	3509.81	33	7.7	702.974	29.63	0	10074	Deamidation (NQ); Carbamidomethylation	Q14:Deamidation (NQ):0.00;C31:Carbamidomethylation:1000.00	sp|P98160|PGBM_HUMAN
DILASPPRLPEPQPYPGAPHHS	33.13	2375.2	22	4.6	792.745	29.14	78383	9845			sp|P39060|COIA1_HUMAN
LKITGTM(+15.99)PPLPLEATG	32.98	1653.9	16	0.3	827.958	31.46	113800	11044	Oxidation (M)	M7:Oxidation (M):1000.00	sp|P08571|CD14_HUMAN
VTLVPVSC(+57.02)SELEKAGAGLSSL	32.89	2116.11	21	4.8	1059.07	34.4	0	12571	Carbamidomethylation	C8:Carbamidomethylation:1000.00	sp|O95865|DDAH2_HUMAN
LRLPASLAE	32.88	968.565	9	1.5	485.291	29.59	54994	10050			sp|Q6EMK4|VASN_HUMAN
HPPPPPPPP	32.78	931.491	9	2.8	466.754	18.11	9478.8	4381			sp|P14866|HNRPL_HUMAN, sp|P13378|HXD8_HUMAN, sp|Q15032|R3HD1_HUMAN, sp|Q9C0F0|ASXL3_HUMAN, sp|P17676|CEBPB_HUMAN
SC(+57.02)ETKKLGQSL	32.7	1249.63	11	2.2	625.826	20.3	16302	5369	Carbamidomethylation	C2:Carbamidomethylation:1000.00	sp|P01042|KNG1_HUMAN
GSTGSWNSGSSGTGSTGN(+.98)QNPGSPRPGSTGTWNPGSSERGSAG	32.68	4022.72	43	1.9	1341.92	23.75	0	7052	Deamidation (NQ)	N18:Deamidation (NQ):7.65	sp|P02671|FIBA_HUMAN
FHVDQVTT	32.68	945.456	8	2.6	473.736	23.46	42543	6912			sp|P01009|A1AT_HUMAN
NQSPVDQGATGASQGLLDRKEVLGGVIAGGLVG	32.45	3162.66	33	2.1	1055.23	33.5	406630	12126			sp|P18827|SDC1_HUMAN
YSTRDRIPVYSA	32.28	1426.72	12	3.1	714.37	24.26	128190	7308			sp|O94919|ENDD1_HUMAN
FTVRMAL	32.17	836.458	7	2.2	419.237	32.05	381300	11351			sp|P07911|UROM_HUMAN
GSTGSWNSGSSGTGSTGNQNPGSPRPGSTGTWNPGSSERG	32.16	3806.65	40	1	1269.89	23.59	41858	6985			sp|P02671|FIBA_HUMAN
SSSDTC(+57.02)GPC(+57.02)EPASC(+57.02)PPLPPLGC(+57.02)L	32.1	2458.03	23	3.3	1230.03	34.06	79742	12449	Carbamidomethylation	C6:Carbamidomethylation:1000.00;C9:Carbamidomethylation:1000.00;C14:Carbamidomethylation:1000.00;C22:Carbamidomethylation:1000.00	sp|Q16270|IBP7_HUMAN
VIKGARDSHAGLY	32.09	1385.74	13	2.7	462.922	19.01	10103	4738			sp|Q8WVN6|SCTM1_HUMAN
DILASPPRLPEPQPYPGAPHH	32.08	2288.17	21	1.7	763.732	29.38	74034	9971			sp|P39060|COIA1_HUMAN
WGC(+57.02)C(+57.02)PIPEAVC(+57.02)C(+57.02)SDHQ(+.98)HC(+57.02)C(+57.02)PQGYTC(+57.02)VAEGQC(+57.02)QR	32.07	4067.55	33	6.8	1017.9	27.26	0	8853	Carbamidomethylation; Deamidation (NQ)	C3:Carbamidomethylation:1000.00;C4:Carbamidomethylation:1000.00;C11:Carbamidomethylation:1000.00;C12:Carbamidomethylation:1000.00;Q16:Deamidation (NQ):17.25;C18:Carbamidomethylation:1000.00;C19:Carbamidomethylation:1000.00;C25:Carbamidomethylation:1000.00;C31:Carbamidomethylation:1000.00	sp|P28799|GRN_HUMAN
EAGENQKQPEKNAGPTARTSATVP	32.03	2480.23	24	2.4	827.751	18.02	18279	4322			sp|Q9H2A7|CXL16_HUMAN
VDFGSTEC(+57.02)SC(+57.02)PPGGGKISC(+57.02)QF	31.88	2288.95	21	1.4	1145.48	29.33	40589	9952	Carbamidomethylation	C8:Carbamidomethylation:1000.00;C10:Carbamidomethylation:1000.00;C19:Carbamidomethylation:1000.00	sp|P98095|FBLN2_HUMAN
SRVLNLGPITRKGVQ	31.87	1636.97	15	2.8	546.667	25.73	119240	8080			sp|P07911|UROM_HUMAN
SPALTISKVLL	31.79	1140.71	11	3	571.365	34.28	4097	12533			sp|P51965|UB2E1_HUMAN, sp|P61077|UB2D3_HUMAN, sp|Q96LR5|UB2E2_HUMAN, sp|P62837|UB2D2_HUMAN, sp|Q969T4|UB2E3_HUMAN
NGQPLSMVPPDPHHLLPDGTLL	31.77	2347.2	22	0.6	1174.61	33.98	165220	12387			sp|Q8WZ75|ROBO4_HUMAN
YRLC(+57.02)ERY	31.69	1058.5	7	2.9	530.257	21.9	70014	6138	Carbamidomethylation	C4:Carbamidomethylation:1000.00	sp|P08493|MGP_HUMAN
FDLSPLLLGTGKSPRQSL	31.64	1928.07	18	3.1	643.7	34.24	34910	12484			sp|P15289|ARSA_HUMAN
RDGLLC(+57.02)GETGGGGGSALGPGGGGGGGG	31.44	2185.98	27	1.7	1094	16.05	8956.4	3522	Carbamidomethylation	C6:Carbamidomethylation:1000.00	sp|Q9Y4X5|ARI1_HUMAN
LRLPASLAEYTV	31.34	1331.74	12	3.9	666.882	33.94	0	12344			sp|Q6EMK4|VASN_HUMAN
C(+57.02)RFGTC(+57.02)T	31.26	900.358	7	2.8	451.188	18.62	29209	4563	Carbamidomethylation	C1:Carbamidomethylation:1000.00;C6:Carbamidomethylation:1000.00	sp|P35318|ADML_HUMAN
QDGVLTPPPPPPPPPP	31.22	1601.85	16	-2.2	801.928	25.48	0	7934			sp|A8MWX3|WASH4_HUMAN, sp|Q6VEQ5|WASH2_HUMAN, sp|A8K0Z3|WASH1_HUMAN, sp|Q9NQA3|WASH6_HUMAN, sp|C4AMC7|WASH3_HUMAN
FFLYSKL	31.08	916.506	7	3.8	459.262	34.06	15301	12425			sp|P01860|IGHG3_HUMAN, sp|P0DOX5|IGG1_HUMAN, sp|P01857|IGHG1_HUMAN, sp|P01859|IGHG2_HUMAN
AWKADSSPVKAGVETTTPSKQSNNKYAASSYL	31.08	3385.68	32	0.9	847.428	30.29	248840	10427			sp|P0DOY2|IGLC2_HUMAN, sp|P0DOY3|IGLC3_HUMAN
GPPPPQGKPQGPPQQGGHPPPPQG	30.93	2333.17	24	2.5	778.731	17.15	11211	3964			sp|P02810|PRPC_HUMAN
Q(-17.03)VSTHEQSESAHGRTGTSTGGRQG	30.93	2437.1	24	3.3	813.375	15.61	2589	3382	Pyro-glu from Q	Q1:Pyro-glu from Q:1000.00	sp|P20930|FILA_HUMAN
LVLHSARPGAPPPQPLDLQHRAQ(+.98)AGANTRPC(+57.02)PS	30.86	3509.81	33	7.7	702.974	29.74	0	10134	Deamidation (NQ); Carbamidomethylation	Q23:Deamidation (NQ):0.00;C31:Carbamidomethylation:1000.00	sp|P98160|PGBM_HUMAN
GDQ(+.98)GVSGPPGVPGQAQ(+.98)VQEKGDFATKG	30.8	2612.24	27	1.3	1307.13	24.62	1391500	7637	Deamidation (NQ)	Q3:Deamidation (NQ):57.58;Q16:Deamidation (NQ):12.81	sp|P02462|CO4A1_HUMAN
LAQELPQQLTSPGYPEPYGKGQESSTDIKAPEGF	30.56	3661.78	34	0.5	1221.6	31.97	464080	11311			sp|Q9NZP8|C1RL_HUMAN
DDPRPPNPPKPMPNPNPNHPSSSGS	30.39	2632.21	25	2.7	878.413	20.26	377330	5391			sp|P14209|CD99_HUMAN
DGLPGSMGPPGTPS	30.37	1268.57	14	-2.4	635.291	16.54	52764	3720			sp|P02462|CO4A1_HUMAN
NGQPLSMVPPDPHHLLPDGTL	30.32	2234.12	21	2.9	745.715	33.19	268280	11954			sp|Q8WZ75|ROBO4_HUMAN
GKGGGGGGSPGPT	30.27	984.462	13	5.2	493.241	8.72	1324.2	1797			sp|Q9NRL3|STRN4_HUMAN
LLQPPARGHAHDGQALSTDL	30.25	2096.08	20	3.3	699.702	25.61	118560	7983			sp|Q8WZ75|ROBO4_HUMAN
KELKFVTL	30.15	976.596	8	3	489.307	30.08	631110	10276			sp|P15309|PPAP_HUMAN
QVQGGVAQLVIKGARDSHAGL	30.1	2103.15	21	2.4	702.061	32.49	6493100	11557			sp|Q8WVN6|SCTM1_HUMAN
SVIDQSRVLNLGP	29.97	1396.77	13	3.7	699.394	31.25	0	10915			sp|P07911|UROM_HUMAN
VAQAGGADPDKFQGVIAEL	29.96	1884.96	19	1.2	943.487	33.7	52945	12234			sp|P39060|COIA1_HUMAN
LAWYQQKPGQAPRL	29.95	1654.89	14	3.6	552.641	30.9	295640	10708			sp|P04433|KV311_HUMAN, sp|P01624|KV315_HUMAN, sp|A0A0A0MRZ8|KVD11_HUMAN, sp|P01619|KV320_HUMAN, sp|A0A087WSY6|KVD15_HUMAN
AISDRIC(+57.02)IHTN	29.88	1298.64	11	2.4	650.329	23.13	62021	6750	Carbamidomethylation	C7:Carbamidomethylation:1000.00	sp|P07858|CATB_HUMAN
PILRHGIQY	29.83	1095.62	9	4	548.819	23.92	73322	7154			sp|P01042|KNG1_HUMAN
NSDSEC(+57.02)PLSHDGYC(+57.02)LHDGVC(+57.02)M	29.79	2451.92	21	2	818.315	28.53	47644	9529	Carbamidomethylation	C6:Carbamidomethylation:1000.00;C14:Carbamidomethylation:1000.00;C20:Carbamidomethylation:1000.00	sp|P01133|EGF_HUMAN
LSSHIANVERVPFDAATLHTSTA	29.7	2436.24	23	-0.4	813.087	31.37	0	10978			sp|P06396|GELS_HUMAN
LVLHSARPGAPPPQPLDLQHRAQAGANTRPC(+57.02)PS	29.54	3508.82	33	3.5	702.774	29.92	953860	10174	Carbamidomethylation	C31:Carbamidomethylation:1000.00	sp|P98160|PGBM_HUMAN
DPFNPFELTNHAVL	29.46	1612.79	14	3.2	807.404	35.3	0	12871			sp|P53634|CATC_HUMAN
FVHWQEPRAPLQGTL	29.42	1777.93	15	2.1	593.651	32.52	565880	11602			sp|P30530|UFO_HUMAN
PIVRGPC(+57.02)RAFIQL	29.42	1525.86	13	2.1	763.936	32.95	129170	11839	Carbamidomethylation	C7:Carbamidomethylation:1000.00	sp|P02760|AMBP_HUMAN
LKLDGKF	29.39	819.485	7	2.9	410.751	25.52	84650	7948			sp|P02765|FETUA_HUMAN
GVPGSAGPEGEPGLIGPPGPPG	29.38	1894.94	22	-8.7	948.47	19.61	128080	4975			sp|P29400|CO4A5_HUMAN
MDRVPTPQAIRAAQGLL	29.33	1836	17	1.8	613.01	33.03	736520	11857			sp|O75594|PGRP1_HUMAN
PPQPGQIPGPGSM(+15.99)MPGQ	29.28	1690.78	17	-3.1	846.395	17.97	14700	4302	Oxidation (M)	M13:Oxidation (M):0.00	sp|Q92922|SMRC1_HUMAN
WQPGPQ(+.98)GPPGIPGPPGP	29.16	1635.8	17	-6.5	818.904	22.7	513200	6398	Deamidation (NQ)	Q6:Deamidation (NQ):2.76	sp|Q07092|COGA1_HUMAN
VTKKEDSC(+57.02)QLGYSAGPC(+57.02)MGM	29.01	2217.95	20	3	740.327	26.42	102050	8439	Carbamidomethylation	C8:Carbamidomethylation:1000.00;C17:Carbamidomethylation:1000.00	sp|P02760|AMBP_HUMAN
FRVVAQGVGIPEDSIFTM	29	1965	18	3.7	983.512	35.07	0	12795			sp|P02760|AMBP_HUMAN
Q(-17.03)NPGSPRPGSTGTWNPGSSERGSAGHWTSESS	28.54	3237.41	32	1.1	1080.14	24.91	139380	7658	Pyro-glu from Q	Q1:Pyro-glu from Q:1000.00	sp|P02671|FIBA_HUMAN
PQGPPPQGGNQPQ(+.98)GPPPPPGKPQ	28.51	2254.11	23	8.9	1128.07	18.83	0	4667	Deamidation (NQ)	Q13:Deamidation (NQ):0.00	sp|P02812|PRB2_HUMAN, sp|P04280|PRP1_HUMAN
ETLTHTITKL	28.38	1155.65	10	1	578.833	25.73	61355	8060			sp|P01042|KNG1_HUMAN
IAVEWESNGQPEN(+.98)N(+.98)YKTTPPVL	28.36	2487.18	22	10	1244.61	32.33	191710	11498	Deamidation (NQ)	N13:Deamidation (NQ):0.00;N14:Deamidation (NQ):0.00	sp|P0DOX5|IGG1_HUMAN, sp|P01861|IGHG4_HUMAN, sp|P01857|IGHG1_HUMAN
GHPGSGSGSGGGGGGGGGGGGSGGGGGGAPGG	28.32	2136.86	32	2.4	1069.44	14.61	0	3067			sp|Q00577|PURA_HUMAN
EAGENQKQPEKNAGPTARTSATVPVLC(+57.02)	28.28	2852.41	27	3.6	951.814	23.21	179270	6787	Carbamidomethylation	C27:Carbamidomethylation:1000.00	sp|Q9H2A7|CXL16_HUMAN
FVQPPTKIC(+57.02)VGC(+57.02)PRDIPTNSPELE	28.27	2753.35	24	2.6	918.793	29.88	402380	10177	Carbamidomethylation	C9:Carbamidomethylation:1000.00;C12:Carbamidomethylation:1000.00	sp|P01042|KNG1_HUMAN
GFVPPPPPPPYGPGRIPPPPPAPYGP	28.09	2614.37	26	-0.6	1308.19	31.65	2439100	11611			sp|P02814|SMR3B_HUMAN
TVLIPPEDTRIDGGPVIL	27.98	1904.06	18	3.3	953.041	34.19	21372	12485			sp|Q96J84|KIRR1_HUMAN
GC(+57.02)C(+57.02)PIPEAVC(+57.02)C(+57.02)SDHQHC(+57.02)C(+57.02)PQGYTC(+57.02)VAEGQC(+57.02)QR	27.97	3880.48	32	3.1	971.131	24.75	217120	7595	Carbamidomethylation	C2:Carbamidomethylation:1000.00;C3:Carbamidomethylation:1000.00;C10:Carbamidomethylation:1000.00;C11:Carbamidomethylation:1000.00;C17:Carbamidomethylation:1000.00;C18:Carbamidomethylation:1000.00;C24:Carbamidomethylation:1000.00;C30:Carbamidomethylation:1000.00	sp|P28799|GRN_HUMAN
VVVHPLAKPGADPC(+57.02)L	27.81	1571.85	15	3.4	524.959	25.81	72344	8100	Carbamidomethylation	C14:Carbamidomethylation:1000.00	sp|P01133|EGF_HUMAN
RFLAIHN	27.71	869.487	7	2.4	435.752	25.4	44198	7888			sp|Q8NGJ7|O51A2_HUMAN, sp|Q8NGJ6|O51A4_HUMAN, sp|Q8NH64|O51A7_HUMAN
NC(+57.02)FAIRH	27.71	916.434	7	2.9	459.226	19.39	9230.2	4931	Carbamidomethylation	C2:Carbamidomethylation:1000.00	sp|Q9Y287|ITM2B_HUMAN
TARLEDLENQLANQ	27.7	1613.8	14	3.2	807.91	30.25	24016	10413			sp|O95460|MATN4_HUMAN
VAWKADSSPVKAGVETTTPSKQSNNKYAASS	27.62	3208.6	31	3	803.16	21.94	152780	6183			sp|P0DOY2|IGLC2_HUMAN, sp|P0DOY3|IGLC3_HUMAN
NVISC(+57.02)QGLAPSQGRPGLSL	27.54	1953.01	19	3.2	977.515	31.42	111080	11019	Carbamidomethylation	C5:Carbamidomethylation:1000.00	sp|P12109|CO6A1_HUMAN
DVYQEPTDPKFPQQ	27.53	1690.78	14	3.3	846.402	25.77	51550	8111			sp|P09958|FURIN_HUMAN
SKC(+57.02)C(+57.02)KHPEAKRMPC(+57.02)	27.51	1787.81	14	3	447.96	14.9	2495.4	3157	Carbamidomethylation	C3:Carbamidomethylation:1000.00;C4:Carbamidomethylation:1000.00;C14:Carbamidomethylation:1000.00	sp|P02768|ALBU_HUMAN
SDLHAHKL	27.45	919.487	8	2.8	460.752	16.34	5617.1	3636			sp|P69905|HBA_HUMAN
DLHAHKL	27.28	832.456	7	2.6	417.236	16.69	26657	3781			sp|P69905|HBA_HUMAN
LGSPSGEVSHPRKT	27.25	1450.75	14	2.9	726.386	18.42	36380	4477			sp|P02765|FETUA_HUMAN
GQIPASQ(+.98)Q(+.98)QKG	26.97	1142.56	11	3	572.287	14.82	6178.3	3032	Deamidation (NQ)	Q7:Deamidation (NQ):14.04;Q8:Deamidation (NQ):17.01	tr|A0A3G2C3E3|A0A3G2C3E3_WHEAT
EGSIGGSGGSGGGGGGGLKP	26.93	1543.72	20	6.9	772.874	23.92	148880	7144			sp|Q96PV0|SYGP1_HUMAN
LQGASKLQELHL	26.87	1335.75	12	2.7	446.259	30	134740	10259			sp|P02750|A2GL_HUMAN
Q(-17.03)LSPGISTIHLHPQF	26.86	1656.86	15	2.2	829.44	33.69	0	12218	Pyro-glu from Q	Q1:Pyro-glu from Q:1000.00	sp|Q14766|LTBP1_HUMAN
KGARDSHAGL	26.73	1010.53	10	2.5	506.271	16.83	47007	3833			sp|Q8WVN6|SCTM1_HUMAN
VIILNHPGQISAGYAPVL	26.7	1861.05	18	2.2	931.532	33.58	20377	12177			sp|Q5VTE0|EF1A3_HUMAN, sp|P68104|EF1A1_HUMAN
C(+57.02)C(+57.02)KADDKETC(+57.02)	26.63	1285.47	10	1.3	643.745	4.65	0	997	Carbamidomethylation	C1:Carbamidomethylation:1000.00;C2:Carbamidomethylation:1000.00;C10:Carbamidomethylation:1000.00	sp|P02768|ALBU_HUMAN
IVDNNILFLGKVNRP	26.47	1710.98	15	2.8	571.335	32.76	402930	11730			sp|P05154|IPSP_HUMAN
VEVLPKAGALNSNDAFVLKTPSAAYL	26.43	2687.45	26	4.6	896.829	33.54	78447	12150			sp|P06396|GELS_HUMAN
FPGAPGPKGEIGAVGNA	26.27	1537.79	17	0.4	769.902	20.6	23382	5513			sp|P08123|CO1A2_HUMAN
VSLGSPSGEVSHP	26.25	1251.61	13	3.7	626.814	22.87	38063	6562			sp|P02765|FETUA_HUMAN
GGGGGGGGGGGGGAGGGGGGM(+15.99)Q(+.98)	26.25	1448.53	22	-1.5	725.273	34.85	6538.4	12739	Oxidation (M); Deamidation (NQ)	M21:Oxidation (M):1000.00;Q22:Deamidation (NQ):1000.00	sp|P20264|PO3F3_HUMAN
FTLGRML	26.24	836.458	7	2.2	419.237	32.05	381300	11374			sp|Q06418|TYRO3_HUMAN
VTRQEDLSVGSVL	26.13	1401.75	13	1.3	701.881	30.5	58948	10538			sp|P55290|CAD13_HUMAN
LAFPGHVF	26.1	886.47	8	2.1	444.243	32.6	579070	11629			sp|P98160|PGBM_HUMAN
M(+15.99)PGIGGSPGITGSKGDMGP	25.98	1730.8	19	4.9	866.41	24.17	466090	7159	Oxidation (M)	M1:Oxidation (M):63.73	sp|P02462|CO4A1_HUMAN
GSPSGEVSHPRKT	25.83	1337.67	13	2.6	669.843	18.42	52786	4475			sp|P02765|FETUA_HUMAN
YETVRNGGLIFAGLA	25.75	1579.84	15	4.9	790.929	34.47	0	12593			sp|P54710|ATNG_HUMAN
VAIRGIPFTL	25.74	1085.66	10	3.6	543.839	34.88	0	12734			sp|P98164|LRP2_HUMAN
GMPGIGGSPGITGSKGDM(+15.99)	25.72	1633.74	18	3.4	817.882	17.92	45241	4218	Oxidation (M)	M18:Oxidation (M):54.16	sp|P02462|CO4A1_HUMAN
YGRAPQL	25.39	803.429	7	2.6	402.723	22.41	32516	6387			sp|P02760|AMBP_HUMAN
FVTEKEC(+57.02)LQTC(+57.02)RTVAAC(+57.02)NL	25.27	2299.08	19	2.6	767.368	26.54	855190	8469	Carbamidomethylation	C7:Carbamidomethylation:1000.00;C11:Carbamidomethylation:1000.00;C17:Carbamidomethylation:1000.00	sp|P02760|AMBP_HUMAN
PIGQEGAPGRPG	25.16	1134.58	12	3.5	568.298	17.2	123230	3927			sp|P08572|CO4A2_HUMAN
KQN(+.98)PGADGAAQ(+.98)VGGGAPQPGAAGGGGG	25.15	2205	27	-2.5	1103.51	16.59	59691	3711	Deamidation (NQ)	N3:Deamidation (NQ):0.00;Q11:Deamidation (NQ):31.93	sp|Q9UD57|NKX12_HUMAN
FRQLAPRAKLDAF	25.03	1531.86	13	2.2	511.629	31.81	290310	11211			sp|P08294|SODE_HUMAN
Q(+.98)M(+15.99)LATTSPALMNGSGQSPSVLKGI	25.01	2404.2	24	0.9	1203.11	29.47	0	9996	Deamidation (NQ); Oxidation (M)	Q1:Deamidation (NQ):24.15;M2:Oxidation (M):27.52	sp|Q9BZ29|DOCK9_HUMAN
PPPPPPPPPPPP	24.78	1182.64	12	2.2	1183.65	23.13	23303	6823			sp|Q86TG7|PEG10_HUMAN, sp|Q8N9B5|JMY_HUMAN, sp|Q9Y6R4|M3K4_HUMAN, sp|Q6P5Q4|LMOD2_HUMAN, sp|P17483|HXB4_HUMAN, sp|Q8N3X1|FNBP4_HUMAN, sp|Q96PY5|FMNL2_HUMAN, sp|P46379|BAG6_HUMAN, sp|O60610|DIAP1_HUMAN, sp|O15054|KDM6B_HUMAN, sp|O14654|IRS4_HUMAN, sp|Q15911|ZFHX3_HUMAN, sp|Q2VWA4|SKOR2_HUMAN, sp|Q6ZW33|MICLK_HUMAN, sp|Q9UPT8|ZC3H4_HUMAN, sp|Q5VUA4|ZN318_HUMAN, sp|P78362|SRPK2_HUMAN, sp|Q70E73|RAPH…
GPGPMGLM(+15.99)GPRGPPGAAGAPGPQ(+.98)GFQGPAGEPGEPGQTGPAG	24.76	3734.72	42	-2.3	1245.91	19.75	564670	5046	Oxidation (M); Deamidation (NQ)	M8:Oxidation (M):16.66;Q23:Deamidation (NQ):5.77	sp|P08123|CO1A2_HUMAN
AIQDPRL	24.67	811.455	7	2.5	406.736	23.59	44174	6976			sp|P01833|PIGR_HUMAN
YGSRHLAAKM	24.48	1132.58	10	3.1	567.3	17.76	4332.9	4237			sp|Q16769|QPCT_HUMAN
SQQPQQPFPQQPHQ(+.98)PQQPYPQ	24.47	2513.17	21	8.1	1257.6	24.17	501100	7268	Deamidation (NQ)	Q14:Deamidation (NQ):0.00	tr|B6ETR9|B6ETR9_WHEAT, tr|A0A290XYU3|A0A290XYU3_WHEAT, tr|U5UA46|U5UA46_WHEAT, tr|R9XT67|R9XT67_WHEAT, tr|R9XUY1|R9XUY1_WHEAT, tr|R9XVE2|R9XVE2_WHEAT, tr|A0A290XYT2|A0A290XYT2_WHEAT, tr|R9XWH8|R9XWH8_WHEAT, tr|U5U6L8|U5U6L8_WHEAT, tr|A0A060N0S6|A0A060N0S6_WHEAT, tr|U5U7B7|U5U7B7_WHEAT, tr|A0A290XYT1|A0A290XYT1_WHEAT, tr|A0A2U8JD31|A0A2U8JD31_WHEAT, tr|A0A2U8JD15|A0A2U8JD15_WHEAT
AETC(+57.02)VPVL	24.41	887.442	8	2	888.451	30.78	552530	10614	Carbamidomethylation	C4:Carbamidomethylation:1000.00	sp|P07911|UROM_HUMAN
MVEHTPDEESIDWTKIEPSVNF	24.39	2602.19	22	2.6	868.406	33.54	0	12135			sp|Q12907|LMAN2_HUMAN
HSARPGAPPPQPLDLQHRAQAGANTRPC(+57.02)PS	24.26	3183.59	30	3.3	637.726	21.25	294960	5784	Carbamidomethylation	C28:Carbamidomethylation:1000.00	sp|P98160|PGBM_HUMAN
PQQSQQPFPQQPHQPQ(+.98)QPYPQ	24.23	2513.17	21	8.1	1257.6	24.17	501100	7295	Deamidation (NQ)	Q16:Deamidation (NQ):8.14	tr|U5U6N3|U5U6N3_WHEAT
FEHC(+57.02)NFNDVTT	24.14	1382.56	11	3.6	692.288	24.42	39471	7403	Carbamidomethylation	C4:Carbamidomethylation:1000.00	sp|P13987|CD59_HUMAN
GSC(+57.02)VVDAVPAPGPSP	24.11	1408.67	15	1.5	705.341	20.99	129200	5647	Carbamidomethylation	C3:Carbamidomethylation:1000.00	sp|P54760|EPHB4_HUMAN
GPPPPQ(+.98)GKPQGPPQQGGHPPPPQG	24.04	2334.15	24	9.1	779.064	17.13	0	3964	Deamidation (NQ)	Q6:Deamidation (NQ):25.70	sp|P02810|PRPC_HUMAN

## Sheet: Method C_Wheat
PEAKS Assigned Peptide Sequence	Manually Corrected Peptide Sequence	-10lgP	Mass	Length	ppm	m/z	RT	Area	Scan	PTM	AScore	Included in Final Dataset	Accession
GQQQPFPPQQPYPQPQPFPS		66.92	2292.1	20	0.9	1147.06	31.06	1060000	10815			Y	sp|P04722|GDA2_WHEAT, sp|P04721|GDA1_WHEAT, sp|P18573|GDA9_WHEAT, sp|P02863|GDA0_WHEAT, tr|K7XRA1|K7XRA1_WHEAT, tr|J7HT09|J7HT09_WHEAT, tr|A0A0K2QJX7|A0A0K2QJX7_WHEAT, tr|A7LHC8|A7LHC8_9POAL, tr|A0A0K2QJT3|A0A0K2QJT3_WHEAT, tr|A0A0E3Z7F7|A0A0E3Z7F7_WHEAT, tr|A0A1K0JNE4|A0A1K0JNE4_WHEAT, tr|A0A0E3UQV1|A0A0E3UQV1_WHEAT, tr|A0A0K2QJ92|A0A0K2QJ92_WHEAT, tr|A0A060N3B9|A0A060N3B9_WHEAT, tr|J7HZV4|J7HZV…
PQQSQQPFPQQPHQPQQPYP		50.5	2384.13	20	2.1	1193.07	25.61	160000	7969			Y	tr|U5U6N3|U5U6N3_WHEAT
SQQPQQPFPQQPHQPQQPYP		50.17	2384.13	20	2.1	1193.07	25.61	160000	7963			Y	tr|B6ETR9|B6ETR9_WHEAT, tr|A0A290XYU3|A0A290XYU3_WHEAT, tr|U5UA46|U5UA46_WHEAT, tr|R9XT67|R9XT67_WHEAT, tr|R9XUY1|R9XUY1_WHEAT, tr|R9XVE2|R9XVE2_WHEAT, tr|A0A290XYT2|A0A290XYT2_WHEAT, tr|R9XWH8|R9XWH8_WHEAT, tr|U5U6L8|U5U6L8_WHEAT, tr|A0A060N0S6|A0A060N0S6_WHEAT, tr|U5U7B7|U5U7B7_WHEAT, tr|A0A290XYT1|A0A290XYT1_WHEAT, tr|A0A2U8JD31|A0A2U8JD31_WHEAT, tr|A0A2U8JD15|A0A2U8JD15_WHEAT
PQQSQQPFPQQPHQPQQPYPQ		46.43	2512.19	21	-1	1257.1	24.27	0	7313			Y	tr|U5U6N3|U5U6N3_WHEAT
QLQPFPQPQPFPPQLPYPQP		44.66	2343.21	20	4.5	1172.62	34.39	4240	12573			Y	sp|P04725|GDA5_WHEAT, sp|P04726|GDA6_WHEAT, tr|A0A1W6C2K1|A0A1W6C2K1_WHEAT, tr|X2KWE1|X2KWE1_WHEAT, tr|A5JSA9|A5JSA9_WHEAT, tr|J7HT14|J7HT14_WHEAT, tr|A5JSB8|A5JSB8_WHEAT, tr|A5JSA4|A5JSA4_WHEAT, tr|A0A023WGF7|A0A023WGF7_WHEAT, tr|A0A0E3UQU0|A0A0E3UQU0_WHEAT, tr|A0A1K0ITG7|A0A1K0ITG7_WHEAT, tr|A0A1K0JNF2|A0A1K0JNF2_WHEAT, tr|F4YT75|F4YT75_WHEAT, tr|A0A1K0ISY9|A0A1K0ISY9_WHEAT, tr|A0A0K2QJ82|A0A0K…
SQQPQQPFPQQPHQPQQPYPQQ		40.98	2640.25	22	1.8	1321.13	23.8	50600	7053			Y	tr|B6ETR9|B6ETR9_WHEAT, tr|A0A290XYU3|A0A290XYU3_WHEAT, tr|U5UA46|U5UA46_WHEAT, tr|R9XT67|R9XT67_WHEAT, tr|R9XUY1|R9XUY1_WHEAT, tr|R9XVE2|R9XVE2_WHEAT, tr|A0A290XYT2|A0A290XYT2_WHEAT, tr|R9XWH8|R9XWH8_WHEAT, tr|U5U6L8|U5U6L8_WHEAT, tr|A0A060N0S6|A0A060N0S6_WHEAT, tr|U5U7B7|U5U7B7_WHEAT, tr|A0A290XYT1|A0A290XYT1_WHEAT, tr|A0A2U8JD31|A0A2U8JD31_WHEAT, tr|A0A2U8JD15|A0A2U8JD15_WHEAT
SQQPQQPFPQPQQQFPQPQQPQ		40.32	2615.25	22	1.3	1308.63	28.33	34400	9414			Y	sp|P21292|GDBX_WHEAT, tr|A0A290XZ17|A0A290XZ17_WHEAT, tr|B5ANT1|B5ANT1_WHEAT, tr|A0A4D6K4X0|A0A4D6K4X0_WHEAT, tr|A0A290XYY5|A0A290XYY5_WHEAT, tr|A0A4D6JZI5|A0A4D6JZI5_WHEAT, tr|A0A290XYX2|A0A290XYX2_WHEAT, tr|A0A4D6Q708|A0A4D6Q708_WHEAT, tr|F2X0K9|F2X0K9_WHEAT, tr|Q41543|Q41543_WHEAT, tr|A0A4D6K1C3|A0A4D6K1C3_WHEAT, tr|A0A5B9Y471|A0A5B9Y471_WHEAT, tr|Q94G93|Q94G93_WHEAT, tr|B6DQB4|B6DQB4_WHEAT, t…
QTFPHQPQQQVPQPQQPQQP		39.93	2365.16	20	1.7	1183.59	23.17	85600	6801			Y	sp|P08453|GDB2_WHEAT, tr|B6DQB5|B6DQB5_WHEAT, tr|R9XWD0|R9XWD0_WHEAT, tr|R9XUB9|R9XUB9_WHEAT, tr|R9XW98|R9XW98_WHEAT, tr|R9XUS6|R9XUS6_WHEAT, tr|B6DQB6|B6DQB6_WHEAT, tr|H9BFB6|H9BFB6_WHEAT, tr|F2XAR4|F2XAR4_WHEAT, tr|A0A4D6Q720|A0A4D6Q720_WHEAT, tr|B6DQB3|B6DQB3_WHEAT, tr|A0A290XYW4|A0A290XYW4_WHEAT, tr|A0A5B9Y2N1|A0A5B9Y2N1_WHEAT, tr|A0A4D6Q7N0|A0A4D6Q7N0_WHEAT, tr|B6UKN0|B6UKN0_WHEAT, tr|Q6EEW9…
QPQLFPQPQPFPPQLPYPQPQ		39.91	2471.26	21	2.7	1236.64	34.73	8970	12684			Y	tr|A0A0K2QJC8|A0A0K2QJC8_WHEAT, tr|A0A0K2QJ96|A0A0K2QJ96_WHEAT, tr|A0A0K2QJ85|A0A0K2QJ85_WHEAT, tr|I0IT52|I0IT52_WHEAT, tr|I0IT51|I0IT51_WHEAT, tr|A0A2R2Y424|A0A2R2Y424_WHEAT
GQQQPFPPQQPYPQPQPFPSQQP		36.56	2645.27	23	0.5	1323.64	30.52	6460	10527			Y	sp|P04722|GDA2_WHEAT, sp|P04721|GDA1_WHEAT, sp|P18573|GDA9_WHEAT, tr|K7XRA1|K7XRA1_WHEAT, tr|J7HT09|J7HT09_WHEAT, tr|A0A0K2QJX7|A0A0K2QJX7_WHEAT, tr|A7LHC8|A7LHC8_9POAL, tr|A0A0K2QJT3|A0A0K2QJT3_WHEAT, tr|A0A0E3Z7F7|A0A0E3Z7F7_WHEAT, tr|A0A1K0JNE4|A0A1K0JNE4_WHEAT, tr|A0A0E3UQV1|A0A0E3UQV1_WHEAT, tr|A0A0K2QJ92|A0A0K2QJ92_WHEAT, tr|A0A060N3B9|A0A060N3B9_WHEAT, tr|J7HZV4|J7HZV4_WHEAT, tr|K7X1F5|K7X…
SQQPQQPFPQQPHQPQQPYPQQQP		35.82	2865.36	24	1.2	1433.69	24.33	255000	7320			Y	tr|B6ETR9|B6ETR9_WHEAT, tr|A0A290XYU3|A0A290XYU3_WHEAT, tr|U5UA46|U5UA46_WHEAT, tr|R9XT67|R9XT67_WHEAT, tr|R9XUY1|R9XUY1_WHEAT, tr|R9XVE2|R9XVE2_WHEAT, tr|A0A290XYT2|A0A290XYT2_WHEAT, tr|R9XWH8|R9XWH8_WHEAT, tr|U5U6L8|U5U6L8_WHEAT, tr|A0A060N0S6|A0A060N0S6_WHEAT, tr|U5U7B7|U5U7B7_WHEAT, tr|A0A290XYT1|A0A290XYT1_WHEAT, tr|A0A2U8JD31|A0A2U8JD31_WHEAT, tr|A0A2U8JD15|A0A2U8JD15_WHEAT
PQQSQQPFPQQPHQPQQPYPQQQP		34.2	2865.36	24	1.2	1433.69	24.33	255000	7338			Y	tr|U5U6N3|U5U6N3_WHEAT
GQIPASQ(+.98)Q(+.98)QKG		26.97	1142.56	11	3	572.287	14.82	6180	3032	Deamidation (NQ)	Q7:Deamidation (NQ):14.04;Q8:Deamidation (NQ):17.01	N	tr|A0A3G2C3E3|A0A3G2C3E3_WHEAT
SQQPQQPFPQQPHQPQQPYPQ	SQQPQQPFPQQPHQPQQPYPQ	24.47	2513.17	21	8.1	1257.6	24.17	501000	7268	Deamidation (NQ)	Q14:Deamidation (NQ):0.00	Y	tr|B6ETR9|B6ETR9_WHEAT, tr|A0A290XYU3|A0A290XYU3_WHEAT, tr|U5UA46|U5UA46_WHEAT, tr|R9XT67|R9XT67_WHEAT, tr|R9XUY1|R9XUY1_WHEAT, tr|R9XVE2|R9XVE2_WHEAT, tr|A0A290XYT2|A0A290XYT2_WHEAT, tr|R9XWH8|R9XWH8_WHEAT, tr|U5U6L8|U5U6L8_WHEAT, tr|A0A060N0S6|A0A060N0S6_WHEAT, tr|U5U7B7|U5U7B7_WHEAT, tr|A0A290XYT1|A0A290XYT1_WHEAT, tr|A0A2U8JD31|A0A2U8JD31_WHEAT, tr|A0A2U8JD15|A0A2U8JD15_WHEAT
PQQSQQPFPQQPHQPQQPYPQ	PQQSQQPFPQQPHQPQQPYPQ	24.23	2513.17	21	8.1	1257.6	24.17	501000	7295	Deamidation (NQ)	Q16:Deamidation (NQ):8.14	Y	tr|U5U6N3|U5U6N3_WHEAT

## Sheet: Method D_All
Peptide	-10lgP	Mass	Length	ppm	m/z	RT	Area	Scan	PTM	AScore	Accession
DWVAPGPSTGSGRAGLEAAGDEL	82.35	2212.04	23	0.8	1107.02	31.54	342950	10338			sp|Q68CJ9|CR3L3_HUMAN
LALEPGILDTANVEALRL	81.2	1907.07	18	0.5	954.541	34.59	46995	11803			sp|Q6EMK4|VASN_HUMAN
FINDATDVNDALGYVTRF	79.72	2029.97	18	-1.5	1015.99	34.33	0	11697			sp|P12109|CO6A1_HUMAN
LWVGTGASEAEKTGAQEL	77.07	1845.91	18	0.9	923.96	30.26	79823	9723			sp|P06396|GELS_HUMAN
FVETTDVNGKTLEGPVPLEV	75.91	2143.1	20	-0.6	1072.56	32.45	110680	10808			sp|P55290|CAD13_HUMAN
ARLGAPAVPAWSAAQGDVAALGL	75.08	2161.16	23	-0.5	1081.59	34.3	10142	11683			sp|O75900|MMP23_HUMAN
Q(-17.03)ESQSEEIDC(+57.02)NDKDLFKAVDAAL	74.52	2607.16	23	1.3	1304.59	34.06	144040	11566	Pyro-glu from Q; Carbamidomethylation	Q1:Pyro-glu from Q:1000.00;C10:Carbamidomethylation:1000.00	sp|P01042|KNG1_HUMAN
EIVLTQSPGTLSLSPGERATL	74.45	2168.17	21	-0.4	1085.09	32.29	85775	10735			sp|P01619|KV320_HUMAN
Q(-17.03)KVTSLTAC(+57.02)LVDQSLRL	74.34	1914.02	17	-1.5	958.015	34.46	5921.1	11759	Pyro-glu from Q; Carbamidomethylation	Q1:Pyro-glu from Q:1000.00;C9:Carbamidomethylation:1000.00	sp|P04216|THY1_HUMAN
EEALPVSLSQGQPSRQ	73.51	1724.87	16	0.9	863.44	27.05	83091	8269			sp|Q16819|MEP1A_HUMAN
HVLFGTVGVPEHTY	73.04	1554.78	14	2	778.398	29.37	260520	9298			sp|P04216|THY1_HUMAN
LLWQGVEVGEAGQGKDF	72.84	1831.91	17	-1	916.958	32.57	658990	10851			sp|P98160|PGBM_HUMAN
IGGAPDVATLTGGRF	72.61	1430.75	15	0.4	716.381	32.41	212320	10770			sp|P98160|PGBM_HUMAN
YKTTPPVLDSDGSFFL	72.36	1785.88	16	0.7	893.946	33.87	177270	11477			sp|P0DOX5|IGG1_HUMAN, sp|P01861|IGHG4_HUMAN, sp|P01857|IGHG1_HUMAN
LWQGVEVGEAGQGKDF	72.14	1718.83	16	0.4	860.418	31.08	463410	10097			sp|P98160|PGBM_HUMAN
VSWNSGALTSGVHTFPAVL	71.81	1941.99	19	1.6	972.003	33.77	73569	11444			sp|P01860|IGHG3_HUMAN, sp|P0DOX5|IGG1_HUMAN, sp|P01861|IGHG4_HUMAN, sp|P01857|IGHG1_HUMAN, sp|P01859|IGHG2_HUMAN
SALESSPADPATLSEDEARLLL	71.76	2284.14	22	1.1	1143.08	34.15	13256	11613			sp|P06881|CALCA_HUMAN, sp|P01258|CALC_HUMAN
ALEPGILDTANVEALRL	71.54	1793.99	17	-0.2	897.998	34.13	26851	11601			sp|Q6EMK4|VASN_HUMAN
IAVEWESNGQPENNYKTTPPVL	71.19	2485.21	22	-0.3	1243.61	31.79	5584200	10432			sp|P0DOX5|IGG1_HUMAN, sp|P01861|IGHG4_HUMAN, sp|P01857|IGHG1_HUMAN
YGSGGC(+57.02)FWDNGHL	70.03	1468.58	13	-0.2	735.296	31.63	909360	10364	Carbamidomethylation	C6:Carbamidomethylation:1000.00	sp|Q96FE7|P3IP1_HUMAN
YLWVGTGASEAEKTGAQEL	69.94	2008.97	19	-0.2	1005.49	31.88	76467	10516			sp|P06396|GELS_HUMAN
Q(-17.03)SGEESTGTNIGEALGHGLGDALSEGVGK	69.23	2752.28	29	1.7	1377.14	33.57	133050	11380	Pyro-glu from Q	Q1:Pyro-glu from Q:1000.00	sp|Q6E0U4|DMKN_HUMAN
LDWVAPGPSTGSGRAGLEAAGDEL	69.15	2325.12	24	-0.1	1163.56	32.29	681240	10721			sp|Q68CJ9|CR3L3_HUMAN
SSNGLESLSPEFLRPVPQL	69.11	2069.08	19	1.3	1035.54	33.92	22704	11521			sp|P02750|A2GL_HUMAN
ADRGEC(+57.02)VPGEQEPEPILIPRV	69.05	2360.18	21	-2.2	1181.09	31.59	5997100	10362	Carbamidomethylation	C6:Carbamidomethylation:1000.00	sp|P02760|AMBP_HUMAN
GQLGITKVFSNGADL	68.84	1518.8	15	0.3	760.407	32.41	1325200	10784			sp|P01009|A1AT_HUMAN
TSLDLSDNPGLGERGLM	68.61	1773.86	17	0.4	887.933	31.75	122960	10450			sp|P08571|CD14_HUMAN
LKITGTMPPLPLEATGL	68.45	1750.99	17	0.3	876.5	34.2	123650	11622			sp|P08571|CD14_HUMAN
TSLDLSDNPGLGERGLMA	68.36	1844.89	18	0.1	923.451	31.69	104310	10414			sp|P08571|CD14_HUMAN
VTVSSASPTSPKVFPLSL	68.13	1816	18	1.2	909.004	33.41	2333600	11219			sp|P0DOX2|IGA2_HUMAN
YKTTPPVLDSDGSF	67.52	1525.73	14	-0.2	763.869	29.73	67607	9456			sp|P0DOX5|IGG1_HUMAN, sp|P01861|IGHG4_HUMAN, sp|P01857|IGHG1_HUMAN
INDATDVNDALGYVTRF	67.17	1882.91	17	0.8	942.458	33.72	48130	11420			sp|P12109|CO6A1_HUMAN
TSLDLSDNPGLGERGLM(+15.99)	67.14	1789.85	17	2.4	895.932	29.6	0	9427	Oxidation (M)	M17:Oxidation (M):1000.00	sp|P08571|CD14_HUMAN
AADHDVGSELPPEGVLGALL	66.95	1958.99	20	-0.2	980.501	34.84	45365	11884			sp|Q9UHG2|PCS1N_HUMAN
FIFPPSDEQLKSGTASV	66.7	1821.91	17	3.4	911.965	33.03	78479	11095			sp|P01834|IGKC_HUMAN, sp|P0DOX7|IGK_HUMAN
FRVVAQGVGIPEDSIFT	66.69	1833.96	17	1	917.986	33.07	746430	11092			sp|P02760|AMBP_HUMAN
LQDFRVVAQGVGIPEDSIF	66.44	2089.08	19	1	1045.55	34.02	143400	11552			sp|P02760|AMBP_HUMAN
VSITYGTPFAARGADF	66.14	1671.83	16	1.6	836.918	32.41	59334	10780			sp|P07204|TRBM_HUMAN
DDILASPPRLPEPQPYPGAP	65.63	2129.08	20	-0.3	1065.54	32.04	795380	10671			sp|P39060|COIA1_HUMAN
DSGSSEEQGGSSRA	65.31	1352.54	14	0.3	677.277	12.75	21346	2711			sp|P01833|PIGR_HUMAN
AVTEDDEDEDDDKEDE	65.3	1867.66	16	0.1	934.834	17.55	11248	4272			sp|Q08629|TICN1_HUMAN
INEQWLLTTAKNL	65.23	1542.84	13	1.1	772.426	33.82	85004	11456			sp|P00739|HPTR_HUMAN, sp|P00738|HPT_HUMAN
LTETGVEAAAASAISVARTL	65.02	1930.04	20	-4.8	966.018	34.91	0	11933			sp|P05155|IC1_HUMAN
PVDLSKWSGPLSL	65.01	1397.76	13	2.5	699.884	33.77	665810	11435			sp|P30086|PEBP1_HUMAN
SIDWTKIEPSVNF	64.59	1534.77	13	1.6	768.389	33.5	135740	11317			sp|Q12907|LMAN2_HUMAN
LAGNPKATPPQIVNGDQYC(+57.02)GDYEL	64.57	2619.23	24	-0.9	1310.62	30.87	118990	10009	Carbamidomethylation	C19:Carbamidomethylation:1000.00	sp|Q9H299|SH3L3_HUMAN
Q(-17.03)TRGATETASQGHLDLTQL	64.17	2008.98	19	-2.9	1005.49	30.37	206040	9784	Pyro-glu from Q	Q1:Pyro-glu from Q:1000.00	sp|P39059|COFA1_HUMAN
VRVTASDPLDTLGSEGALSPGGVASL	64.13	2468.28	26	-0.1	1235.14	33.46	777040	11288			sp|P0C0L4|CO4A_HUMAN, sp|P0C0L5|CO4B_HUMAN
FSHAVSSNGNAVED	63.84	1432.62	14	1.3	717.317	19.26	23382	4911			sp|P12830|CADH1_HUMAN
FRVVAQGVGIPEDSIF	63.79	1732.91	16	1.1	867.462	33.41	793660	11260			sp|P02760|AMBP_HUMAN
FSHAVSSNGNAVEDPM(+15.99)EIL	63.76	2031.92	19	0.9	1016.97	29.8	1008700	9471	Oxidation (M)	M16:Oxidation (M):1000.00	sp|P12830|CADH1_HUMAN
FRTQTAPGGQGAPWAEELL	63.69	2028.01	19	-0.6	1015.01	33.33	212440	11217			sp|Q8WZ75|ROBO4_HUMAN
IAVEWESN(+.98)GQPENNYKTTPPVL	63.66	2486.2	22	1	1244.1	31.96	1818600	10553	Deamidation (NQ)	N8:Deamidation (NQ):11.50	sp|P0DOX5|IGG1_HUMAN, sp|P01861|IGHG4_HUMAN, sp|P01857|IGHG1_HUMAN
WVSVVTPARDGPC(+57.02)GTVL	63.6	1812.92	17	0.2	907.464	31.92	1304600	10495	Carbamidomethylation	C13:Carbamidomethylation:1000.00	sp|P07911|UROM_HUMAN
VVENGESSQGRF	63.55	1307.61	12	-0.6	654.81	20.42	43169	5381			sp|P07911|UROM_HUMAN
DVSTPPTVLPDNFPRYPVGKF	63.54	2345.21	21	-6	1173.6	33.11	0	11139			sp|P01344|IGF2_HUMAN
Q(-17.03)ESQSEEIDC(+57.02)NDKDLFKAVD	63.51	2352.01	20	0.2	1177.01	30.95	5268200	10028	Pyro-glu from Q; Carbamidomethylation	Q1:Pyro-glu from Q:1000.00;C10:Carbamidomethylation:1000.00	sp|P01042|KNG1_HUMAN
SVTEQDSKDSTYSL	63.43	1558.7	14	1.8	780.356	24.62	177850	7196			sp|P01834|IGKC_HUMAN, sp|P0DOX7|IGK_HUMAN
WFDPAQGNPNEEVAR	63.26	1728.79	15	-2.1	865.395	28.21	68422	8782			sp|P15328|FOLR1_HUMAN
NEVAPGYFSRDGWQL	63.25	1737.81	15	0.8	869.91	32.82	269660	10994			sp|Q8WVN6|SCTM1_HUMAN
TPLGPKWPEPVF	63.15	1366.73	12	1	684.37	33.33	6565900	11196			sp|O00187|MASP2_HUMAN
DQLAAGGLRFTDF	63.12	1409.69	13	1.8	705.853	33.26	20999	11215			sp|P15289|ARSA_HUMAN
EAEDLQVGQVELGGGPGAGSLQPLAL	62.98	2504.28	26	-0.2	1253.14	34.44	167990	11726			sp|P01308|INS_HUMAN
VEAVEQNTLQEFLKLA	62.93	1830.97	16	0.8	916.491	34.84	0	11904			sp|Q9H299|SH3L3_HUMAN
LSRQELFPFGPGQGDLELEDGDD	62.63	2533.16	23	6.5	1267.59	33.46	38271	11303			sp|P14543|NID1_HUMAN
ESSPADPATLSEDEARLLL	62.59	2012.99	19	1.2	1007.5	33.79	11550	11473			sp|P06881|CALCA_HUMAN, sp|P01258|CALC_HUMAN
EKVLPSLGISNVF	62.49	1401.79	13	1.9	701.899	33.62	0	11381			sp|P05154|IPSP_HUMAN
TIDEKGTEAAGAMFL	62.44	1552.74	15	0	777.377	32.16	161860	10665			sp|P01009|A1AT_HUMAN
VKVWPQQPSGELFE	62.42	1642.84	14	1.1	822.423	31.88	675400	10474			sp|P02765|FETUA_HUMAN
EVQVFAPANALPARSEAAAVQP	62.37	2235.16	22	0.7	1118.59	31.16	179060	10117			sp|Q96FE7|P3IP1_HUMAN
FRVVAQGVGIPEDSI	62.33	1585.85	15	-0.9	793.927	31.67	367120	10396			sp|P02760|AMBP_HUMAN
SGSVIDQSRVLNLGPI	62.26	1653.9	16	0.6	827.957	32.78	4758100	10916			sp|P07911|UROM_HUMAN
DHDVGSELPPEGVLGALL	61.97	1816.92	18	0.1	909.465	34.89	236730	11911			sp|Q9UHG2|PCS1N_HUMAN
VC(+57.02)VLKGDGPVQGIINF	61.97	1714.91	16	-1	858.457	33.36	0	11262	Carbamidomethylation	C2:Carbamidomethylation:1000.00	sp|P00441|SODC_HUMAN
FRTQTAPGGQGAPWAEEL	61.76	1914.92	18	0.3	958.465	31.71	2350500	10392			sp|Q8WZ75|ROBO4_HUMAN
VQVFAPANALPARSEAAAVQPVIGI	61.4	2488.38	25	1	1245.19	33.39	18978	11275			sp|Q96FE7|P3IP1_HUMAN
FSRDGWQLQVQGGVAQL	61.12	1887.96	17	0.2	944.984	32.49	250410	10813			sp|Q8WVN6|SCTM1_HUMAN
EPAIHSEGQWVTLPAPLDT	61.09	2060.02	19	1.4	1031.02	32.99	113500	11072			sp|P10253|LYAG_HUMAN
TETGVEAAAASAISVARTL	61.09	1816.95	19	1	909.481	34.74	28547	11858			sp|P05155|IC1_HUMAN
DAPGQYGAYFHDDGF	60.93	1658.66	15	1.1	830.337	31.96	12337000	10532			sp|P98160|PGBM_HUMAN
IRVTGPVPGALGAAL	60.87	1390.83	15	-0.2	696.419	32.33	649430	10717			sp|Q9H8L6|MMRN2_HUMAN
SVTEQDSKDSTYSLSSTLTL	60.86	2161.03	20	-0.7	1081.52	32.16	180150	10663			sp|P01834|IGKC_HUMAN, sp|P0DOX7|IGK_HUMAN
TALQPMVSALNIR	60.79	1412.78	13	0.7	707.396	32.27	0	10710			sp|P07911|UROM_HUMAN
EAEDLQVGQVELGGGPGAGSLQPLALEGSL	60.77	2890.46	30	-0.6	1446.23	34.66	0	11831			sp|P01308|INS_HUMAN
EEISRAQLVPLPPSTYVEF	60.74	2174.13	19	1.4	1088.07	33.72	59378	11441			sp|P02765|FETUA_HUMAN
IAVEWESN(+.98)GQPEN(+.98)NYKTTPPVL	60.71	2487.18	22	2.1	1244.6	32.16	418010	10660	Deamidation (NQ)	N8:Deamidation (NQ):32.28;N13:Deamidation (NQ):0.00	sp|P0DOX5|IGG1_HUMAN, sp|P01861|IGHG4_HUMAN, sp|P01857|IGHG1_HUMAN
QAAYGLSDQLAQAISDHYPVE	60.67	2275.08	21	2.2	1138.54	33.6	34276	11366			sp|P24855|DNAS1_HUMAN
DFSSDLENVPH	60.62	1258.55	11	1.5	630.279	30.11	45003	9628			sp|P51888|PRELP_HUMAN
SVTEQDSKDSTYSLSSTL	60.54	1946.9	18	1	974.453	28.88	465560	9088			sp|P01834|IGKC_HUMAN, sp|P0DOX7|IGK_HUMAN
YVSASSLHPSFDDYELQS	60.44	2043.91	18	-0.2	1022.96	31.2	284990	10158			sp|Q7Z4R8|CF120_HUMAN
SSHVGGTLGQFYQEVL	60.43	1720.84	16	-0.3	861.425	33.3	18725	11236			sp|Q14624|ITIH4_HUMAN
IVNTNVPRASVPDGFLSEL	60.19	2027.07	19	0	1014.54	33.72	41614	11439			sp|P14174|MIF_HUMAN
DHDVGSELPPEGVLGAL	60.18	1703.84	17	2	852.924	33.68	8734200	11351			sp|Q9UHG2|PCS1N_HUMAN
AQELPQQLTSPGYPEPYGKGQESSTDIKAPEGFA	60.14	3619.73	34	2	1207.58	30.87	625050	9982			sp|Q9NZP8|C1RL_HUMAN
ETLPPDLLRGPLQL	60.13	1560.89	14	1.1	781.449	34.06	716490	11557			sp|P02750|A2GL_HUMAN
AVEWESNGQPENNYKTTPPVL	60.04	2372.13	21	-1.7	1187.07	30.76	363430	9978			sp|P0DOX5|IGG1_HUMAN, sp|P01861|IGHG4_HUMAN, sp|P01857|IGHG1_HUMAN
LSRQELFPFGPGQGDLE	59.96	1888.93	17	0.9	945.471	33.07	309460	11101			sp|P14543|NID1_HUMAN
EAEDLQVGQVELGGGPGAGSLQP	59.95	2207.07	23	3	1104.54	32.25	717300	10681			sp|P01308|INS_HUMAN
TRC(+57.02)PDGQFC(+57.02)PVAC(+57.02)C(+57.02)LDPGGASYSC(+57.02)C(+57.02)RPL	59.89	3260.34	28	-0.1	1087.78	30.61	9937200	9837	Carbamidomethylation	C3:Carbamidomethylation:1000.00;C9:Carbamidomethylation:1000.00;C13:Carbamidomethylation:1000.00;C14:Carbamidomethylation:1000.00;C24:Carbamidomethylation:1000.00;C25:Carbamidomethylation:1000.00	sp|P28799|GRN_HUMAN
VQVFAPANALPARSEAA	59.88	1710.91	17	-1.5	856.456	29.1	141940	9173			sp|Q96FE7|P3IP1_HUMAN
VQVFAPANALPARSEAAAVQPVIG	59.77	2375.3	24	1.2	1188.65	32.08	218370	10623			sp|Q96FE7|P3IP1_HUMAN
AVEQNTLQEFLKLA	59.75	1602.86	14	0.6	802.436	34.75	183100	11867			sp|Q9H299|SH3L3_HUMAN
ISRAQLVPLPPSTYVE	59.72	1768.97	16	0.5	885.491	31.71	1749900	10407			sp|P02765|FETUA_HUMAN
APRSALYSPSDPLTLLQA	59.68	1899.01	18	-0.3	950.509	33.87	9710.4	11502			sp|O00391|QSOX1_HUMAN
EAEDLQVGQVELGGGPGAGSLQPLALEGS	59.66	2777.37	29	1	1389.69	33.68	1064700	11372			sp|P01308|INS_HUMAN
TC(+57.02)LVKGFYPSDI	59.64	1398.69	12	0.2	700.348	32	213890	10563	Carbamidomethylation	C2:Carbamidomethylation:1000.00	sp|P01860|IGHG3_HUMAN, sp|P0DOX5|IGG1_HUMAN, sp|P01861|IGHG4_HUMAN, sp|P01857|IGHG1_HUMAN, sp|P01859|IGHG2_HUMAN
RVVAQGVGIPEDSIFT	59.6	1686.89	16	1.6	844.453	32.12	187650	10635			sp|P02760|AMBP_HUMAN
LKITGTMPPLPLEATG	59.58	1637.91	16	0.2	819.958	32.74	914380	10934			sp|P08571|CD14_HUMAN
LKITGTM(+15.99)PPLPLEATGLAL	59.34	1951.11	19	2.6	976.559	34.2	8325.8	11651	Oxidation (M)	M7:Oxidation (M):1000.00	sp|P08571|CD14_HUMAN
TRC(+57.02)PDGQFC(+57.02)PVAC(+57.02)C(+57.02)LDPGGASYSC(+57.02)C(+57.02)RP	59.28	3147.25	27	-0.1	1050.09	28.92	12344000	9067	Carbamidomethylation	C3:Carbamidomethylation:1000.00;C9:Carbamidomethylation:1000.00;C13:Carbamidomethylation:1000.00;C14:Carbamidomethylation:1000.00;C24:Carbamidomethylation:1000.00;C25:Carbamidomethylation:1000.00	sp|P28799|GRN_HUMAN
LKITGTMPPLPLEA	59.22	1479.84	14	0.3	740.923	33.07	50989	11127			sp|P08571|CD14_HUMAN
IDWTKIEPSVNF	59.19	1447.73	12	2.1	724.874	33.5	1267100	11309			sp|Q12907|LMAN2_HUMAN
C(+57.02)AIESIAVAATPIPKL	59.09	1652.92	16	3.8	827.466	33.2	16942	11212	Carbamidomethylation	C1:Carbamidomethylation:1000.00	sp|P53634|CATC_HUMAN
QVGQVELGGGPGAGSLQPLALEGSLQ	59.08	2461.28	26	1.6	1231.65	33.77	80303	11457			sp|P01308|INS_HUMAN
EVRTSTASGLLLWQGVE	58.81	1844.96	17	0.5	923.486	33.33	299560	11227			sp|P98160|PGBM_HUMAN
SGSVIDQSRVLNLGPIT	58.79	1754.95	17	0.3	878.481	32.21	29752000	10639			sp|P07911|UROM_HUMAN
PVDLSKWSGPLSLQE	58.75	1654.86	15	-0.2	828.433	32.9	398260	11017			sp|P30086|PEBP1_HUMAN
Q(-17.03)DRLDAPPPPAAPLPRWSGPIG	58.69	2290.19	22	1.9	1146.1	32.52	0	10838	Pyro-glu from Q	Q1:Pyro-glu from Q:1000.00	sp|Q99523|SORT_HUMAN
VVENGESSQGRFSVQM	58.59	1752.81	16	1.7	877.411	27.42	163780	8404			sp|P07911|UROM_HUMAN
INEQWLLTTAKN	58.54	1429.76	12	3.9	715.886	30.87	68106	10000			sp|P00739|HPTR_HUMAN, sp|P00738|HPT_HUMAN
VLKGDGPVQGIINF	58.38	1455.81	14	1	728.91	32.78	266840	10948			sp|P00441|SODC_HUMAN
LAQELPQQLTSPGYPEPYGKGQESSTDIKAPEGF	58.29	3661.78	34	0.7	1221.6	31.46	8801900	10259			sp|Q9NZP8|C1RL_HUMAN
GSVIDQSRVLNLGPI	58.12	1566.87	15	0.4	784.441	32.78	1113600	10945			sp|P07911|UROM_HUMAN
AC(+57.02)ETFQYGGC(+57.02)M(+15.99)GNGNNFVTEKEC(+57.02)L	57.82	2801.12	24	1	1401.56	30.21	0	9703	Carbamidomethylation; Oxidation (M)	C2:Carbamidomethylation:1000.00;C10:Carbamidomethylation:1000.00;M11:Oxidation (M):1000.00;C23:Carbamidomethylation:1000.00	sp|P02760|AMBP_HUMAN
EVQVFAPANALPARSEAAAVQPVIGISQ	57.61	2832.51	28	0.5	1417.26	32.59	0	10872			sp|Q96FE7|P3IP1_HUMAN
LWQPIPVHTVPLSEDQL	57.61	1971.05	17	0.3	986.527	33.37	455740	11246			sp|P15309|PPAP_HUMAN
SRVLNLGPITR	57.15	1224.73	11	-1.1	613.37	30.4	3611100	9904			sp|P07911|UROM_HUMAN
SC(+57.02)VC(+57.02)PEGFRLSPGLGC(+57.02)TD	57.12	2010.86	18	0.8	1006.43	31.2	0	10171	Carbamidomethylation	C2:Carbamidomethylation:1000.00;C4:Carbamidomethylation:1000.00;C16:Carbamidomethylation:1000.00	sp|P07911|UROM_HUMAN
FVSPALELSGALRF	56.97	1505.82	14	-0.1	753.917	34.77	0	11877			sp|P14543|NID1_HUMAN
Q(-17.03)KVTSLTAC(+57.02)LVDQSL	56.95	1644.84	15	1.9	823.426	33.94	7920.4	11525	Pyro-glu from Q; Carbamidomethylation	Q1:Pyro-glu from Q:1000.00;C9:Carbamidomethylation:1000.00	sp|P04216|THY1_HUMAN
GC(+57.02)VHPISTQSPDLE	56.93	1538.7	14	-2.4	770.355	24.33	31068	7086	Carbamidomethylation	C2:Carbamidomethylation:1000.00	sp|P01042|KNG1_HUMAN
ARLVSEDPINDGEWHRVTA	56.93	2164.07	19	2.5	722.362	27.46	0	8437			sp|P98160|PGBM_HUMAN
LSWKVSGPAAPAQSYTAL	56.88	1845.96	18	0.7	923.986	31.88	1457000	10471			sp|Q8WZ75|ROBO4_HUMAN
EVQVFAPANALPARSEAAAVQPVIGISQR	56.84	2988.61	29	0.1	997.209	31.79	897090	10442			sp|Q96FE7|P3IP1_HUMAN
SGSVIDQSRVLNLGPITR	56.75	1911.05	18	0.1	956.531	35.82	682400000	12332			sp|P07911|UROM_HUMAN
ISRAQLVPLPPSTYVEF	56.63	1916.04	17	0.8	959.025	33.59	50428	11369			sp|P02765|FETUA_HUMAN
AKSSNSGQQGVWVFEIGSPATTNGVVPAD	56.62	2902.41	29	-1	1452.21	33.34	0	11249			sp|P14543|NID1_HUMAN
VVENGESSQGRFSVQ	56.62	1621.77	15	-1.2	811.888	22.38	0	6244			sp|P07911|UROM_HUMAN
SITGTYDLKSVL	56.61	1295.7	12	0.4	648.854	32.12	460720	10619			sp|P01009|A1AT_HUMAN
DFSSDLENVPHL	56.6	1371.63	12	0.7	686.821	33.24	229030	11197			sp|P51888|PRELP_HUMAN
SGDSDDDEPPPLPRL	56.5	1608.73	15	-0.7	805.367	30.71	211970	9928			sp|O00264|PGRC1_HUMAN
GPPPPPPGKPQGPPPQG	56.48	1600.84	17	0.7	801.423	18.23	22241	4509			sp|P02810|PRPC_HUMAN
RVVAQGVGIPEDSIF	56.4	1585.85	15	0.2	793.928	32.45	507650	10791			sp|P02760|AMBP_HUMAN
DEAGSEADHEGTHS	56.34	1440.54	14	0.8	721.275	15.02	0	3274			sp|P02671|FIBA_HUMAN
EKVLPSLGISNV	56.32	1254.72	12	4.7	628.367	31.54	165870	10373			sp|P05154|IPSP_HUMAN
SC(+57.02)VAC(+57.02)SRFPNF	56.27	1343.58	11	0.2	672.793	30.29	938400	9722	Carbamidomethylation	C2:Carbamidomethylation:1000.00;C5:Carbamidomethylation:1000.00	sp|O95998|I18BP_HUMAN
SRDGWQLQVQGGVAQL	55.97	1740.89	16	0.5	871.45	32.08	3141300	10585			sp|Q8WVN6|SCTM1_HUMAN
TGNRNPGSSGTGGTATWKPGSSGP	55.91	2230.04	24	2.3	744.352	20.98	41431	5640			sp|P02671|FIBA_HUMAN
VQVFAPANALPARSEAAAVQP	55.86	2106.12	21	0.4	1054.07	30.64	2218900	9828			sp|Q96FE7|P3IP1_HUMAN
LEDGQDTPTSAESPDAPEENIAGVGAEIL	55.65	2924.34	29	0.2	1463.17	33.78	0	11461			sp|P39060|COIA1_HUMAN
NEVAPGYFSRDGWQLQVQGGVAQ	55.61	2505.2	23	0.1	1253.6	32.05	550690	10575			sp|Q8WVN6|SCTM1_HUMAN
FSVMPGLKMTM	55.44	1240.6	11	0.1	621.306	33.3	11319	11234			sp|Q14624|ITIH4_HUMAN
SSLTETIEGVDAEDGHGPGEQQ	55.26	2254.98	22	2.2	1128.5	30.18	21110	9685			sp|P00751|CFAB_HUMAN
VPIISNDVC(+57.02)NGADFYGNQIKPK	55.06	2448.21	22	-0.3	817.074	30.15	172860	9660	Carbamidomethylation	C9:Carbamidomethylation:1000.00	sp|P05981|HEPS_HUMAN
NQIARLPSGLPVSL	55.04	1463.85	14	1.8	732.929	32.82	121110	10990			sp|P51884|LUM_HUMAN
VEFTVSGTDC(+57.02)VAKEATE	54.97	1841.84	17	1	921.923	28.57	42598	8948	Carbamidomethylation	C10:Carbamidomethylation:1000.00	sp|P02765|FETUA_HUMAN
DDGGPYGESEAPAPPGPGTRWP	54.81	2208.97	22	5.8	1105.5	30.16	132250	9624			sp|Q8N2S1|LTBP4_HUMAN
IERYPGSPGSY	54.72	1224.58	11	-1	613.293	23.69	69910	6796			sp|Q16769|QPCT_HUMAN
SRSLPEVPETIEL	54.6	1468.78	13	0.5	735.394	32.45	105540	10792			sp|P98160|PGBM_HUMAN
VC(+57.02)DNGSGLC(+57.02)KAGFAGDDAPRAVF	54.55	2383.07	23	1.9	795.362	29.59	292460	9403	Carbamidomethylation	C2:Carbamidomethylation:1000.00;C9:Carbamidomethylation:1000.00	sp|P63267|ACTH_HUMAN, sp|P62736|ACTA_HUMAN
PTMAQMEKALSIG	54.54	1375.68	13	-0.7	688.846	33.13	0	11148			sp|P16070|CD44_HUMAN
VQVFAPANALPARSEAAAVQPVIGISQR	54.44	2859.57	28	0.3	954.195	31.63	1510200	10365			sp|Q96FE7|P3IP1_HUMAN
GVEVPSAVPRPTLEPAEQLPVPQGIL	54.4	2692.48	26	-1	1347.24	33.77	36646	11460			sp|Q6P531|GGT6_HUMAN
GSTGSWNSGSSGTGSTGNQNPGSPRP	54.32	2433.05	26	-0.1	1217.53	21.21	0	5734			sp|P02671|FIBA_HUMAN
EVRTSTASGLLLWQG	54.27	1616.85	15	0.5	809.431	32.74	183250	10940			sp|P98160|PGBM_HUMAN
LKITGTM(+15.99)PPLPLEATG	54.21	1653.9	16	1.9	827.957	31.25	312820	10167	Oxidation (M)	M7:Oxidation (M):1000.00	sp|P08571|CD14_HUMAN
SVSVLSPSRLLGDVSG	54.09	1571.85	16	-0.4	786.93	33.06	0	11112			sp|Q02928|CP4AB_HUMAN
TMADRGEC(+57.02)VPGEQEPEPILIPRV	54.09	2592.27	23	-0.9	865.093	31.71	2034400	10427	Carbamidomethylation	C8:Carbamidomethylation:1000.00	sp|P02760|AMBP_HUMAN
FSRDGWQLQVQGGVAQ	54	1774.88	16	0.6	888.442	29.8	215230	9546			sp|Q8WVN6|SCTM1_HUMAN
DPFNPFELTNHAVL	54	1612.79	14	0.2	807.399	34.59	87230	11809			sp|P53634|CATC_HUMAN
APRSALYSPSDPLTL	53.94	1586.83	15	0.2	794.42	32.12	328600	10637			sp|O00391|QSOX1_HUMAN
SGGC(+57.02)FWDNGHL	53.92	1248.5	11	0.1	625.254	31.08	1864500	10072	Carbamidomethylation	C4:Carbamidomethylation:1000.00	sp|Q96FE7|P3IP1_HUMAN
AVEWESNGQ(+.98)PENNYKTTPPVL	53.91	2373.11	21	0.9	1187.56	31.06	79351	10100	Deamidation (NQ)	Q9:Deamidation (NQ):26.31	sp|P0DOX5|IGG1_HUMAN, sp|P01861|IGHG4_HUMAN, sp|P01857|IGHG1_HUMAN
QSRVLNLGPITR	53.84	1352.79	12	-1.5	677.398	30.4	4337300	9905			sp|P07911|UROM_HUMAN
VEVLPKAGALNSNDAFVLKTPSAA	53.78	2411.31	24	2.2	804.775	31.23	59200	10204			sp|P06396|GELS_HUMAN
AC(+57.02)GVAQGALRSNYVL	53.74	1577.8	15	-3	789.901	29.92	15691	9562	Carbamidomethylation	C2:Carbamidomethylation:1000.00	sp|O75594|PGRP1_HUMAN
SGSVIDQSRVLN	53.69	1273.66	12	1.3	637.837	24.42	100360	7104			sp|P07911|UROM_HUMAN
FVLKTPSAAYL	53.69	1208.68	11	0.5	605.346	32.12	990110	10597			sp|P06396|GELS_HUMAN
GLSMDGGGSPKGDVDP	53.68	1487.66	16	0.4	744.833	24	35569	6932			sp|P54710|ATNG_HUMAN
DLQVGQVELGGGPGAGSLQPLALEGSLQ	53.61	2689.39	28	-1.4	1345.7	34.5	0	11769			sp|P01308|INS_HUMAN
IVFKAENPEPLVF	53.57	1501.82	13	3.7	751.916	33.16	23162	11174			sp|Q12864|CAD17_HUMAN
VVKLFDSDPITVTVPVEV	53.5	1956.08	18	2.1	979.047	34.17	0	11624			sp|P10909|CLUS_HUMAN
GFVPPPPPPPYGPGRIPPPPPAP	53.41	2297.24	23	-1.1	1149.62	31.63	7253100	10469			sp|P02814|SMR3B_HUMAN
GC(+57.02)VHPISTQSPDLEPILRHGIQY	53.21	2616.31	23	0.5	873.109	31.08	549450	10095	Carbamidomethylation	C2:Carbamidomethylation:1000.00	sp|P01042|KNG1_HUMAN
NVISC(+57.02)QGLAPSQGRPGLSL	53.19	1953.01	19	1.2	977.51	31.25	59193	10209	Carbamidomethylation	C5:Carbamidomethylation:1000.00	sp|P12109|CO6A1_HUMAN
LAQELPQQLTSPGYPEPYGKGQESSTD	53.18	2919.38	27	-0.5	1460.69	29.9	0	9560			sp|Q9NZP8|C1RL_HUMAN
Q(-17.03)ESQSEEIDC(+57.02)NDKDLFKAVDA	53.11	2423.04	21	-5.2	1212.52	31.67	56764	10394	Pyro-glu from Q; Carbamidomethylation	Q1:Pyro-glu from Q:1000.00;C10:Carbamidomethylation:1000.00	sp|P01042|KNG1_HUMAN
ESLSPEFLRPVPQL	53.03	1610.87	14	0.3	806.438	33.16	92291	11156			sp|P02750|A2GL_HUMAN
EEKAVADTRDQAD	52.99	1446.66	13	0.6	724.334	15.51	12855	3469			sp|P01833|PIGR_HUMAN
PVSLSQGQPSRQ	52.93	1282.66	12	-3.7	642.334	19.01	10218	4813			sp|Q16819|MEP1A_HUMAN
ESIDWTKIEPSVNF	52.91	1663.81	14	-2	832.907	33.46	7233.6	11320			sp|Q12907|LMAN2_HUMAN
AKADAAPDEKVLDSGFREIEN	52.85	2274.11	21	2	759.044	28.3	198320	8800			sp|P01833|PIGR_HUMAN
VEHTPDEESIDWTKIEPSVNF	52.7	2471.15	21	0.5	824.721	32.62	380860	10891			sp|Q12907|LMAN2_HUMAN
LRLAGLGLQQLDEGL	52.59	1594.9	15	1.9	798.458	33.78	0	11459			sp|Q6EMK4|VASN_HUMAN
FVLKTPSAAY	52.55	1095.6	10	0.8	548.804	29.06	21066	9164			sp|P06396|GELS_HUMAN
DQSRVLNLGPITR	52.49	1467.82	13	1.3	734.913	28.12	881330	8708			sp|P07911|UROM_HUMAN
VQVFAPANALPARSEAAAVQPVIGISQ	52.45	2703.47	27	-0.8	1352.74	32.41	4732200	10765			sp|Q96FE7|P3IP1_HUMAN
Q(-17.03)SRVLNLGPITR	52.42	1335.76	12	8.1	668.891	30.47	0	9829	Pyro-glu from Q	Q1:Pyro-glu from Q:1000.00	sp|P07911|UROM_HUMAN
SRDGWQLQVQGGVAQ	52.42	1627.81	15	0.3	814.908	28.25	107690	8777			sp|Q8WVN6|SCTM1_HUMAN
GDSDDDEPPPLPRL	52.33	1521.69	14	0.8	761.852	30.89	65196	10022			sp|O00264|PGRC1_HUMAN
LQDFRVVAQGVGIPEDS	52.27	1828.93	17	1	915.471	31.59	775690	10329			sp|P02760|AMBP_HUMAN
YIVERPLPGYPDAEAPEPSSAGAQAA	52.09	2655.28	26	-2	1328.64	29.32	0	9294			sp|Q6NZI2|CAVN1_HUMAN
IDLGGEPIKSSDYFGNGRVTE	52.09	2253.09	21	0.9	752.036	29.95	0	9585			sp|P04745|AMY1_HUMAN, sp|P19961|AMY2B_HUMAN, sp|P04746|AMYP_HUMAN
DDILASPPRLPEPQPYPGAPHHSS	52.08	2577.26	24	0.2	860.091	28.88	4358900	8946			sp|P39060|COIA1_HUMAN
TLTISRLEPEDF	52.07	1419.72	12	0.7	710.867	32.41	145030	10769			sp|A0A0C4DH25|KVD20_HUMAN, sp|P01619|KV320_HUMAN
YVKWIEDTIAENS	51.96	1566.76	13	-0.3	784.383	32.33	411080	10723			sp|P06870|KLK1_HUMAN
IATALTSQSGNLASESLHLPSSSSEF	51.91	2633.28	26	-1.5	1317.64	32.6	0	10879			sp|Q9ULI3|HEG1_HUMAN
LQDFRVVAQGVGIPEDSIFT	51.75	2190.13	20	-0.7	1096.07	33.79	0	11465			sp|P02760|AMBP_HUMAN
MADRGEC(+57.02)VPGEQEPEPILIPRV	51.75	2491.22	22	0.3	831.411	31.67	1618500	10379	Carbamidomethylation	C7:Carbamidomethylation:1000.00	sp|P02760|AMBP_HUMAN
TM(+15.99)ADRGEC(+57.02)VPGEQEPEPILIPRV	51.74	2608.26	23	2.3	870.427	31.54	930120	10323	Oxidation (M); Carbamidomethylation	M2:Oxidation (M):1000.00;C8:Carbamidomethylation:1000.00	sp|P02760|AMBP_HUMAN
AVEWESNGQPENNYKTTPPVLDSDGSF	51.71	2980.34	27	-0.4	1491.17	31.75	916500	10429			sp|P0DOX5|IGG1_HUMAN, sp|P01861|IGHG4_HUMAN, sp|P01857|IGHG1_HUMAN
VVENGESSQGRFSVQM(+15.99)	51.68	1768.8	16	2.1	885.409	22.26	94847	6175	Oxidation (M)	M16:Oxidation (M):1000.00	sp|P07911|UROM_HUMAN
LAQELPQQLTSPGYPEPYGKGQESSTDIKAPEGFA	51.64	3732.82	35	-0.2	1245.27	31.2	1819100	10155			sp|Q9NZP8|C1RL_HUMAN
VAQAGGADPDKFQGVIAEL	51.57	1884.96	19	0.5	943.484	32.94	128170	11063			sp|P39060|COIA1_HUMAN
DVQNVAAAPELAMGALEL	51.48	1810.91	18	0.6	906.461	34.95	21032	11948			sp|O00391|QSOX1_HUMAN
ADHEGTHSTKRG	51.45	1294.6	12	-0.5	648.305	9.27	0	1930			sp|P02671|FIBA_HUMAN
VRLVFQDF	51.28	1022.55	8	0.7	512.283	33.14	0	11152			sp|Q9NZP8|C1RL_HUMAN
VIDLGGEPIKSSDYFGNGRVTE	51.27	2352.16	22	-0.4	785.057	30.67	319120	9907			sp|P04745|AMY1_HUMAN, sp|P19961|AMY2B_HUMAN, sp|P04746|AMYP_HUMAN
VKVWPQQPSGEL	51.25	1366.72	12	0.3	684.367	29.24	182780	9225			sp|P02765|FETUA_HUMAN
LELQHSIPLGPNVL	51.11	1528.86	14	0.2	765.435	32.86	1840300	10996			sp|Q9NZP8|C1RL_HUMAN
Q(-17.03)QGGNRPQGPPPPGKPQGPPPQG	51.04	2255.12	23	4.9	1128.57	19.16	0	4884	Pyro-glu from Q	Q1:Pyro-glu from Q:1000.00	sp|P04280|PRP1_HUMAN
AADHDVGSELPPEGVLGAL	50.86	1845.91	19	0	923.959	33.46	1006600	11375			sp|Q9UHG2|PCS1N_HUMAN
EEISRAQLVPLPPSTY	50.86	1798.95	16	-1.2	900.476	31.67	648780	10390			sp|P02765|FETUA_HUMAN
VDPDEPIHGPPFDFSL	50.84	1780.83	16	-0.2	891.419	34.2	26644	11673			sp|Q02487|DSC2_HUMAN
TPLGPKWPEPVFG	50.79	1423.75	13	1.5	712.881	32.9	47746	11044			sp|O00187|MASP2_HUMAN
AVRLVFQDF	50.77	1093.59	9	0.7	547.802	33.28	308740	11206			sp|Q9NZP8|C1RL_HUMAN
WESNGQPENNYKTTPPVLDSDGSF	50.76	2681.19	24	0.5	1341.6	31.12	81847	10128			sp|P0DOX5|IGG1_HUMAN, sp|P01861|IGHG4_HUMAN, sp|P01857|IGHG1_HUMAN
SGSVIDQSRVLNLGPITRK	50.76	2039.15	19	0.8	680.722	28.66	11453000	8901			sp|P07911|UROM_HUMAN
LKITGTM(+15.99)PPLPLEATGL	50.71	1766.99	17	0.8	884.497	33.2	179640	11185	Oxidation (M)	M7:Oxidation (M):1000.00	sp|P08571|CD14_HUMAN
VRVPVPQLQPQNPSQQQPQEQVPL	50.66	2733.46	24	-4.9	1367.72	31.5	300900	10303			sp|P04721|GDA1_WHEAT, sp|P04725|GDA5_WHEAT, sp|P18573|GDA9_WHEAT, sp|P04723|GDA3_WHEAT, tr|I0IT65|I0IT65_WHEAT, tr|J7HT09|J7HT09_WHEAT, tr|A0A0K2QJX7|A0A0K2QJX7_WHEAT, tr|A7LHC3|A7LHC3_9POAL, tr|A7LHC8|A7LHC8_9POAL, tr|A0A0K2QJT3|A0A0K2QJT3_WHEAT, tr|A0A0E3UQV1|A0A0E3UQV1_WHEAT, tr|Q9M4M6|Q9M4M6_WHEAT, tr|A0A0K2QJ92|A0A0K2QJ92_WHEAT, tr|A0A060N3B9|A0A060N3B9_WHEAT, tr|K7X1F5|K7X1F5_WHEAT, tr|R9XS…
GSVIDQSRVLNLGPITR	50.65	1824.02	17	-0.1	609.012	30.37	23744000	9903			sp|P07911|UROM_HUMAN
C(+57.02)LKFPGGSC(+57.02)	50.64	1024.45	9	1.8	513.23	25.26	9007.8	7487	Carbamidomethylation	C1:Carbamidomethylation:1000.00;C9:Carbamidomethylation:1000.00	sp|P13760|2B14_HUMAN
GKPQGPPPQGGNQPQGPPPPPGKPQ	50.59	2438.25	25	1.3	813.754	17.85	68299	4386			sp|P02812|PRB2_HUMAN, sp|P04280|PRP1_HUMAN
Q(-17.03)SGEESTGTNIGEALGHGLGDALSEGVGKA	50.46	2823.32	30	-0.6	1412.66	33.68	23182	11414	Pyro-glu from Q	Q1:Pyro-glu from Q:1000.00	sp|Q6E0U4|DMKN_HUMAN
DQADGSRASVDSGSSEEQGGSSRA	50.44	2338.99	24	-0.6	780.666	16.49	0	3860			sp|P01833|PIGR_HUMAN
EEISRAQLVPLPPSTYVE	50.38	2027.06	18	-0.3	1014.53	32.04	2088100	10555			sp|P02765|FETUA_HUMAN
DVQNVAAAPELAM(+15.99)GALEL	50.23	1826.91	18	-0.6	914.458	34.2	62938	11625	Oxidation (M)	M13:Oxidation (M):1000.00	sp|O00391|QSOX1_HUMAN
PALQNPPIRGGEGQNGGLPFPFPDIS	50.16	2674.35	26	0.7	1338.18	34.15	21911	11607			sp|Q03167|TGBR3_HUMAN
C(+57.02)SDLESHSTEAVLGDAL	50.09	1802.8	17	-0.1	902.404	31.5	156960	10306	Carbamidomethylation	C1:Carbamidomethylation:1000.00	sp|P05155|IC1_HUMAN
ADRGEC(+57.02)VPGEQEPEPILIPR	49.97	2261.11	20	1.2	754.709	28.97	165510	9133	Carbamidomethylation	C6:Carbamidomethylation:1000.00	sp|P02760|AMBP_HUMAN
Q(-17.03)TSVSPSKVILPRGGSVL	49.77	1807.02	18	0.6	904.515	31.54	241120	10344	Pyro-glu from Q	Q1:Pyro-glu from Q:1000.00	sp|P05362|ICAM1_HUMAN
Q(-17.03)ERAGHGQLAQLGGVL	49.71	1615.84	16	1.8	808.927	31.38	73440	10272	Pyro-glu from Q	Q1:Pyro-glu from Q:1000.00	sp|B4DS77|SHSA9_HUMAN
VVVKLFDSDPITVTVPVEV	49.7	2055.15	19	-0.2	1028.58	34.72	0	11856			sp|P10909|CLUS_HUMAN
GQQQPFPPQQPYPQPQPFPS	49.65	2292.1	20	0.4	1147.05	32.21	465270	10714			sp|P04722|GDA2_WHEAT, sp|P04721|GDA1_WHEAT, sp|P18573|GDA9_WHEAT, sp|P02863|GDA0_WHEAT, tr|K7XRA1|K7XRA1_WHEAT, tr|J7HT09|J7HT09_WHEAT, tr|A0A0K2QJX7|A0A0K2QJX7_WHEAT, tr|A7LHC8|A7LHC8_9POAL, tr|A0A0K2QJT3|A0A0K2QJT3_WHEAT, tr|A0A0E3Z7F7|A0A0E3Z7F7_WHEAT, tr|A0A1K0JNE4|A0A1K0JNE4_WHEAT, tr|A0A0E3UQV1|A0A0E3UQV1_WHEAT, tr|A0A0K2QJ92|A0A0K2QJ92_WHEAT, tr|A0A060N3B9|A0A060N3B9_WHEAT, tr|J7HZV4|J7HZV…
Q(-17.03)AEATRQAAAQEERLADLASDL	49.63	2339.14	22	2.9	1170.57	33.72	8139.8	11450	Pyro-glu from Q	Q1:Pyro-glu from Q:1000.00	sp|O15240|VGF_HUMAN
SGSVIDQ(+.98)SRVLNLGPITR	49.63	1912.04	18	1.2	957.024	31.38	721440	10241	Deamidation (NQ)	Q7:Deamidation (NQ):56.99	sp|P07911|UROM_HUMAN
LDAGSFAGLPGLQL	49.63	1357.72	14	0.5	679.867	34.92	22511	11943			sp|Q6EMK4|VASN_HUMAN
Q(-17.03)EGGANTTSGPIRTPQIPEWL	49.62	2234.1	21	0	1118.05	34.59	39190	11792	Pyro-glu from Q	Q1:Pyro-glu from Q:1000.00	sp|P16070|CD44_HUMAN
LELTGPKSLPAPWL	49.52	1520.86	14	1.1	761.436	34.02	15096	11527			sp|P04217|A1BG_HUMAN
LDLSHNSLLALEPGILDTANVEA	49.47	2404.25	23	4.1	1203.13	34.57	0	11799			sp|Q6EMK4|VASN_HUMAN
IYEEHSPPEESSSPGSAGELGGWDRGSSL	49.3	3016.33	29	3.7	1006.45	29.39	37814	9327			sp|Q70SY1|CR3L2_HUMAN
VVDNGSGMC(+57.02)KAGFAGDDAPRAVF	49.28	2340.06	23	-0.3	781.025	29.19	30885	9219	Carbamidomethylation	C9:Carbamidomethylation:1000.00	sp|P60709|ACTB_HUMAN
TLFGDKLC(+57.02)TVATL	49.24	1437.75	13	0.4	719.882	32.78	632270	10976	Carbamidomethylation	C8:Carbamidomethylation:1000.00	sp|P02768|ALBU_HUMAN
DEAGSEADHEGTHSTKRG	49.15	1882.8	18	1.1	628.607	9.4	1580900	2079			sp|P02671|FIBA_HUMAN
DESAENC(+57.02)DKS	49.14	1153.42	10	1	577.716	2.66	53603	583	Carbamidomethylation	C7:Carbamidomethylation:1000.00	sp|P02768|ALBU_HUMAN
ILNVAKGIRSF	49.02	1216.73	11	0.3	609.37	31.33	322470	10211			sp|P39060|COIA1_HUMAN
GSVIDQSRVLNLGPIT	48.98	1667.92	16	-0.4	834.964	32.21	2332100	10659			sp|P07911|UROM_HUMAN
LEVRTSTASGL	48.8	1132.61	11	0.2	567.31	24.42	70544	7121			sp|P98160|PGBM_HUMAN
FYIDPEKGDIVT	48.66	1395.69	12	-1.1	698.85	31.45	0	10296			sp|P55290|CAD13_HUMAN
DVEFKPLAPDGVLL	48.6	1511.82	14	1.8	756.918	34.15	27080	11623			sp|P98160|PGBM_HUMAN
ITGGSSAVAGQWPWQVS	48.55	1729.84	17	0.6	865.926	33.72	19170	11443			sp|Q16651|PRSS8_HUMAN
TRC(+57.02)PDGQ(+.98)FC(+57.02)PVAC(+57.02)C(+57.02)LDPGGASYSC(+57.02)C(+57.02)RP	48.43	3148.24	27	5.1	1050.42	29.11	0	9194	Carbamidomethylation; Deamidation (NQ)	C3:Carbamidomethylation:1000.00;Q7:Deamidation (NQ):1000.00;C9:Carbamidomethylation:1000.00;C13:Carbamidomethylation:1000.00;C14:Carbamidomethylation:1000.00;C24:Carbamidomethylation:1000.00;C25:Carbamidomethylation:1000.00	sp|P28799|GRN_HUMAN
YDLSKDPGENYNLLGGVAGATPEVL	48.12	2591.28	25	5.1	1296.65	33.75	0	11448			sp|P15289|ARSA_HUMAN
STGNRNPGSSGTGGTATWKPGSSGP	48.01	2317.07	25	-3	773.358	21.01	9449.3	5651			sp|P02671|FIBA_HUMAN
MQQKLVDQNIFSF	47.99	1596.8	13	-0.5	799.403	33.46	119660	11289			sp|P07339|CATD_HUMAN
FVAQAGGADPDKFQGVIAE	47.9	1918.94	19	0.5	960.476	29.68	122130	9465			sp|P39060|COIA1_HUMAN
RVLNLGPITR	47.89	1137.7	10	-1.2	569.854	30.4	1076000	9767			sp|P07911|UROM_HUMAN
AIQDPRLFAEEKAVADTR	47.86	2029.06	18	1.1	677.359	27.8	77807	8579			sp|P01833|PIGR_HUMAN
ISRAQLVPLPPSTY	47.76	1540.86	14	0.7	771.436	31.2	570870	10159			sp|P02765|FETUA_HUMAN
ADHDVGSELPPEGVLGAL	47.76	1774.87	18	-1.6	888.439	33.46	114550	11304			sp|Q9UHG2|PCS1N_HUMAN
LEVRTSTASGLLLWQGVE	47.73	1958.05	18	-0.5	980.027	33.59	115950	11374			sp|P98160|PGBM_HUMAN
GRPEAQPPPLSSEHKEPVAGDAVPGPKDGSAPEVRGA	47.7	3685.84	37	0.7	922.466	22.23	148820	6157			sp|O15240|VGF_HUMAN
QLQPFPQPQLPYPQPQLPYPQPQP	47.6	2825.45	24	1.7	1413.73	33.79	0	11466			sp|P04724|GDA4_WHEAT, tr|J7HT09|J7HT09_WHEAT, tr|J7HZW3|J7HZW3_WHEAT, tr|K7WUY9|K7WUY9_WHEAT, tr|A0A0E3Z573|A0A0E3Z573_WHEAT, tr|R9XSX7|R9XSX7_WHEAT, tr|Q306F9|Q306F9_WHEAT, tr|X2KWL1|X2KWL1_WHEAT, tr|R9XV20|R9XV20_WHEAT, tr|K7XR49|K7XR49_WHEAT, tr|K7XE90|K7XE90_WHEAT, tr|A7LHB7|A7LHB7_WHEAT, tr|A0A1K0IT05|A0A1K0IT05_WHEAT, tr|A0A0E3Z581|A0A0E3Z581_WHEAT, tr|K7X0Q3|K7X0Q3_WHEAT, tr|A5JSB7|A5JSB7_…
AEILNVAKGIR	47.56	1182.71	11	4.2	592.362	26.45	22810	8001			sp|P39060|COIA1_HUMAN
VQVFAPANALPARSEAAAVQ	47.43	2009.07	20	3.1	1005.54	29.81	0	9522			sp|Q96FE7|P3IP1_HUMAN
Q(-17.03)TRGATETASQGHLDLTQ(+.98)L	47.21	2009.97	19	6.3	1005.99	30.41	0	9800	Pyro-glu from Q; Deamidation (NQ)	Q1:Pyro-glu from Q:1000.00;Q18:Deamidation (NQ):35.89	sp|P39059|COFA1_HUMAN
SGSVIDQSRVLNLGP	47.2	1540.82	15	0.3	771.415	31.04	699770	10071			sp|P07911|UROM_HUMAN
LKIAAFNIQT	47.1	1117.65	10	0.6	559.83	32.68	22543	10929			sp|P24855|DNAS1_HUMAN
VTVSSASTKGPSVFPLAPSSKSTSGGTAALGC(+57.02)L	47.09	3121.6	33	5.8	1041.54	31.79	0	10464	Carbamidomethylation	C32:Carbamidomethylation:1000.00	sp|P0DOX5|IGG1_HUMAN
VEQNTLQEFLKLA	47.09	1531.82	13	0.1	766.917	34.65	0	11830			sp|Q9H299|SH3L3_HUMAN
DAPPPPAAPLPRWSGPIG	47.05	1794.94	18	0.3	898.475	32.06	61059	10605			sp|Q99523|SORT_HUMAN
VEKC(+57.02)C(+57.02)KADDKETC(+57.02)	46.99	1641.68	13	-0.1	821.844	2.05	2331.6	426	Carbamidomethylation	C4:Carbamidomethylation:1000.00;C5:Carbamidomethylation:1000.00;C13:Carbamidomethylation:1000.00	sp|P02768|ALBU_HUMAN
KVIPGPPALTLVPAEL	46.79	1613.98	16	1.1	807.993	34.08	26053	11592			sp|P07333|CSF1R_HUMAN
FTVSGTDC(+57.02)VAKEATEAAKC(+57.02)NL	46.78	2271.05	21	1	758.022	30.91	3879600	10007	Carbamidomethylation	C8:Carbamidomethylation:1000.00;C19:Carbamidomethylation:1000.00	sp|P02765|FETUA_HUMAN
FIFPPSDEQLKSGTAS	46.72	1722.85	16	0.1	862.428	32.47	37408	10814			sp|P01834|IGKC_HUMAN, sp|P0DOX7|IGK_HUMAN
VLLQGARGFA	46.68	1030.59	10	0.3	516.302	28.39	66133	8846			sp|P08571|CD14_HUMAN
Q(-17.03)LRPISLPGVSSTEDLQDL	46.54	2050.06	19	1.7	1026.03	34.66	0	11833	Pyro-glu from Q	Q1:Pyro-glu from Q:1000.00	sp|O75071|EFC14_HUMAN
AEILNVAKGIRS	46.53	1269.74	12	2.4	635.877	26.26	0	7910			sp|P39060|COIA1_HUMAN
AKADAAPDEKVLDSGFREIENK	46.19	2402.21	22	-0.2	801.74	27.93	489350	8604			sp|P01833|PIGR_HUMAN
SVIDQSRVLNLGPIT	46.18	1610.9	15	0.5	806.454	32.25	1292700	10682			sp|P07911|UROM_HUMAN
GGVKVERQVFGEATKQPGITF	46.12	2247.2	21	-0.5	750.071	29.15	178050	9195			sp|P07339|CATD_HUMAN
FLGQQQPFPPQQPYPQPQPFPS	46.12	2552.25	22	4	1277.13	33.52	0	11337			sp|P04721|GDA1_WHEAT, sp|P02863|GDA0_WHEAT, tr|A0A0K2QJX7|A0A0K2QJX7_WHEAT, tr|A0A0E3Z7F7|A0A0E3Z7F7_WHEAT, tr|A0A1K0JNE4|A0A1K0JNE4_WHEAT, tr|A0A0E3UQV1|A0A0E3UQV1_WHEAT, tr|A0A060N3B9|A0A060N3B9_WHEAT, tr|A0A0E3Z511|A0A0E3Z511_WHEAT, tr|K7XE85|K7XE85_WHEAT, tr|A0A0K2QJF4|A0A0K2QJF4_WHEAT, tr|A0A023WGB8|A0A023WGB8_WHEAT, tr|Q9M4M0|Q9M4M0_WHEAT, tr|A0A0K2QJA2|A0A0K2QJA2_WHEAT, tr|A0A1K0ITF2|A0A1K…
LESSPADPATLSEDEARLLL	46.11	2126.07	20	1.3	1064.04	34.04	6982.9	11573			sp|P06881|CALCA_HUMAN, sp|P01258|CALC_HUMAN
VEVLPKAGALNSNDAFVLKTPSAAY	46.07	2574.37	25	2.4	859.129	31.75	155830	10425			sp|P06396|GELS_HUMAN
LRLTEPADTITD	46	1343.69	12	1.3	672.852	27.55	364650	8445			sp|P06870|KLK1_HUMAN
SGSVIDQSRV	45.97	1046.54	10	0.4	524.273	21.92	68023	6020			sp|P07911|UROM_HUMAN
SVIDQSRVLNLGPI	45.97	1509.85	14	0.3	755.931	32.82	741130	10977			sp|P07911|UROM_HUMAN
LELEWPIQC(+57.02)PGAGLPVC(+57.02)TPEKD	45.86	2508.2	22	-1.1	1255.1	33.71	0	11431	Carbamidomethylation	C9:Carbamidomethylation:1000.00;C17:Carbamidomethylation:1000.00	sp|P22891|PROZ_HUMAN
YETVRNGGLIF	45.8	1267.66	11	0.9	634.834	31.88	158210	10493			sp|P54710|ATNG_HUMAN
TGLSMDGGGSPKGDVDP	45.8	1588.7	17	1.3	795.357	24.58	62368	7176			sp|P54710|ATNG_HUMAN
VAFHDFSSDLENVPH	45.65	1712.78	15	-0.3	571.932	30.95	104640	10036			sp|P51888|PRELP_HUMAN
AAVQPVIGISQR	45.47	1237.71	12	0.1	619.862	25.69	44194	7654			sp|Q96FE7|P3IP1_HUMAN
VSGRSPGPNVAVNAKGSVY	45.45	1857.97	19	-0.3	620.328	23.03	12675	6536			sp|P98160|PGBM_HUMAN
PQGPPPQGGNKPQGPPPPGKPQGPPPQG	45.4	2689.37	28	-0.7	897.461	18.23	59823	4586			sp|P02812|PRB2_HUMAN, sp|P04280|PRP1_HUMAN
VIDQSRVLNLGPITR	45.34	1679.97	15	1	560.995	29.33	4185400	9237			sp|P07911|UROM_HUMAN
VTASDPLDTLGSEGALSPGGVASL	45.21	2213.11	24	1.1	1107.56	34.33	0	11694			sp|P0C0L4|CO4A_HUMAN, sp|P0C0L5|CO4B_HUMAN
LRLTEPADTITDA	45.07	1414.73	13	2	708.371	28.71	793360	8965			sp|P06870|KLK1_HUMAN
DTYPNDETTERVFPYISV	45.04	2144.99	18	2.6	1073.5	33.64	92090	11382			sp|Q12907|LMAN2_HUMAN
ELEPPEQQEPGERQEPS	45.03	1977.89	17	1.1	989.951	21.56	48354	5870			sp|Q13683|ITA7_HUMAN
TVEPVPEGAQLSFGNF	45	1690.82	16	1.4	846.416	34.02	11588	11576			sp|P98160|PGBM_HUMAN
SITGTYDLKSVLGQLG	44.97	1650.88	16	2.1	826.447	33.79	0	11462			sp|P01009|A1AT_HUMAN
LVVDNGSGMC(+57.02)KAGFAGDDAPRAVF	44.94	2453.15	24	0.8	818.721	30.64	608370	9865	Carbamidomethylation	C10:Carbamidomethylation:1000.00	sp|P60709|ACTB_HUMAN
IENDIAKATGDIKVTESEIK	44.92	2173.15	20	0.2	725.388	29.2	26021	9216			sp|Q7Z7D3|VTCN1_HUMAN
ASWDVEKTAIF	44.82	1265.63	11	0.2	633.82	32.43	60159	10793			sp|P35555|FBN1_HUMAN
DLQVGQVELGGGPGAGSLQPLALEGS	44.7	2448.25	26	-0.6	1225.13	34.04	0	11564			sp|P01308|INS_HUMAN
VVVKLFDSDPIT	44.47	1331.73	12	1.2	666.873	32.28	0	10713			sp|P10909|CLUS_HUMAN
SVIDQSRVLNLGPITR	44.4	1767	16	0.1	590.005	30.37	7584300	9744			sp|P07911|UROM_HUMAN
QLQPFPQPQPFPPQLPYPQP	44.3	2343.21	20	0.3	1172.61	33.92	179750	11485			sp|P04725|GDA5_WHEAT, sp|P04726|GDA6_WHEAT, tr|A0A1W6C2K1|A0A1W6C2K1_WHEAT, tr|X2KWE1|X2KWE1_WHEAT, tr|A5JSA9|A5JSA9_WHEAT, tr|J7HT14|J7HT14_WHEAT, tr|A5JSB8|A5JSB8_WHEAT, tr|A5JSA4|A5JSA4_WHEAT, tr|A0A023WGF7|A0A023WGF7_WHEAT, tr|A0A0E3UQU0|A0A0E3UQU0_WHEAT, tr|A0A1K0ITG7|A0A1K0ITG7_WHEAT, tr|A0A1K0JNF2|A0A1K0JNF2_WHEAT, tr|F4YT75|F4YT75_WHEAT, tr|A0A1K0ISY9|A0A1K0ISY9_WHEAT, tr|A0A0K2QJ82|A0A0K…
QELHLSSNGLESLSPEF	44.13	1885.91	17	-0.4	943.957	32.89	0	11029			sp|P02750|A2GL_HUMAN
RAHGQESAIF	44.1	1114.55	10	0.3	558.281	22.74	161610	6371			sp|Q8WVN6|SCTM1_HUMAN
SGSVIDQSR	43.98	947.467	9	0.7	474.74	17.33	21651	4175			sp|P07911|UROM_HUMAN
APFRSALESSPADPATLSEDEARL	43.93	2529.23	24	0.3	844.083	31.25	47536	10210			sp|P06881|CALCA_HUMAN, sp|P01258|CALC_HUMAN
VEWESNGQPENNYKTTPPVLDSDGSF	43.86	2909.3	26	-3.1	1455.65	31.7	0	10419			sp|P0DOX5|IGG1_HUMAN, sp|P01861|IGHG4_HUMAN, sp|P01857|IGHG1_HUMAN
VSGRSPGPNVAVNAKGSVYIGGAPDVATL	43.81	2752.45	29	1.7	918.489	30.95	1071600	10031			sp|P98160|PGBM_HUMAN
LEVRTSTASGLLLWQG	43.71	1729.94	16	0.9	865.973	33.2	189610	11169			sp|P98160|PGBM_HUMAN
MVEHTPDEESIDWTKIEPSVNF	43.7	2602.19	22	1.2	868.402	32.7	1284900	10931			sp|Q12907|LMAN2_HUMAN
GFVPPPPPPPYGPGRIPPPPPAPYGPG	43.7	2671.39	27	0.1	1336.7	31.88	5516900	10595			sp|P02814|SMR3B_HUMAN
EIC(+57.02)PSFQRVIETL	43.61	1590.81	13	-0.2	796.408	34.25	64635	11646	Carbamidomethylation	C3:Carbamidomethylation:1000.00	sp|P11684|UTER_HUMAN
QPQLFPQPQPFPPQLPYPQPQ	43.54	2471.26	21	-0.6	1236.63	34.3	421400	11492			tr|A0A0K2QJC8|A0A0K2QJC8_WHEAT, tr|A0A0K2QJ96|A0A0K2QJ96_WHEAT, tr|A0A0K2QJ85|A0A0K2QJ85_WHEAT, tr|I0IT52|I0IT52_WHEAT, tr|I0IT51|I0IT51_WHEAT, tr|A0A2R2Y424|A0A2R2Y424_WHEAT
LDSLPSDTRLVLLNA	43.5	1625.9	15	-0.2	813.954	33.16	172020	11142			sp|P05155|IC1_HUMAN
LSDPDKVTIGLL	43.49	1269.72	12	0.5	635.864	32.74	699050	10935			sp|Q14624|ITIH4_HUMAN
RAHGQESAI	43.38	967.484	9	0.9	484.748	13.76	12395	2897			sp|Q8WVN6|SCTM1_HUMAN
DTSEYIISC(+57.02)HPVGTDEEPLQFRVPGTSTSAT	43.32	3393.57	31	0.3	1132.19	32.06	122440	10587	Carbamidomethylation	C9:Carbamidomethylation:1000.00	sp|P02751|FINC_HUMAN
HDGHDDDVIDIEDDL	43.24	1721.7	15	0.4	861.855	32.09	50511	10630			sp|P27824|CALX_HUMAN
DGSPHPDPSAGAKPC(+57.02)GSSSAGKIPC(+57.02)RS	43.16	2679.21	27	1.2	670.809	17.68	737830	4310	Carbamidomethylation	C15:Carbamidomethylation:1000.00;C25:Carbamidomethylation:1000.00	sp|Q15517|CDSN_HUMAN
ETVRNGGLIFAGLA	43.14	1416.77	14	-0.7	709.39	33.15	0	11155			sp|P54710|ATNG_HUMAN
VARETTC(+57.02)SKESNEELTESC(+57.02)ETKKLGQSLDC(+57.02)NAEV	43.03	3901.76	34	-0.5	976.444	25.9	1956200	7722	Carbamidomethylation	C7:Carbamidomethylation:1000.00;C19:Carbamidomethylation:1000.00;C30:Carbamidomethylation:1000.00	sp|P01042|KNG1_HUMAN
RAHGQESAIFNE	42.87	1357.64	12	-0.2	679.823	22.56	22381	6320			sp|Q8WVN6|SCTM1_HUMAN
SGVTEEAPLKLSKAVHKAVL	42.7	2076.19	20	0.9	693.07	26.97	152880	8194			sp|P01009|A1AT_HUMAN
DLQVGQVELGGGPGAGSLQ(+.98)PLALEGS	42.69	2449.23	26	8.8	1225.63	34.02	13541	11564	Deamidation (NQ)	Q19:Deamidation (NQ):28.48	sp|P01308|INS_HUMAN
C(+57.02)PPC(+57.02)PAPELLGGPSVF	42.56	1696.8	16	-3.5	849.399	34.27	12839	11665	Carbamidomethylation	C1:Carbamidomethylation:1000.00;C4:Carbamidomethylation:1000.00	sp|P0DOX5|IGG1_HUMAN, sp|P01857|IGHG1_HUMAN
EGVQKEDIPPADLSDQVPDTESETRIL	42.43	2980.45	27	-0.3	994.487	30.67	252650	9895			sp|P01024|CO3_HUMAN
FRVVAQGVGIPEDS	42.42	1472.76	14	-0.3	737.386	28.92	386920	9091			sp|P02760|AMBP_HUMAN
IDQSRVLNLGPITR	42.4	1580.9	14	0.2	527.972	28.75	1534300	8966			sp|P07911|UROM_HUMAN
SGSVIDQSRVLNLG	42.37	1443.77	14	0.1	722.889	30.26	47189	9732			sp|P07911|UROM_HUMAN
FIVKVQDINDNPPEF	42.34	1773.89	15	-3	887.948	32.29	0	10718			sp|P55287|CAD11_HUMAN
FAEEKAVADTRDQADGSRASVDSGSSEEQGGSSRA	42.23	3556.59	35	0.8	890.152	20.56	2823700	5420			sp|P01833|PIGR_HUMAN
SVLLAQELPQQLTSPGYPEPYGKGQ(+.98)ESSTDIKAPEGF	42.07	3961.95	37	2.9	1321.66	32.75	121090	10947	Deamidation (NQ)	Q25:Deamidation (NQ):21.61	sp|Q9NZP8|C1RL_HUMAN
DIVMTQSPLSL	41.99	1202.62	11	-1.4	602.315	34	18799	11545			sp|A0A075B6P5|KV228_HUMAN, sp|P01615|KVD28_HUMAN
LDTYPNDETTERVFPYISV	41.93	2258.07	19	0.4	1130.04	33.7	14032	11416			sp|Q12907|LMAN2_HUMAN
ESILSYPKDFTC(+57.02)VHQALKG	41.88	2192.09	19	0.1	731.703	30.48	1681900	9812	Carbamidomethylation	C12:Carbamidomethylation:1000.00	sp|P05155|IC1_HUMAN
SGSSEEQGGSSRA	41.85	1237.52	13	1	619.764	3.83	3961.9	795			sp|P01833|PIGR_HUMAN
EVRTSTASGLL	41.75	1132.61	11	0.8	567.31	26.17	83072	7860			sp|P98160|PGBM_HUMAN
KVSLKTALQPMVS	41.68	1400.81	13	-2.7	701.406	27.8	21210	8596			sp|P07911|UROM_HUMAN
VSSASPTSPKVFPLSL	41.66	1615.88	16	0	808.945	33.2	83949	11194			sp|P0DOX2|IGA2_HUMAN
VFAPANALPARSEAAAVQPVIGISQ	41.61	2476.34	25	0.4	1239.18	32.04	135450	10584			sp|Q96FE7|P3IP1_HUMAN
Q(-17.03)EGGANTTSGPIRTPQIPEW	41.57	2121.01	20	0.4	1061.51	33.37	82637	11268	Pyro-glu from Q	Q1:Pyro-glu from Q:1000.00	sp|P16070|CD44_HUMAN
IPVKQADSGSSEEKQLYNKYPDAVA	41.56	2736.36	25	1.1	913.125	24.8	407740	7275			sp|P10451|OSTP_HUMAN
LRVLRAQPVQVAEGSEPDGF	41.53	2167.14	20	1.5	723.385	29.06	49445	9175			sp|P06396|GELS_HUMAN
EAAPGPRVLGFC(+57.02)L	41.45	1385.71	13	0.4	693.861	33.87	13997	11499	Carbamidomethylation	C12:Carbamidomethylation:1000.00	sp|Q8NE01|CNNM3_HUMAN
DC(+57.02)PREC(+57.02)YC(+57.02)PPDFPSA	41.44	1869.71	15	-1.1	935.859	28.84	148770	9041	Carbamidomethylation	C2:Carbamidomethylation:1000.00;C6:Carbamidomethylation:1000.00;C8:Carbamidomethylation:1000.00	sp|P51888|PRELP_HUMAN
LRLTEPADTITDAVKV	41.36	1740.96	16	-0.3	581.326	31.12	510660	10116			sp|P06870|KLK1_HUMAN
EGVQKEDIPPADLSDQVPDTESETRILLQ	41.36	3221.59	29	0.8	1074.87	31.67	862070	10506			sp|P01024|CO3_HUMAN
NKEIPAWVPFDPAAQ	41.34	1681.85	15	0.5	841.928	33.16	584190	11141			sp|P25311|ZA2G_HUMAN
FSLKVEPPQGIPGDDTALNG	41.25	2054.03	20	1.6	1028.02	31.88	460230	10457			sp|Q7Z5L0|VMO1_HUMAN
ASHTSDSDVPSGVTE	41.16	1487.64	15	2	744.825	20.47	78036	5404			sp|P10909|CLUS_HUMAN
Q(-17.03)ERAGHGQLAQLGGVLL	40.72	1728.93	17	1.3	865.469	32.96	19942	11073	Pyro-glu from Q	Q1:Pyro-glu from Q:1000.00	sp|B4DS77|SHSA9_HUMAN
LGYRLAYQGQDTPEVL	40.46	1821.93	16	-0.6	911.966	31.68	0	10409			sp|P30530|UFO_HUMAN
FVAQAGGADPDKFQGVIAEL	40.44	2032.03	20	2.1	1017.02	33.41	194640	11267			sp|P39060|COIA1_HUMAN
PEPPVSGEMDDN(+.98)SLSPEAC(+57.02)YEC(+57.02)KIN(+.98)GYPKRG	40.42	3497.51	31	-1.6	875.379	27.59	1092100	8362	Deamidation (NQ); Carbamidomethylation	N12:Deamidation (NQ):1000.00;C19:Carbamidomethylation:1000.00;C22:Carbamidomethylation:1000.00;N25:Deamidation (NQ):1000.00	sp|P35555|FBN1_HUMAN
YTLQSILKAQL	40.33	1276.74	11	1.6	639.375	33.7	9435.1	11418			sp|P43121|MUC18_HUMAN
DEAGSEADHEGTHSTKR	40.29	1825.78	17	0.7	609.6	9.4	157360	1983			sp|P02671|FIBA_HUMAN
PGPKDGSAPEVRGA	40.21	1336.67	14	-3.6	669.339	22.3	0	6210			sp|O15240|VGF_HUMAN
LRTLNQPDSQLQL	40.04	1524.83	13	-0.2	763.417	29.63	41556	9431			sp|P01009|A1AT_HUMAN
LVTGKTAEYDVAYGESHL	39.95	1951.95	18	1.3	651.657	30.11	38353	9662			sp|P12109|CO6A1_HUMAN
FSHAVSSNGNAVEDPMEIL	39.93	2015.93	19	0.9	1008.97	32.74	2129800	10932			sp|P12830|CADH1_HUMAN
FVPPPPPPPYGPGRIPPPPPAPYGPG	39.87	2614.37	26	0.7	1308.19	31.5	1755800	10263			sp|P02814|SMR3B_HUMAN
LVIDNGSGMC(+57.02)KAGFAGDDAPRAVF	39.83	2467.16	24	-0.5	823.391	31.25	76452	10183	Carbamidomethylation	C10:Carbamidomethylation:1000.00	sp|P0CG38|POTEI_HUMAN, sp|P0CG39|POTEJ_HUMAN, sp|A5A3E0|POTEF_HUMAN, sp|Q6S8J3|POTEE_HUMAN, sp|P63261|ACTG_HUMAN
SLKVEPPQGIPGDDTALNG	39.74	1906.96	19	1.4	954.487	29.31	0	9289			sp|Q7Z5L0|VMO1_HUMAN
FIFPPSDEQLKSGTA	39.6	1635.81	15	1.4	818.913	32.62	107910	10883			sp|P01834|IGKC_HUMAN, sp|P0DOX7|IGK_HUMAN
DTTDGLGKVYYREDLSPSITQRAAEC(+57.02)	39.54	2944.39	26	0.1	982.466	28.52	2536500	8882	Carbamidomethylation	C26:Carbamidomethylation:1000.00	sp|P14543|NID1_HUMAN
VLNLGPITR	39.49	981.597	9	0.1	491.804	29.24	2534600	9193			sp|P07911|UROM_HUMAN
FASGFSLKVEPPQGIPGDD	39.43	1959.96	19	-1.4	980.981	32.1	53496	10634			sp|Q7Z5L0|VMO1_HUMAN
GYRLAYQGQDTPEVL	39.41	1708.84	15	1.4	855.427	30.5	0	9841			sp|P30530|UFO_HUMAN
GFVPPPPPPPYGPGRIPPPPP	39.33	2129.15	21	1.3	1065.58	31.2	364970	10270			sp|P02814|SMR3B_HUMAN
LQLSRPITF	39.29	1073.62	9	0.4	537.817	31.67	428200	10406			sp|Q16651|PRSS8_HUMAN
LSWKVSGPAAPAQS	39.28	1397.73	14	-1.6	699.869	27.27	33790	8368			sp|Q8WZ75|ROBO4_HUMAN
VSLPFGIATNQDL	39.24	1373.72	13	-0.1	687.864	34.49	13278	11770			sp|Q96RW7|HMCN1_HUMAN
ETYGEMADC(+57.02)C(+57.02)AKQEPERNEC(+57.02)FLQ	39.22	2864.15	23	1.4	1433.08	27.8	162040	8558	Carbamidomethylation	C9:Carbamidomethylation:1000.00;C10:Carbamidomethylation:1000.00;C20:Carbamidomethylation:1000.00	sp|P02768|ALBU_HUMAN
GSVIDQSRVLN	39	1186.63	11	1.1	594.321	24.26	9292.3	7065			sp|P07911|UROM_HUMAN
GQWVTLPAPLDT	39	1296.67	12	5.7	1297.68	34.06	5288.5	11583			sp|P10253|LYAG_HUMAN
VEVKGTVAAPSVF	38.9	1302.72	13	9.2	652.37	27.51	45173	8452			sp|P0DOX7|IGK_HUMAN
FTIEALPSSAAEGKDVLL	38.83	1859.99	18	0.5	930.999	33.41	19340	11298			sp|O75871|CEAM4_HUMAN
FETC(+57.02)RYGFIEG	38.83	1377.6	11	2.7	689.808	30.06	36174	9622	Carbamidomethylation	C4:Carbamidomethylation:1000.00	sp|P16070|CD44_HUMAN
MGNYMDRVPTPQAIRAAQGL	38.8	2188.09	20	3.5	730.37	31.29	100230	10208			sp|O75594|PGRP1_HUMAN
LQVGQVELGGGPGAGSLQPLALEGS	38.63	2333.22	25	2.8	1167.62	33.8	0	11471			sp|P01308|INS_HUMAN
AC(+57.02)ETFQYGGC(+57.02)MGN(+.98)GNNFVTEKEC(+57.02)L	38.61	2786.11	24	4.2	1394.06	31.4	0	10271	Carbamidomethylation; Deamidation (NQ)	C2:Carbamidomethylation:1000.00;C10:Carbamidomethylation:1000.00;N13:Deamidation (NQ):0.00;C23:Carbamidomethylation:1000.00	sp|P02760|AMBP_HUMAN
AQELPQQLTSPGYPEPYGKGQESSTDIKAPEGF	38.55	3548.69	33	0.5	1183.9	31.03	3654200	10070			sp|Q9NZP8|C1RL_HUMAN
EGVQKEDIPPADLSDQVPDTESETR	38.5	2754.28	25	1.1	919.099	26.13	302360	7804			sp|P01024|CO3_HUMAN
TRVVYKVPEEQPPNTLIGSL	38.37	2239.22	20	0.6	747.412	31.71	1535600	10404			sp|Q08174|PCDH1_HUMAN
ADLDTTDGLGKVYYREDLSPSITQRAAE	38.25	3083.5	28	-0.1	1028.84	29.5	257310	9362			sp|P14543|NID1_HUMAN
AKKQINDYVEKGTQGKIVDL	38.23	2246.23	20	3.3	562.564	25.76	12617	7692			sp|P01009|A1AT_HUMAN
AC(+57.02)ETFQYGGC(+57.02)M(+15.99)GNGNNFVTEKEC(+57.02)LQTC(+57.02)RTVA	37.92	3617.51	31	0.6	1206.84	28.43	582790	8861	Carbamidomethylation; Oxidation (M)	C2:Carbamidomethylation:1000.00;C10:Carbamidomethylation:1000.00;M11:Oxidation (M):1000.00;C23:Carbamidomethylation:1000.00;C27:Carbamidomethylation:1000.00	sp|P02760|AMBP_HUMAN
GVVSLGSPSGEVSHPR	37.91	1563.8	16	1.8	522.273	22.78	30017	6423			sp|P02765|FETUA_HUMAN
YWRSTEYGEG	37.85	1246.53	10	4.5	624.271	23.12	21988	6574			sp|P07911|UROM_HUMAN
SSGITGC(+57.02)VKNLVL	37.85	1346.72	13	0.9	674.367	31.92	218880	10513	Carbamidomethylation	C7:Carbamidomethylation:1000.00	sp|P98160|PGBM_HUMAN
QLQPFPQPQPFPPQLPYPQPQ	37.73	2471.26	21	3.5	1236.64	33.51	421400	11330			sp|P04725|GDA5_WHEAT, tr|X2KWE1|X2KWE1_WHEAT, tr|A5JSA9|A5JSA9_WHEAT, tr|J7HT14|J7HT14_WHEAT, tr|A5JSA4|A5JSA4_WHEAT, tr|A0A0E3UQU0|A0A0E3UQU0_WHEAT, tr|A0A1K0JNF2|A0A1K0JNF2_WHEAT, tr|A0A1K0ISY9|A0A1K0ISY9_WHEAT, tr|A0A0K2QJ82|A0A0K2QJ82_WHEAT, tr|R9XUP7|R9XUP7_WHEAT, tr|F4YT74|F4YT74_WHEAT, tr|Q1WA40|Q1WA40_WHEAT, tr|R9XU90|R9XU90_WHEAT, tr|A5JSB2|A5JSB2_WHEAT, tr|R9XW80|R9XW80_WHEAT, tr|A0A0E3…
QQGGQQQQGPPPPQGKPQGPPQQGGHPPPPQG	37.66	3215.56	32	0	1072.86	17.87	0	4401			sp|P02810|PRPC_HUMAN
IDC(+57.02)NDKDLFKAVD	37.55	1551.72	13	0.4	518.247	27.38	109340	8384	Carbamidomethylation	C3:Carbamidomethylation:1000.00	sp|P01042|KNG1_HUMAN
GSVIDQSR	37.51	860.435	8	0.2	431.223	17.17	11910	4104			sp|P07911|UROM_HUMAN
FVQPPTKIC(+57.02)VGC(+57.02)PRDIPTNSPEL	37.46	2624.31	23	0.7	875.774	30.24	29320000	9719	Carbamidomethylation	C9:Carbamidomethylation:1000.00;C12:Carbamidomethylation:1000.00	sp|P01042|KNG1_HUMAN
SRSGGGGGGGLGSGGSIRSSY	37.37	1811.85	21	1.8	604.957	21.37	13027	5815			sp|P35527|K1C9_HUMAN
AC(+57.02)DDYRLC(+57.02)E	37.37	1200.45	9	-0.5	601.232	22.99	734070	6479	Carbamidomethylation	C2:Carbamidomethylation:1000.00;C8:Carbamidomethylation:1000.00	sp|P08493|MGP_HUMAN
GGGGGGGGGGGGGGGGGGVGGGGAGGGAGGG	37.28	1855.75	31	-1	928.88	24.89	90038	7298			sp|O60902|SHOX2_HUMAN
AYSRLKELTLED	37.09	1436.75	12	2.7	719.382	27.05	0	8255			sp|P08571|CD14_HUMAN
YIDPEKGDIVTVVSPALL	36.83	1928.05	18	2.8	965.032	33.9	0	11507			sp|P55290|CAD13_HUMAN
LAQELPQQLTSPGYPEPYGKGQESSTDIKAPEG	36.76	3514.71	33	-1.3	1172.57	29.37	194420	9325			sp|Q9NZP8|C1RL_HUMAN
DC(+57.02)C(+57.02)AKQEPERNEC(+57.02)	36.64	1694.64	13	1.2	565.888	15.17	442450	3317	Carbamidomethylation	C2:Carbamidomethylation:1000.00;C3:Carbamidomethylation:1000.00;C13:Carbamidomethylation:1000.00	sp|P02768|ALBU_HUMAN
YGEMADC(+57.02)C(+57.02)AKQEPERNEC(+57.02)	36.63	2245.85	18	1.7	749.622	19.12	100530	4853	Carbamidomethylation	C7:Carbamidomethylation:1000.00;C8:Carbamidomethylation:1000.00;C18:Carbamidomethylation:1000.00	sp|P02768|ALBU_HUMAN
VAKSTTSAWAC(+57.02)PLIL	36.59	1616.86	15	1	809.435	33.46	44819	11313	Carbamidomethylation	C11:Carbamidomethylation:1000.00	sp|Q6P531|GGT6_HUMAN
SKKENNQVPAVVAFSQGSVGFL	36.52	2305.21	22	-0.3	769.407	33.28	41470	11221			sp|P14543|NID1_HUMAN
FSLKVEPPQGIPGDD	36.42	1597.8	15	1.8	799.905	31.2	398070	10160			sp|Q7Z5L0|VMO1_HUMAN
TVLIPPEDTRIDGGPVIL	36.3	1904.06	18	0.6	953.035	33.41	82734	11286			sp|Q96J84|KIRR1_HUMAN
C(+57.02)PSGC(+57.02)QC(+57.02)SQPQ(+.98)TVFC(+57.02)TARQGTTVPRDVPPDTVGL	36.28	3776.7	34	5.3	1259.91	30.6	0	9879	Carbamidomethylation; Deamidation (NQ)	C1:Carbamidomethylation:1000.00;C5:Carbamidomethylation:1000.00;C7:Carbamidomethylation:1000.00;Q11:Deamidation (NQ):14.04;C15:Carbamidomethylation:1000.00	sp|Q6EMK4|VASN_HUMAN
DRGEC(+57.02)VPGEQEPEPILIPRV	36.24	2289.14	20	0.7	764.053	31.88	1193200	10491	Carbamidomethylation	C5:Carbamidomethylation:1000.00	sp|P02760|AMBP_HUMAN
DRGEC(+57.02)VPGEQEPEPILIPR	36.2	2190.07	19	-2.6	731.027	29.52	27660	9413	Carbamidomethylation	C5:Carbamidomethylation:1000.00	sp|P02760|AMBP_HUMAN
GQ(+.98)QQPFPPQQPYPQPQPFPS	36.18	2293.08	20	7.5	1147.55	32.29	91421	10714	Deamidation (NQ)	Q2:Deamidation (NQ):0.00	sp|P04722|GDA2_WHEAT, sp|P04721|GDA1_WHEAT, sp|P18573|GDA9_WHEAT, sp|P02863|GDA0_WHEAT, tr|K7XRA1|K7XRA1_WHEAT, tr|J7HT09|J7HT09_WHEAT, tr|A0A0K2QJX7|A0A0K2QJX7_WHEAT, tr|A7LHC8|A7LHC8_9POAL, tr|A0A0K2QJT3|A0A0K2QJT3_WHEAT, tr|A0A0E3Z7F7|A0A0E3Z7F7_WHEAT, tr|A0A1K0JNE4|A0A1K0JNE4_WHEAT, tr|A0A0E3UQV1|A0A0E3UQV1_WHEAT, tr|A0A0K2QJ92|A0A0K2QJ92_WHEAT, tr|A0A060N3B9|A0A060N3B9_WHEAT, tr|J7HZV4|J7HZV…
VSEDPINDGEWHRVTA	36.16	1823.84	16	-1.1	912.925	27.26	161710	8297			sp|P98160|PGBM_HUMAN
SHIANVERVPFDAATLHTSTA	36.13	2236.12	21	-1.8	746.378	27.59	95155	8469			sp|P06396|GELS_HUMAN
LDLSHNSL	36.1	897.456	8	1.7	449.734	26.76	30893	8116			sp|P08571|CD14_HUMAN, sp|Q6EMK4|VASN_HUMAN
LDLSHNSI	36.1	897.456	8	1.7	449.734	26.76	30893	8116			sp|Q86WI3|NLRC5_HUMAN
DTTDGLGKVYYREDLSPSITQRAAE	36.03	2784.36	25	1.6	929.124	28.39	2274800	8818			sp|P14543|NID1_HUMAN
SGSVIDQSRVLN(+.98)LGPITR	36.01	1912.04	18	2	638.352	31.16	501810	10154	Deamidation (NQ)	N12:Deamidation (NQ):25.91	sp|P07911|UROM_HUMAN
DDFAAFVEKC(+57.02)C(+57.02)KADDKETC(+57.02)F	36.01	2455.01	20	4.5	819.346	31.08	67191	10101	Carbamidomethylation	C10:Carbamidomethylation:1000.00;C11:Carbamidomethylation:1000.00;C19:Carbamidomethylation:1000.00	sp|P02768|ALBU_HUMAN
DDILASPPRLPEPQPYPGAPHHS	36	2490.23	23	0	831.081	29.15	1513400	9131			sp|P39060|COIA1_HUMAN
TSQSGNLASESLHLPSSSSEFDERIAA	35.94	2819.32	27	0.8	940.778	31.2	63745	10162			sp|Q9ULI3|HEG1_HUMAN
AC(+57.02)ETFQYGGC(+57.02)MGNGNN(+.98)FVTEKEC(+57.02)LQTC(+57.02)RTVA	35.79	3602.5	31	2.3	1201.84	29.78	0	9506	Carbamidomethylation; Deamidation (NQ)	C2:Carbamidomethylation:1000.00;C10:Carbamidomethylation:1000.00;N16:Deamidation (NQ):0.00;C23:Carbamidomethylation:1000.00;C27:Carbamidomethylation:1000.00	sp|P02760|AMBP_HUMAN
LQPQQPFPQQPQQPFPQPQLPFPQ	35.76	2839.44	24	3.2	1420.73	33.72	54292	11438			tr|A0A290XYW6|A0A290XYW6_WHEAT, tr|R9XT67|R9XT67_WHEAT, tr|R9XVE2|R9XVE2_WHEAT, tr|A0A290XYS6|A0A290XYS6_WHEAT, tr|U5U6M9|U5U6M9_WHEAT, tr|Q9FUW7|Q9FUW7_WHEAT, tr|A0A060N0S6|A0A060N0S6_WHEAT, tr|A0A290XYS8|A0A290XYS8_WHEAT, tr|A0A2U8JD31|A0A2U8JD31_WHEAT
C(+57.02)PPC(+57.02)PAPPVAGPSVFLFPPKPKDTL	35.7	2688.38	25	-1	897.13	32.82	42706	11009	Carbamidomethylation	C1:Carbamidomethylation:1000.00;C4:Carbamidomethylation:1000.00	sp|P01859|IGHG2_HUMAN
SLNPLALISRQEA	35.63	1410.78	13	3.5	706.399	33.44	10228	11302			sp|P43251|BTD_HUMAN
VEWESNGQPENNYKTTPPVL	35.61	2301.09	20	4.6	1151.55	30.31	0	9750			sp|P0DOX5|IGG1_HUMAN, sp|P01861|IGHG4_HUMAN, sp|P01857|IGHG1_HUMAN
ARTQSGLQSYL	35.56	1222.63	11	-0.2	612.32	29.41	219930	9333			sp|Q9UNN8|EPCR_HUMAN
FQDKRVSWSL	35.46	1264.66	10	0.5	633.334	28.99	0	9138			sp|Q08380|LG3BP_HUMAN
EGVQKEDIPPADLSDQVPDTESETRILLQG	35.46	3278.62	30	-1.5	1093.87	31.94	215190	10537			sp|P01024|CO3_HUMAN
DC(+57.02)C(+57.02)AKQEPERNEC(+57.02)FLQHKDDNPNLPR	35.45	3269.44	26	-3.5	654.891	21.75	427750	5949	Carbamidomethylation	C2:Carbamidomethylation:1000.00;C3:Carbamidomethylation:1000.00;C13:Carbamidomethylation:1000.00	sp|P02768|ALBU_HUMAN
LLSDPDKVTIGLL	35.44	1382.8	13	1.1	692.407	33.46	27564	11335			sp|Q14624|ITIH4_HUMAN
FTVNFGDTEEAKKQIND	35.37	1954.93	17	0.5	652.648	27.89	153970	8605			sp|P01009|A1AT_HUMAN
DRVPTPQAIRAAQGL	35.34	1591.88	15	-1.5	796.943	27.76	133930	8561			sp|O75594|PGRP1_HUMAN
AKVQWKVDNALQSGNSQESVTEQDSKDSTYSLSSTL	35.32	3929.88	36	-2.8	1310.96	30.15	388960	9658			sp|P01834|IGKC_HUMAN, sp|P0DOX7|IGK_HUMAN
EEKAVADTRD	35.26	1132.54	10	1.4	567.274	9.63	14747	2058			sp|P01833|PIGR_HUMAN
NEVAPGYFSRDGWQLQVQGGVAQL	35.2	2618.29	24	1	1310.15	33.36	0	11259			sp|Q8WVN6|SCTM1_HUMAN
VSLGSPSGEVSHP	35.17	1251.61	13	1.4	626.811	23.28	0	6638			sp|P02765|FETUA_HUMAN
ASWDVEKTAI	35.16	1118.56	10	0.5	560.286	28.92	94337	9114			sp|P35555|FBN1_HUMAN
VAWKADSSPVKAGVETTTPSKQSNNKYAASSY	35.04	3371.66	32	0.9	843.921	23.52	3312300	6708			sp|P0DOY2|IGLC2_HUMAN, sp|P0DOY3|IGLC3_HUMAN
TYVPKEFNAET	35.02	1297.62	11	1.7	649.816	25.71	0	7676			sp|P02768|ALBU_HUMAN
NVAKGIRSF	34.94	990.561	9	1.4	496.287	22.01	32954	6076			sp|P39060|COIA1_HUMAN
QPFPQPQPFPPQLPYPQP	34.85	2102.06	18	-1.3	1052.03	34.28	7098.6	11681			sp|P04725|GDA5_WHEAT, sp|P04726|GDA6_WHEAT, tr|A0A1W6C2K1|A0A1W6C2K1_WHEAT, tr|X2KWE1|X2KWE1_WHEAT, tr|A5JSA9|A5JSA9_WHEAT, tr|J7HT14|J7HT14_WHEAT, tr|A5JSB8|A5JSB8_WHEAT, tr|A5JSA4|A5JSA4_WHEAT, tr|A0A023WGF7|A0A023WGF7_WHEAT, tr|A0A0E3UQU0|A0A0E3UQU0_WHEAT, tr|A0A1K0ITG7|A0A1K0ITG7_WHEAT, tr|A0A1K0JNF2|A0A1K0JNF2_WHEAT, tr|R9XW75|R9XW75_WHEAT, tr|F4YT75|F4YT75_WHEAT, tr|A0A1K0ISY9|A0A1K0ISY9_WH…
EGVQKEDIPPADLSDQVPDTESETRILLQGTPVAQ	34.77	3774.88	35	1.2	1259.3	32.44	0	10796			sp|P01024|CO3_HUMAN
VVTTNPVNNDGILKTAKGLDF	34.58	2215.18	21	1.1	739.4	31.88	491410	10498			sp|P12830|CADH1_HUMAN
DEELGGTPVQSRVVQGKEPAHLM(+15.99)SL	34.53	2692.35	25	-0.5	898.453	26.88	242350	8186	Oxidation (M)	M23:Oxidation (M):1000.00	sp|P06396|GELS_HUMAN
ASVDSGSSEEQGGSSRALVSTLVPLG	34.47	2489.22	26	-1.1	1245.61	32.62	1673000	10868			sp|P01833|PIGR_HUMAN
GSGGGSYGSGGGGGGHGSY	34.44	1513.58	19	0.9	757.796	18.03	0	4460			sp|P04264|K2C1_HUMAN
YKADINTQADPYTTTKRYNLQI	34.42	2616.32	22	-0.2	873.11	28.42	0	8873			sp|Q9UIB8|SLAF5_HUMAN
SVIDQSRVLNLGP	34.36	1396.77	13	4.1	699.391	31	77228	10084			sp|P07911|UROM_HUMAN
SSHVGGTLGQF	34.34	1088.53	11	-0.8	545.268	27.21	0	8324			sp|Q14624|ITIH4_HUMAN
SVPNLGPAEQEQNHYLAQL	34.26	2107.03	19	0.6	1054.52	31.92	132260	10539			sp|Q6ZMH5|S39A5_HUMAN
LEVRTSTASGLLL	34.09	1358.78	13	0.4	680.394	32	700210	10558			sp|P98160|PGBM_HUMAN
DQADGSRASVDSGSSEEQ(+.98)GGSSRA	33.99	2339.97	24	5.6	780.999	16.49	4029.7	3860	Deamidation (NQ)	Q18:Deamidation (NQ):25.14	sp|P01833|PIGR_HUMAN
YFTHFDL	33.88	941.428	7	0.3	471.72	32.29	63888	10727			sp|O00187|MASP2_HUMAN
VDSGNDVTDIADDGC(+57.02)PKPPEIAHG	33.85	2478.1	24	-3.3	827.034	26.8	125550	8109	Carbamidomethylation	C15:Carbamidomethylation:1000.00	sp|P00738|HPT_HUMAN
TAQLDEELGGTPVQSRVVQGKEPAHL	33.8	2758.42	26	1.7	690.612	27.55	3090200	8423			sp|P06396|GELS_HUMAN
APRQDC(+57.02)TGVEC(+57.02)PPLENC(+57.02)IEE	33.78	2373	20	4.4	1187.51	27.92	0	8644	Carbamidomethylation	C6:Carbamidomethylation:1000.00;C11:Carbamidomethylation:1000.00;C17:Carbamidomethylation:1000.00	sp|P98095|FBLN2_HUMAN
TTTPSKQSNNKYAASSY	33.7	1846.87	17	3	616.63	18.43	8753.3	4600			sp|P0CF74|IGLC6_HUMAN, sp|P0DOY2|IGLC2_HUMAN, sp|P0DOY3|IGLC3_HUMAN
LQHKDDNPNLPR	33.62	1445.74	12	0	482.918	16.79	22494	3960			sp|P02768|ALBU_HUMAN
VAWKADSSPVKAGVE	33.62	1542.8	15	1.4	515.274	23.58	42484	6761			sp|P0DOY2|IGLC2_HUMAN, sp|P0DOY3|IGLC3_HUMAN
GSN(+.98)GPVGEPGPEGPAG	33.61	1378.6	16	8.5	690.311	16.31	643980	3668	Deamidation (NQ)	N3:Deamidation (NQ):1000.00	sp|P05997|CO5A2_HUMAN
N(+.98)GQEN(+.98)GHVKV	33.56	1082.5	10	-0.2	542.255	18.64	94897	4669	Deamidation (NQ)	N1:Deamidation (NQ):27.83;N5:Deamidation (NQ):36.05	sp|P29966|MARCS_HUMAN
DEELGGTPVQSRVVQGKEPAHL	33.55	2345.2	22	0.4	782.737	25.02	907280	7330			sp|P06396|GELS_HUMAN
PSSAGSWN(+.98)SGSSGPGSTGN(+.98)RNPGSSGTGGTATWKPGSSGP	33.46	3634.58	40	-4	1212.52	25.05	0	7393	Deamidation (NQ)	N8:Deamidation (NQ):26.60;N19:Deamidation (NQ):24.24	sp|P02671|FIBA_HUMAN
GISAGTELRSPC(+57.02)EC(+57.02)ESL	33.46	1864.83	17	1	933.42	27.82	0	8598	Carbamidomethylation	C12:Carbamidomethylation:1000.00;C14:Carbamidomethylation:1000.00	sp|O95460|MATN4_HUMAN
FDLGDAVVDGENDDPRPPNPPKP	33.39	2460.16	23	0.2	821.056	30.24	235850	9687			sp|P14209|CD99_HUMAN
C(+57.02)PPC(+57.02)PAPELLGGPSVFLFPPKPKDTL	33.36	2833.45	26	1.6	945.49	33.96	0	11534	Carbamidomethylation	C1:Carbamidomethylation:1000.00;C4:Carbamidomethylation:1000.00	sp|P0DOX5|IGG1_HUMAN, sp|P01857|IGHG1_HUMAN
TALTSQSGNLASESLHLPSSSSEFDERIAA	33.19	3104.49	30	0.8	1035.83	31.67	173330	10413			sp|Q9ULI3|HEG1_HUMAN
LNLGPITR	33.14	882.529	8	0.5	442.27	27.63	526830	8463			sp|P07911|UROM_HUMAN
LSDPEQGVEVTGQYEREKAGFSW	32.99	2611.22	23	-0.4	871.41	31.42	385410	10262			sp|Q14624|ITIH4_HUMAN
TIDEKGTEAAGAMF	32.99	1439.66	14	1.5	720.836	28.63	15730	8980			sp|P01009|A1AT_HUMAN
FAEEKAVADTR	32.88	1235.61	11	0.4	412.877	19.17	9749.3	4878			sp|P01833|PIGR_HUMAN
KDSEIFTVNGIL	32.84	1334.71	12	-1.5	668.358	33.37	0	11265			sp|Q9UIB8|SLAF5_HUMAN
PKGAGAGGGGGGFGGGG	32.84	1216.56	17	4.7	609.287	18.37	0	4588			sp|O43516|WIPF1_HUMAN
C(+57.02)GSSSAGKIPC(+57.02)	32.45	1122.48	11	-2.1	562.244	18.43	1186.1	4617	Carbamidomethylation	C1:Carbamidomethylation:1000.00;C11:Carbamidomethylation:1000.00	sp|Q15517|CDSN_HUMAN
KYSIIGQVPPSPTL	32.45	1498.84	14	2.9	750.427	31.58	0	10358			sp|Q02487|DSC2_HUMAN
DDILASPPRLPEPQ(+.98)PYPGAP	32.42	2130.06	20	5.8	1066.04	32.21	317180	10671	Deamidation (NQ)	Q14:Deamidation (NQ):1000.00	sp|P39060|COIA1_HUMAN
IVFLPQTDKC(+57.02)MTEQ	32.36	1708.82	14	0.6	855.413	30.27	0	9733	Carbamidomethylation	C10:Carbamidomethylation:1000.00	sp|P41222|PTGDS_HUMAN
TWLNPDPSQKQNLLAPQNAVSSEETND	32.33	2995.42	27	2.5	1498.71	31.48	0	10305			sp|P10451|OSTP_HUMAN
AQLDEELGGTPVQSRVVQGKEPAHL	32.33	2657.38	25	1.2	665.35	27.29	1416800	8347			sp|P06396|GELS_HUMAN
EAC(+57.02)DDYRLC(+57.02)E	32.31	1329.5	10	2.7	665.755	23.47	69977	6714	Carbamidomethylation	C3:Carbamidomethylation:1000.00;C9:Carbamidomethylation:1000.00	sp|P08493|MGP_HUMAN
DC(+57.02)C(+57.02)AKQEPE	32.2	1135.43	9	1.3	568.72	14.29	5026.7	3020	Carbamidomethylation	C2:Carbamidomethylation:1000.00;C3:Carbamidomethylation:1000.00	sp|P02768|ALBU_HUMAN
LDLSHNSLLALEPGIL	31.99	1703.95	16	-1.1	852.976	34.76	0	11871			sp|Q6EMK4|VASN_HUMAN
YSVPSVLSPR	31.94	1103.6	10	0.5	552.804	28.88	35943	9105			sp|P14543|NID1_HUMAN
ESVFQELGKLTGPNNQ	31.93	1759.87	16	7.1	880.947	33.46	71511	11295			sp|P13521|SCG2_HUMAN
Q(-17.03)PREPQVYTLPPSREEMTKNQVSL	31.8	2809.41	24	-0.8	937.472	29.54	402700	9386	Pyro-glu from Q	Q1:Pyro-glu from Q:1000.00	sp|P01860|IGHG3_HUMAN, sp|P01859|IGHG2_HUMAN
DGVSGGEGKGGSD	31.74	1120.46	13	-1.9	561.236	4.63	0	942			sp|P14209|CD99_HUMAN
WSVDPLDRAM(+15.99)AEL	31.66	1517.72	13	0	759.864	32.57	0	10866	Oxidation (M)	M10:Oxidation (M):1000.00	sp|P06396|GELS_HUMAN
SSSDTC(+57.02)GPC(+57.02)EPASC(+57.02)PPLPPLGC(+57.02)L	31.65	2458.03	23	0.3	1230.02	33.68	201910	11417	Carbamidomethylation	C6:Carbamidomethylation:1000.00;C9:Carbamidomethylation:1000.00;C14:Carbamidomethylation:1000.00;C22:Carbamidomethylation:1000.00	sp|Q16270|IBP7_HUMAN
EGGANTTSGPIRTPQIPEWL	31.58	2123.06	20	-1.5	1062.53	33.57	0	11360			sp|P16070|CD44_HUMAN
DDEVDVDGTVEEDLGKSREGSRTDDEVVQ	31.51	3192.42	29	1.2	1065.14	28.57	144210	8967			sp|P14625|ENPL_HUMAN
EDPQGDAAQKTDTSHHDQDHPTFNKITPNL	31.48	3356.53	30	1	840.138	24.46	569910	7112			sp|P01009|A1AT_HUMAN
EETLTHTITKL	31.48	1284.69	11	1.1	643.352	26.6	532780	8028			sp|P01042|KNG1_HUMAN
VELGGGPGAGSLQPLALEGSLQ	31.43	2049.07	22	2.3	1025.54	33.81	27987	11467			sp|P01308|INS_HUMAN
FTTKGVTSVSQIFHSPDL	31.37	1963.01	18	0.2	655.34	32.21	672620	10680			sp|P05155|IC1_HUMAN
Q(-17.03)QEAVEGGC(+57.02)SHLGQSYADRDVWKPEPC(+57.02)QI	31.36	3326.47	29	-0.1	1109.83	30.08	0	9643	Pyro-glu from Q; Carbamidomethylation	Q1:Pyro-glu from Q:1000.00;C9:Carbamidomethylation:1000.00;C27:Carbamidomethylation:1000.00	sp|P02461|CO3A1_HUMAN
VTLVADC(+57.02)EAQPPVLGHGPRF	31.31	2162.09	20	-0.3	721.703	30.76	49773	9967	Carbamidomethylation	C7:Carbamidomethylation:1000.00	sp|P25940|CO5A3_HUMAN
THTITKL	31.3	812.476	7	1.7	407.244	18.69	30748	4710			sp|P01042|KNG1_HUMAN
EEKAVADTR	31.29	1017.51	9	0	509.76	6.05	14195	1268			sp|P01833|PIGR_HUMAN
VARETTC(+57.02)SKESNEELTESC(+57.02)ETKKLGQ(+.98)SLDC(+57.02)NAEV	31.25	3902.75	34	4.3	1301.92	25.96	0	7786	Carbamidomethylation; Deamidation (NQ)	C7:Carbamidomethylation:1000.00;C19:Carbamidomethylation:1000.00;Q26:Deamidation (NQ):0.00;C30:Carbamidomethylation:1000.00	sp|P01042|KNG1_HUMAN
EKLEMSKFQPTL	31.1	1449.75	12	-0.6	725.881	29.45	0	9359			sp|P05155|IC1_HUMAN
YGLSDQLAQAISDHYPVE	31.04	2004.94	18	-1.5	1003.47	33.63	0	11388			sp|P24855|DNAS1_HUMAN
SGSVIDQSRVL	30.93	1159.62	11	-0.2	580.815	26.69	0	8097			sp|P07911|UROM_HUMAN
VIKGARDSHAGL	30.82	1222.68	12	-0.1	408.565	16.47	829240	3835			sp|Q8WVN6|SCTM1_HUMAN
KELKFVTL	30.76	976.596	8	0.8	489.304	28.97	573770	9111			sp|P15309|PPAP_HUMAN
SFSKDWSF	30.73	1002.44	8	0.9	502.228	31.73	56423	10433			sp|P61769|B2MG_HUMAN
VIDQSRVLNLGPIT	30.69	1523.87	14	0.2	762.938	31.71	132800	10422			sp|P07911|UROM_HUMAN
EVRTSTASGL	30.61	1019.52	10	0.3	510.768	19.95	0	5191			sp|P98160|PGBM_HUMAN
PGGASYSC(+57.02)C(+57.02)RP	30.59	1210.49	11	-2.1	606.247	18.93	8953	4805	Carbamidomethylation	C8:Carbamidomethylation:1000.00;C9:Carbamidomethylation:1000.00	sp|P28799|GRN_HUMAN
LFAEEKAVADTRDQADGSR	30.52	2078	19	0.8	693.673	22.85	0	6451			sp|P01833|PIGR_HUMAN
APDQDEIQRLPGLAKQPSF	30.51	2109.09	19	1.6	704.034	30.91	80529	10043			sp|P10619|PPGB_HUMAN
NTGGSRYPGQGSPGGNRYPPQGGGG	30.47	2374.08	25	2.4	792.366	19.99	16059	5209			sp|P04156|PRIO_HUMAN
GASSAGLGPVVRC(+57.02)EPC(+57.02)DARALAQC(+57.02)APPPAVC(+57.02)AEL	30.47	3506.65	34	1.1	1169.89	31.21	2634200	10133	Carbamidomethylation	C13:Carbamidomethylation:1000.00;C16:Carbamidomethylation:1000.00;C24:Carbamidomethylation:1000.00;C31:Carbamidomethylation:1000.00	sp|P17936|IBP3_HUMAN
GGEERVGEEDEEAAEAEAEAEEAERARQNA	30.44	3230.38	30	5.8	1077.8	28.41	0	8870			sp|O15240|VGF_HUMAN
IFTM(+15.99)ADRGEC(+57.02)VPGEQEPEPILIPRV	30.4	2868.41	25	-0.2	957.142	32.16	140510	10672	Oxidation (M); Carbamidomethylation	M4:Oxidation (M):1000.00;C10:Carbamidomethylation:1000.00	sp|P02760|AMBP_HUMAN
IAVEWESNGQPENNYKTTPPVLDSDGSF	30.28	3093.42	28	-0.3	1032.14	32.33	1144600	10722			sp|P0DOX5|IGG1_HUMAN, sp|P01861|IGHG4_HUMAN, sp|P01857|IGHG1_HUMAN
SELHC(+57.02)DKL	30.28	1000.46	8	0	501.238	19.39	92958	4949	Carbamidomethylation	C5:Carbamidomethylation:1000.00	sp|P69891|HBG1_HUMAN, sp|P02042|HBD_HUMAN, sp|P69892|HBG2_HUMAN, sp|P02100|HBE_HUMAN, sp|P68871|HBB_HUMAN
HSADRTPILESPLQPSELQPHYVASHPEPPAG	30.26	3456.71	32	1.3	865.182	29.1	470010	9166			sp|Q14767|LTBP2_HUMAN
C(+57.02)DDYRLC(+57.02)	30.13	1000.37	7	0.2	501.193	22.19	498250	6128	Carbamidomethylation	C1:Carbamidomethylation:1000.00;C7:Carbamidomethylation:1000.00	sp|P08493|MGP_HUMAN
DGGGSPKGDVDPF	30.13	1246.55	13	0.3	624.279	26.84	19754	8175			sp|P54710|ATNG_HUMAN
LQGASKLQELHLSSNGL	30.11	1793.96	17	2.3	598.994	29.58	54475	9416			sp|P02750|A2GL_HUMAN
DDILASPPRLPEPQPYPGAPHH	29.74	2403.2	22	0.4	802.07	29.41	2576000	9258			sp|P39060|COIA1_HUMAN
NIQVDPSGQVQWPQQQQPFPQPQQP	29.68	2898.4	25	-3.1	1450.2	32.06	62484	10629			tr|Q30DX8|Q30DX8_WHEAT, tr|A0A290XYW0|A0A290XYW0_WHEAT, tr|Q94G98|Q94G98_WHEAT, tr|A0A290XYW3|A0A290XYW3_WHEAT, tr|A0A290XZ12|A0A290XZ12_WHEAT, tr|Q94G97|Q94G97_WHEAT, tr|Q94G96|Q94G96_WHEAT, tr|A0A290XZ50|A0A290XZ50_WHEAT, tr|R9XWC4|R9XWC4_WHEAT, tr|M9TG60|M9TG60_WHEAT, tr|A0A290XZ04|A0A290XZ04_WHEAT
FAQYLQQC(+57.02)PFEDHVKLVNE	29.65	2364.12	19	0.5	789.045	31.12	60788	10130	Carbamidomethylation	C8:Carbamidomethylation:1000.00	sp|P02768|ALBU_HUMAN
LPLSPESKAWAVL	29.51	1409.79	13	-0.4	705.9	33.45	0	11302			sp|P23471|PTPRZ_HUMAN
TLFGDKLC(+57.02)	29.27	952.469	8	-0.3	477.24	28.61	465310	8921	Carbamidomethylation	C8:Carbamidomethylation:1000.00	sp|P02768|ALBU_HUMAN
VVTGFYNKPTL	29.22	1237.67	11	1.5	619.841	29.1	0	9191			sp|A6NI73|LIRA5_HUMAN
LLLSDPDKVTIGLL	29.09	1495.89	14	-0.2	748.948	34.32	12058	11685			sp|Q14624|ITIH4_HUMAN
C(+57.02)PSGC(+57.02)QC(+57.02)SQPQTVFC(+57.02)TARQGTTVPRDVPPDTVGL	29.06	3775.72	34	-0.1	1259.58	30.46	8639700	10055	Carbamidomethylation	C1:Carbamidomethylation:1000.00;C5:Carbamidomethylation:1000.00;C7:Carbamidomethylation:1000.00;C15:Carbamidomethylation:1000.00	sp|Q6EMK4|VASN_HUMAN
PEPPVSGEM(+15.99)DDN(+.98)SLSPEAC(+57.02)YEC(+57.02)KIN(+.98)GYPKR	29.05	3456.48	30	4.5	865.128	25.84	0	7732	Oxidation (M); Deamidation (NQ); Carbamidomethylation	M9:Oxidation (M):1000.00;N12:Deamidation (NQ):1000.00;C19:Carbamidomethylation:1000.00;C22:Carbamidomethylation:1000.00;N25:Deamidation (NQ):1000.00	sp|P35555|FBN1_HUMAN
Q(-17.03)LGGGGGGGGGGSGGGGGSS	29.04	1358.54	20	5	453.856	20.15	12034	5268	Pyro-glu from Q	Q1:Pyro-glu from Q:1000.00	sp|Q9HCS4|TF7L1_HUMAN
LQQC(+57.02)PFEDHVKLVNEVTE	29	2184.05	18	0.3	729.022	29.63	92357	9418	Carbamidomethylation	C4:Carbamidomethylation:1000.00	sp|P02768|ALBU_HUMAN
LSDPEQGVEVTGQYEREKAGFS	28.94	2425.14	22	3	809.387	27.84	62238	8594			sp|Q14624|ITIH4_HUMAN
FVTEKEC(+57.02)LQTC(+57.02)RTVAAC(+57.02)NL	28.72	2299.08	19	2.4	767.365	26.47	106450	7991	Carbamidomethylation	C7:Carbamidomethylation:1000.00;C11:Carbamidomethylation:1000.00;C17:Carbamidomethylation:1000.00	sp|P02760|AMBP_HUMAN
EQVPKGLPAKLRVLD	28.72	1661.98	15	2.1	555.001	27.43	98302	8418			sp|P08571|CD14_HUMAN
ESLSAIEAELEKV	28.68	1416.73	13	-3.3	709.37	34.05	0	11570			sp|P10645|CMGA_HUMAN
VFAPANALPARSEAAAVQP	28.57	1879	19	-0.3	940.501	29.09	0	9186			sp|Q96FE7|P3IP1_HUMAN
GSVIDQSRVLNLGP	28.5	1453.79	14	0.7	727.9	30.99	123100	10079			sp|P07911|UROM_HUMAN
DGVSGGEGKGGSDGGG	28.5	1291.53	16	1.7	646.77	6.7	0	1396			sp|P14209|CD99_HUMAN
FSHAVSSNGNAVEDPMEILIT	28.48	2230.06	21	0.8	1116.03	33.7	7846.5	11428			sp|P12830|CADH1_HUMAN
AEILNVAKGIRSF	28.42	1416.81	13	0.8	473.276	31.29	1606600	10197			sp|P39060|COIA1_HUMAN
HTEC(+57.02)C(+57.02)HGDL	28.36	1127.41	9	1	564.712	15.94	0	3646	Carbamidomethylation	C4:Carbamidomethylation:1000.00;C5:Carbamidomethylation:1000.00	sp|P02768|ALBU_HUMAN
EEKAVADTRDQADGSRASVDSGSSEEQGG	28.35	2937.28	29	-3.2	980.095	17.41	0	4218			sp|P01833|PIGR_HUMAN
DEELGGTPVQSRVVQGKEPAHLMSL	28.28	2676.35	25	1.1	893.123	29.37	1148900	9282			sp|P06396|GELS_HUMAN
M(+15.99)ADRGEC(+57.02)VPGEQEPEPILIPRV	28.27	2507.21	22	2	836.744	31.54	273660	10328	Oxidation (M); Carbamidomethylation	M1:Oxidation (M):1000.00;C7:Carbamidomethylation:1000.00	sp|P02760|AMBP_HUMAN
ADC(+57.02)C(+57.02)AKQEPERNEC(+57.02)	28.24	1765.68	14	-0.3	883.845	15.17	16106	3352	Carbamidomethylation	C3:Carbamidomethylation:1000.00;C4:Carbamidomethylation:1000.00;C14:Carbamidomethylation:1000.00	sp|P02768|ALBU_HUMAN
DITFRSDYSNEKPFTGFEA	28.21	2223.01	19	0.2	742.009	31.67	203400	10393			sp|O00187|MASP2_HUMAN
AGNTRIAQLRPEDL	28.2	1552.83	14	0.6	518.616	27.25	100850	8334			sp|Q6EMK4|VASN_HUMAN
LQRNEQEQPLGQWHLS	28.2	1961.97	16	0.9	654.996	28.92	400730	9112			sp|O00391|QSOX1_HUMAN
TAGHSADRTPILESPLQPSELQPHYVASHPEPPAG	28.17	3685.81	35	2.1	922.459	29.06	135770	9182			sp|Q14767|LTBP2_HUMAN
WVGTGASEAEKTGAQELL	28.05	1845.91	18	-0.8	923.959	31.03	66682	10108			sp|P06396|GELS_HUMAN
VGGGEQPPPAPAPRRE	28.02	1613.83	16	0.9	538.948	17.42	149590	4205			sp|Q86Y38|XYLT1_HUMAN
YRITEATKTVGSDTF	28	1687.84	15	-0.3	563.619	26.21	119060	7875			sp|P01042|KNG1_HUMAN
SAGSQPGGAAAAGAEQ(+.98)P	27.99	1426.63	17	4.3	714.324	24.13	0	6995	Deamidation (NQ)	Q16:Deamidation (NQ):15.61	sp|P0CW27|CC166_HUMAN
FQVRANSAGATRA	27.92	1347.7	13	0	450.239	18.83	7010	4768			sp|P06396|GELS_HUMAN
LSGAGTPPAGGGAGGGGAGGGG	27.87	1538.71	22	-8.9	770.351	19.72	7930.4	5096			sp|Q01167|FOXK2_HUMAN
FHADIC(+57.02)TLS	27.84	1062.48	9	7	532.249	27.15	0	8298	Carbamidomethylation	C6:Carbamidomethylation:1000.00	sp|P02768|ALBU_HUMAN
MKVFDVVNF	27.79	1097.56	9	-4.6	549.782	25.24	7741.2	7478			sp|Q96BP3|PPWD1_HUMAN
GGGGGGGGGGGGGAGGGGGGM(+15.99)Q(+.98)	27.79	1448.53	22	-4.7	725.268	34.25	82739	11776	Oxidation (M); Deamidation (NQ)	M21:Oxidation (M):1000.00;Q22:Deamidation (NQ):1000.00	sp|P20264|PO3F3_HUMAN
C(+57.02)C(+57.02)AKQEPERNEC(+57.02)	27.69	1579.62	12	1.6	527.545	14.11	58714	3046	Carbamidomethylation	C1:Carbamidomethylation:1000.00;C2:Carbamidomethylation:1000.00;C12:Carbamidomethylation:1000.00	sp|P02768|ALBU_HUMAN
AAAAAAASSAAAAGAPPSGGSAPC(+57.02)SC(+57.02)LS	27.66	2359.05	28	-5.7	787.351	16.2	7505.7	3745	Carbamidomethylation	C24:Carbamidomethylation:1000.00;C26:Carbamidomethylation:1000.00	sp|Q03828|EVX2_HUMAN
LFAEEKAVADTRDQADGSRASVDSGSSEEQGGSSRA	27.63	3669.67	36	0.8	918.423	22.91	2406600	6426			sp|P01833|PIGR_HUMAN
FAEEKAVAD	27.61	978.466	9	-0.9	490.238	19.6	0	5049			sp|P01833|PIGR_HUMAN
AGGAAAGAGMPGGGGGPSAALREQ	27.42	1966.93	24	-0.5	984.467	36.56	0	12408			sp|Q9C0B9|ZCHC2_HUMAN
TAQLDEELGGTPVQSRVVQGKEPAHLM(+15.99)SL	27.32	3105.58	29	-0.4	777.398	28.84	314670	9049	Oxidation (M)	M27:Oxidation (M):1000.00	sp|P06396|GELS_HUMAN
AIPVAQDLNAPSDWDSRGKDSYETSQL	27.27	2962.39	27	3.2	988.472	31.04	286110	10113			sp|P10451|OSTP_HUMAN
AC(+57.02)ETFQYGGC(+57.02)MGNGNNFVTEKEC(+57.02)LQTC(+57.02)RTVA	27.2	3601.52	31	-0.1	1201.51	29.83	613140	9544	Carbamidomethylation	C2:Carbamidomethylation:1000.00;C10:Carbamidomethylation:1000.00;C23:Carbamidomethylation:1000.00;C27:Carbamidomethylation:1000.00	sp|P02760|AMBP_HUMAN
LQDFRVVAQGVGIPEDSI	27.14	1942.02	18	0.6	972.012	32.66	173540	10897			sp|P02760|AMBP_HUMAN
DTGTGAEQLGGGGGYWAVV	26.96	1793.82	19	3.8	897.918	21.28	45589	5719			sp|Q96PQ0|SORC2_HUMAN
YRGGGGGGSAGGGS	26.94	1095.47	14	1.1	548.741	24.48	45993	7095			sp|P31277|HXD11_HUMAN
KLHVDPENF	26.76	1097.55	9	2.2	549.782	25.24	7741.2	7492			sp|P69891|HBG1_HUMAN, sp|P02042|HBD_HUMAN, sp|P69892|HBG2_HUMAN, sp|P02100|HBE_HUMAN, sp|P68871|HBB_HUMAN
DLQVGQVELGGGPGAGSLQPLAL	26.75	2175.15	23	-1.4	1088.58	34.77	0	11874			sp|P01308|INS_HUMAN
FVQPPTKIC(+57.02)VGC(+57.02)PRDIPTNSPELEETL	26.62	3096.53	27	-0.1	1033.18	31.5	5373500	10284	Carbamidomethylation	C9:Carbamidomethylation:1000.00;C12:Carbamidomethylation:1000.00	sp|P01042|KNG1_HUMAN
EAAAAVVAAAAAAAAAAAAANANAST	26.54	2111.06	26	1.8	1056.54	35	0	11974			sp|O75400|PR40A_HUMAN
NQSPVDQGATGASQGLLDRKEVLGGVIAGG	26.53	2893.49	30	0.4	965.501	31.16	624450	10125			sp|P18827|SDC1_HUMAN
PSLSALRSSKHSGGGGGGGGGGGADPAWTSALS	26.52	2895.39	33	3.8	966.136	31.29	282750	10213			sp|Q96F45|ZN503_HUMAN
DSVPTVRQAVKELQV	26.38	1667.92	15	1.8	834.966	31.24	0	10189			sp|P19320|VCAM1_HUMAN
PEPPVSGEM(+15.99)DDN(+.98)SLSPEAC(+57.02)YEC(+57.02)KIN(+.98)GYPKRG	26.32	3513.5	31	0.5	879.38	26.12	808520	7802	Oxidation (M); Deamidation (NQ); Carbamidomethylation	M9:Oxidation (M):1000.00;N12:Deamidation (NQ):1000.00;C19:Carbamidomethylation:1000.00;C22:Carbamidomethylation:1000.00;N25:Deamidation (NQ):1000.00	sp|P35555|FBN1_HUMAN
GPGLAPPPLRLP	26.28	1183.71	12	1.2	592.86	32.53	0	10845			sp|P09758|TACD2_HUMAN
TAAGGGGGPGGGGGGGPGGGGGPGGGGGSLYS	26.24	2256.97	32	6.1	1129.5	17.79	522350	4479			sp|Q9H461|FZD8_HUMAN
N(+.98)ATDPDSLQ	26.2	960.404	9	-1.3	481.207	22.19	59088	6141	Deamidation (NQ)	N1:Deamidation (NQ):48.38	sp|P55290|CAD13_HUMAN
GVPPPPPLPPPPPIKGPFPPPPPLPLA	26.18	2679.56	27	-0.4	1340.78	34.3	30129	11713			sp|Q9Y613|FHOD1_HUMAN
GGGPASAGGGGGGGGGGGGGGAAGAGGA	26.09	1768.75	28	7.5	885.384	15.3	0	3390			sp|O75444|MAF_HUMAN
YDRSDIDAVY	26.04	1215.54	10	0.4	608.776	26.37	0	7959			sp|P14543|NID1_HUMAN

## Sheet: Method D_Wheat
PEAKS Assigned Peptide Sequence	Manually Corrected Peptide Sequence	-10lgP	Mass	Length	ppm	m/z	RT	Area	Scan	PTM	AScore	Included in Final Dataset	Accession
VRVPVPQLQPQNPSQQQPQEQVPL		50.66	2733.46	24	-4.9	1367.72	31.5	301000	10303			Y	sp|P04721|GDA1_WHEAT, sp|P04725|GDA5_WHEAT, sp|P18573|GDA9_WHEAT, sp|P04723|GDA3_WHEAT, tr|I0IT65|I0IT65_WHEAT, tr|J7HT09|J7HT09_WHEAT, tr|A0A0K2QJX7|A0A0K2QJX7_WHEAT, tr|A7LHC3|A7LHC3_9POAL, tr|A7LHC8|A7LHC8_9POAL, tr|A0A0K2QJT3|A0A0K2QJT3_WHEAT, tr|A0A0E3UQV1|A0A0E3UQV1_WHEAT, tr|Q9M4M6|Q9M4M6_WHEAT, tr|A0A0K2QJ92|A0A0K2QJ92_WHEAT, tr|A0A060N3B9|A0A060N3B9_WHEAT, tr|K7X1F5|K7X1F5_WHEAT, tr|R9XS…
GQQQPFPPQQPYPQPQPFPS		49.65	2292.1	20	0.4	1147.05	32.21	465000	10714			Y	sp|P04722|GDA2_WHEAT, sp|P04721|GDA1_WHEAT, sp|P18573|GDA9_WHEAT, sp|P02863|GDA0_WHEAT, tr|K7XRA1|K7XRA1_WHEAT, tr|J7HT09|J7HT09_WHEAT, tr|A0A0K2QJX7|A0A0K2QJX7_WHEAT, tr|A7LHC8|A7LHC8_9POAL, tr|A0A0K2QJT3|A0A0K2QJT3_WHEAT, tr|A0A0E3Z7F7|A0A0E3Z7F7_WHEAT, tr|A0A1K0JNE4|A0A1K0JNE4_WHEAT, tr|A0A0E3UQV1|A0A0E3UQV1_WHEAT, tr|A0A0K2QJ92|A0A0K2QJ92_WHEAT, tr|A0A060N3B9|A0A060N3B9_WHEAT, tr|J7HZV4|J7HZV…
QLQPFPQPQLPYPQPQLPYPQPQP		47.6	2825.45	24	1.7	1413.73	33.79	0	11466			Y	sp|P04724|GDA4_WHEAT, tr|J7HT09|J7HT09_WHEAT, tr|J7HZW3|J7HZW3_WHEAT, tr|K7WUY9|K7WUY9_WHEAT, tr|A0A0E3Z573|A0A0E3Z573_WHEAT, tr|R9XSX7|R9XSX7_WHEAT, tr|Q306F9|Q306F9_WHEAT, tr|X2KWL1|X2KWL1_WHEAT, tr|R9XV20|R9XV20_WHEAT, tr|K7XR49|K7XR49_WHEAT, tr|K7XE90|K7XE90_WHEAT, tr|A7LHB7|A7LHB7_WHEAT, tr|A0A1K0IT05|A0A1K0IT05_WHEAT, tr|A0A0E3Z581|A0A0E3Z581_WHEAT, tr|K7X0Q3|K7X0Q3_WHEAT, tr|A5JSB7|A5JSB7_…
FLGQQQPFPPQQPYPQPQPFPS		46.12	2552.25	22	4	1277.13	33.52	0	11337			Y	sp|P04721|GDA1_WHEAT, sp|P02863|GDA0_WHEAT, tr|A0A0K2QJX7|A0A0K2QJX7_WHEAT, tr|A0A0E3Z7F7|A0A0E3Z7F7_WHEAT, tr|A0A1K0JNE4|A0A1K0JNE4_WHEAT, tr|A0A0E3UQV1|A0A0E3UQV1_WHEAT, tr|A0A060N3B9|A0A060N3B9_WHEAT, tr|A0A0E3Z511|A0A0E3Z511_WHEAT, tr|K7XE85|K7XE85_WHEAT, tr|A0A0K2QJF4|A0A0K2QJF4_WHEAT, tr|A0A023WGB8|A0A023WGB8_WHEAT, tr|Q9M4M0|Q9M4M0_WHEAT, tr|A0A0K2QJA2|A0A0K2QJA2_WHEAT, tr|A0A1K0ITF2|A0A1K…
QLQPFPQPQPFPPQLPYPQP		44.3	2343.21	20	0.3	1172.61	33.92	180000	11485			Y	sp|P04725|GDA5_WHEAT, sp|P04726|GDA6_WHEAT, tr|A0A1W6C2K1|A0A1W6C2K1_WHEAT, tr|X2KWE1|X2KWE1_WHEAT, tr|A5JSA9|A5JSA9_WHEAT, tr|J7HT14|J7HT14_WHEAT, tr|A5JSB8|A5JSB8_WHEAT, tr|A5JSA4|A5JSA4_WHEAT, tr|A0A023WGF7|A0A023WGF7_WHEAT, tr|A0A0E3UQU0|A0A0E3UQU0_WHEAT, tr|A0A1K0ITG7|A0A1K0ITG7_WHEAT, tr|A0A1K0JNF2|A0A1K0JNF2_WHEAT, tr|F4YT75|F4YT75_WHEAT, tr|A0A1K0ISY9|A0A1K0ISY9_WHEAT, tr|A0A0K2QJ82|A0A0K…
QPQLFPQPQPFPPQLPYPQPQ		43.54	2471.26	21	-0.6	1236.63	34.3	421000	11492			Y	tr|A0A0K2QJC8|A0A0K2QJC8_WHEAT, tr|A0A0K2QJ96|A0A0K2QJ96_WHEAT, tr|A0A0K2QJ85|A0A0K2QJ85_WHEAT, tr|I0IT52|I0IT52_WHEAT, tr|I0IT51|I0IT51_WHEAT, tr|A0A2R2Y424|A0A2R2Y424_WHEAT
QLQPFPQPQPFPPQLPYPQPQ		37.73	2471.26	21	3.5	1236.64	33.51	421000	11330			Y	sp|P04725|GDA5_WHEAT, tr|X2KWE1|X2KWE1_WHEAT, tr|A5JSA9|A5JSA9_WHEAT, tr|J7HT14|J7HT14_WHEAT, tr|A5JSA4|A5JSA4_WHEAT, tr|A0A0E3UQU0|A0A0E3UQU0_WHEAT, tr|A0A1K0JNF2|A0A1K0JNF2_WHEAT, tr|A0A1K0ISY9|A0A1K0ISY9_WHEAT, tr|A0A0K2QJ82|A0A0K2QJ82_WHEAT, tr|R9XUP7|R9XUP7_WHEAT, tr|F4YT74|F4YT74_WHEAT, tr|Q1WA40|Q1WA40_WHEAT, tr|R9XU90|R9XU90_WHEAT, tr|A5JSB2|A5JSB2_WHEAT, tr|R9XW80|R9XW80_WHEAT, tr|A0A0E3…
GQ(+.98)QQPFPPQQPYPQPQPFPS	GQQQPFPPQQPYPQPQPFPS	36.18	2293.08	20	7.5	1147.55	32.29	91400	10714	Deamidation (NQ)	Q2:Deamidation (NQ):0.00	Y	sp|P04722|GDA2_WHEAT, sp|P04721|GDA1_WHEAT, sp|P18573|GDA9_WHEAT, sp|P02863|GDA0_WHEAT, tr|K7XRA1|K7XRA1_WHEAT, tr|J7HT09|J7HT09_WHEAT, tr|A0A0K2QJX7|A0A0K2QJX7_WHEAT, tr|A7LHC8|A7LHC8_9POAL, tr|A0A0K2QJT3|A0A0K2QJT3_WHEAT, tr|A0A0E3Z7F7|A0A0E3Z7F7_WHEAT, tr|A0A1K0JNE4|A0A1K0JNE4_WHEAT, tr|A0A0E3UQV1|A0A0E3UQV1_WHEAT, tr|A0A0K2QJ92|A0A0K2QJ92_WHEAT, tr|A0A060N3B9|A0A060N3B9_WHEAT, tr|J7HZV4|J7HZV…
LQPQQPFPQQPQQPFPQPQLPFPQ		35.76	2839.44	24	3.2	1420.73	33.72	54300	11438			Y	tr|A0A290XYW6|A0A290XYW6_WHEAT, tr|R9XT67|R9XT67_WHEAT, tr|R9XVE2|R9XVE2_WHEAT, tr|A0A290XYS6|A0A290XYS6_WHEAT, tr|U5U6M9|U5U6M9_WHEAT, tr|Q9FUW7|Q9FUW7_WHEAT, tr|A0A060N0S6|A0A060N0S6_WHEAT, tr|A0A290XYS8|A0A290XYS8_WHEAT, tr|A0A2U8JD31|A0A2U8JD31_WHEAT
QPFPQPQPFPPQLPYPQP		34.85	2102.06	18	-1.3	1052.03	34.28	7100	11681			Y	sp|P04725|GDA5_WHEAT, sp|P04726|GDA6_WHEAT, tr|A0A1W6C2K1|A0A1W6C2K1_WHEAT, tr|X2KWE1|X2KWE1_WHEAT, tr|A5JSA9|A5JSA9_WHEAT, tr|J7HT14|J7HT14_WHEAT, tr|A5JSB8|A5JSB8_WHEAT, tr|A5JSA4|A5JSA4_WHEAT, tr|A0A023WGF7|A0A023WGF7_WHEAT, tr|A0A0E3UQU0|A0A0E3UQU0_WHEAT, tr|A0A1K0ITG7|A0A1K0ITG7_WHEAT, tr|A0A1K0JNF2|A0A1K0JNF2_WHEAT, tr|R9XW75|R9XW75_WHEAT, tr|F4YT75|F4YT75_WHEAT, tr|A0A1K0ISY9|A0A1K0ISY9_WH…
NIQVDPSGQVQWPQQQQPFPQPQQP		29.68	2898.4	25	-3.1	1450.2	32.06	62500	10629			Y	tr|Q30DX8|Q30DX8_WHEAT, tr|A0A290XYW0|A0A290XYW0_WHEAT, tr|Q94G98|Q94G98_WHEAT, tr|A0A290XYW3|A0A290XYW3_WHEAT, tr|A0A290XZ12|A0A290XZ12_WHEAT, tr|Q94G97|Q94G97_WHEAT, tr|Q94G96|Q94G96_WHEAT, tr|A0A290XZ50|A0A290XZ50_WHEAT, tr|R9XWC4|R9XWC4_WHEAT, tr|M9TG60|M9TG60_WHEAT, tr|A0A290XZ04|A0A290XZ04_WHEAT

## Sheet: Method E_All
Peptide	-10lgP	Mass	Length	ppm	m/z	RT	Area	Scan	PTM	AScore	Accession
FVETTDVNGKTLEGPVPLEV	79.97	2143.1	20	4.3	1072.56	66.23	63733	20320			sp|P55290|CAD13_HUMAN
EIVLTQSPGTLSLSPGERATL	78.81	2168.17	21	0.3	1085.09	66.13	161830	20232			sp|P01619|KV320_HUMAN
VTLVPVSC(+57.02)SELEKAGAGLSSLC(+57.02)	77.69	2276.14	22	0.8	1139.08	70.11	5921.7	21891	Carbamidomethylation	C8:Carbamidomethylation:1000.00;C22:Carbamidomethylation:1000.00	sp|O95865|DDAH2_HUMAN
SALTSDNHGATYAFSGTHY	77.21	1998.87	19	3.2	1000.45	51.26	12175	14793			sp|P02790|HEMO_HUMAN
LWQGVEVGEAGQGKDF	77.07	1718.83	16	1.4	860.422	61.68	63237	18533			sp|P98160|PGBM_HUMAN
VSWNSGALTSGVHTFPAVL	76.79	1941.99	19	-6.6	971.998	71.19	59009	22170			sp|P01860|IGHG3_HUMAN, sp|P0DOX5|IGG1_HUMAN, sp|P01861|IGHG4_HUMAN, sp|P01857|IGHG1_HUMAN, sp|P01859|IGHG2_HUMAN
LWVGTGASEAEKTGAQEL	76.7	1845.91	18	1.7	923.964	59.34	79251	17696			sp|P06396|GELS_HUMAN
Q(-17.03)KVTSLTAC(+57.02)LVDQSLRL	75.89	1914.02	17	3.8	958.023	74.13	0	23108	Pyro-glu from Q; Carbamidomethylation	Q1:Pyro-glu from Q:1000.00;C9:Carbamidomethylation:1000.00	sp|P04216|THY1_HUMAN
LTETGVEAAAASAISVARTL	75.54	1930.04	20	-6.7	966.019	78.34	4230.2	24337			sp|P05155|IC1_HUMAN
Q(-17.03)TRGATETASQGHLDLTQL	75.24	2008.98	19	-0.6	1005.5	59.83	795970	17844	Pyro-glu from Q	Q1:Pyro-glu from Q:1000.00	sp|P39059|COFA1_HUMAN
INDATDVNDALGYVTRF	74.45	1882.91	17	-1.9	942.458	71.55	0	22330			sp|P12109|CO6A1_HUMAN
TSLDLSDNPGLGERGLM	74.37	1773.86	17	-8.9	887.928	64.01	31838	19403			sp|P08571|CD14_HUMAN
LVTGKTAEYDVAYGESHL	74	1951.95	18	-6.7	976.977	61.5	0	18522			sp|P12109|CO6A1_HUMAN
QVGQVELGGGPGAGSLQPLALEGSLQ	73.67	2461.28	26	2.2	1231.65	70.83	29616	22092			sp|P01308|INS_HUMAN
DDILASPPRLPEPQPYPGAP	73.54	2129.08	20	1.1	1065.55	65.78	302510	20212			sp|P39060|COIA1_HUMAN
YKTTPPVLDSDGSFFL	72.97	1785.88	16	2.2	893.95	71.04	13180	22142			sp|P0DOX5|IGG1_HUMAN, sp|P01861|IGHG4_HUMAN, sp|P01857|IGHG1_HUMAN
MC(+57.02)VNQNGGYLC(+57.02)IPRTNPV	72.63	2091.97	18	1	1046.99	61.51	16870	18483	Carbamidomethylation	C2:Carbamidomethylation:1000.00;C11:Carbamidomethylation:1000.00	sp|Q9UBX5|FBLN5_HUMAN
MC(+57.02)VNQNGGYLC(+57.02)IPRTNPVY	72.36	2255.03	19	-5.4	1128.52	63.93	24137	19390	Carbamidomethylation	C2:Carbamidomethylation:1000.00;C11:Carbamidomethylation:1000.00	sp|Q9UBX5|FBLN5_HUMAN
YRITEATKTVGSDTF	71.73	1687.84	15	-0.5	844.928	50.12	486300	14350			sp|P01042|KNG1_HUMAN
TRC(+57.02)PDGQFC(+57.02)PVAC(+57.02)C(+57.02)LDPGGASYSC(+57.02)C(+57.02)RPL	71.66	3260.34	28	1.5	1087.79	61.67	7184200	18445	Carbamidomethylation	C3:Carbamidomethylation:1000.00;C9:Carbamidomethylation:1000.00;C13:Carbamidomethylation:1000.00;C14:Carbamidomethylation:1000.00;C24:Carbamidomethylation:1000.00;C25:Carbamidomethylation:1000.00	sp|P28799|GRN_HUMAN
Q(-17.03)LSPGISTIHLHPQF	71.31	1656.86	15	0.1	829.438	67.82	74047	20999	Pyro-glu from Q	Q1:Pyro-glu from Q:1000.00	sp|Q14766|LTBP1_HUMAN
EEALPVSLSQGQPSRQ	71.15	1724.87	16	3.2	863.445	50.72	139560	14703			sp|Q16819|MEP1A_HUMAN
VVENGESSQGRFSVQM	71.09	1752.81	16	3	877.415	51.85	340850	15070			sp|P07911|UROM_HUMAN
STYLDPALELGPRNVL	70.95	1756.94	16	-6.3	879.47	69.8	6260.3	21730			sp|Q15904|VAS1_HUMAN
ADRGEC(+57.02)VPGEQEPEPILIPRV	70.94	2360.18	21	2.6	1181.1	63.57	979560	19293	Carbamidomethylation	C6:Carbamidomethylation:1000.00	sp|P02760|AMBP_HUMAN
SSNGLESLSPEFLRPVPQL	70.83	2069.08	19	-0.5	1035.55	71.89	41318	22447			sp|P02750|A2GL_HUMAN
GQLGITKVFSNGADL	70.72	1518.8	15	0.4	760.41	66.43	785890	20333			sp|P01009|A1AT_HUMAN
PPTVLPDNFPRYPVGKF	70.54	1943.03	17	-1.6	972.521	69.16	187440	21553			sp|P01344|IGF2_HUMAN
WVAPGPSTGSGRAGLEAAGDEL	70.21	2097.01	22	0	1049.51	60.84	0	18280			sp|Q68CJ9|CR3L3_HUMAN
ADLSGVTEEAPLKL	70.05	1441.77	14	2.5	721.892	64.06	27171	19452			sp|P01009|A1AT_HUMAN
WVGTGASEAEKTGAQEL	70.03	1732.83	17	-1.4	867.419	52.08	60606	15071			sp|P06396|GELS_HUMAN
SDHYNC(+57.02)VSSGGQC(+57.02)LYSAC(+57.02)PIF	70.01	2420.98	21	4.5	1211.5	64.95	10879	19814	Carbamidomethylation	C6:Carbamidomethylation:1000.00;C13:Carbamidomethylation:1000.00;C18:Carbamidomethylation:1000.00	sp|P60022|DEFB1_HUMAN
VTLVPVSC(+57.02)SELEKAGAGLSSL	69.88	2116.11	21	-1	1059.06	71.48	0	22309	Carbamidomethylation	C8:Carbamidomethylation:1000.00	sp|O95865|DDAH2_HUMAN
VTVSSASPTSPKVFPLSL	69.71	1816	18	0.8	909.007	69.31	1607400	21676			sp|P0DOX2|IGA2_HUMAN
IAVEWESNGQPENNYKTTPPVL	69.57	2485.21	22	2	1243.62	64.28	1773700	19471			sp|P0DOX5|IGG1_HUMAN, sp|P01861|IGHG4_HUMAN, sp|P01857|IGHG1_HUMAN
YGSGGC(+57.02)FWDNGHL	69.43	1468.58	13	-1.3	735.298	63.37	1487100	19282	Carbamidomethylation	C6:Carbamidomethylation:1000.00	sp|Q96FE7|P3IP1_HUMAN
TSLDLSDNPGLGERGLM(+15.99)	69.42	1789.85	17	1.3	895.934	57.3	21353	16973	Oxidation (M)	M17:Oxidation (M):1000.00	sp|P08571|CD14_HUMAN
LTQVLLGAGENTKTNL	69.39	1670.92	16	-7.3	836.461	57.89	52625	17235			sp|P05155|IC1_HUMAN
PQGPPPQGGNQPQGPPPPPGKPQ	69.31	2253.13	23	-0.4	1127.57	33.4	7357.4	8739			sp|P02812|PRB2_HUMAN, sp|P04280|PRP1_HUMAN
FRTQTAPGGQGAPWAEEL	69.14	1914.92	18	0.2	958.469	64.01	360300	19367			sp|Q8WZ75|ROBO4_HUMAN
EAEDLQVGQVELGGGPGAGSLQP	69.12	2207.07	23	2	1104.54	65.58	257840	20039			sp|P01308|INS_HUMAN
LSWKVSGPAAPAQSY	68.77	1560.79	15	1.2	781.405	57.2	50694	16902			sp|Q8WZ75|ROBO4_HUMAN
PPPYGPGRIPPPPPAPYGPG	68.73	1980.03	20	1.1	991.021	56.84	36909	16779			sp|P02814|SMR3B_HUMAN
ASTHTTNEGIFSPTPGELGFSSF	68.71	2383.1	23	1.4	1192.56	71.59	6985.5	22319			sp|P98160|PGBM_HUMAN
YSAC(+57.02)PIFTKIQGTC(+57.02)Y	68.67	1807.83	15	3.4	904.924	64.95	28350	19775	Carbamidomethylation	C4:Carbamidomethylation:1000.00;C14:Carbamidomethylation:1000.00	sp|P60022|DEFB1_HUMAN
VTLVPVSC(+57.02)SELEKAGAGL	68.65	1828.96	18	3	915.49	67.78	91563	20974	Carbamidomethylation	C8:Carbamidomethylation:1000.00	sp|O95865|DDAH2_HUMAN
AC(+57.02)ETFQYGGC(+57.02)MGNGNNFVTEKEC(+57.02)L	68.59	2785.12	24	1.6	1393.57	63.83	13122	19383	Carbamidomethylation	C2:Carbamidomethylation:1000.00;C10:Carbamidomethylation:1000.00;C23:Carbamidomethylation:1000.00	sp|P02760|AMBP_HUMAN
VQVFAPANALPARSEAAAVQ	68.48	2009.07	20	-8.2	1005.53	57.69	0	17099			sp|Q96FE7|P3IP1_HUMAN
LETGVPSRFSGSGSGTDFTF	68.47	2047.95	20	2.1	1024.98	65.88	26116	20176			sp|P01594|KV133_HUMAN, sp|P01593|KVD33_HUMAN
VEAVEQNTLQEFLKLA	68.45	1830.97	16	0.5	916.494	76.78	0	23890			sp|Q9H299|SH3L3_HUMAN
FVAQAGGADPDKFQGVIAE	68.3	1918.94	19	3.3	960.482	57.65	65041	17068			sp|P39060|COIA1_HUMAN
EVRTSTASGLLLWQGVE	68.17	1844.96	17	2.9	923.491	69.03	99741	21510			sp|P98160|PGBM_HUMAN
VQVFAPANALPARSEAAAVQP	67.81	2106.12	21	2	1054.07	59.69	2827400	17739			sp|Q96FE7|P3IP1_HUMAN
PVDLSKWSGPLSL	67.72	1397.76	13	4.3	699.888	70.9	335250	22176			sp|P30086|PEBP1_HUMAN
HVC(+57.02)DASQGLVC(+57.02)QPGAGPGGRGALC(+57.02)L	67.7	2536.17	25	-2	846.397	56.82	0	16784	Carbamidomethylation	C3:Carbamidomethylation:1000.00;C11:Carbamidomethylation:1000.00;C24:Carbamidomethylation:1000.00	sp|O76076|WISP2_HUMAN
LDLSDNPGLGERGLM	67.65	1585.78	15	1.8	793.897	63.32	13693	19209			sp|P08571|CD14_HUMAN
EVQVFAPANALPARSEAAAVQP	67.54	2235.16	22	2.6	1118.59	61.74	360580	18552			sp|Q96FE7|P3IP1_HUMAN
ESVFQELGKLTGPNNQ	67.46	1759.87	16	-2.4	880.942	70.3	13453	21958			sp|P13521|SCG2_HUMAN
TQVLLGAGENTKTNL	67.33	1557.84	15	1.9	779.927	52.46	42985	15164			sp|P05155|IC1_HUMAN
Q(-17.03)DRLDAPPPPAAPLPRWSGP	67.17	2120.08	20	4	1061.05	64.9	60374	19738	Pyro-glu from Q	Q1:Pyro-glu from Q:1000.00	sp|Q99523|SORT_HUMAN
VSITYGTPFAARGADF	67.11	1671.83	16	1.2	836.921	66.32	17915	20343			sp|P07204|TRBM_HUMAN
TRC(+57.02)PDGQFC(+57.02)PVAC(+57.02)C(+57.02)LDPGGASYSC(+57.02)C(+57.02)R	67.07	3050.2	26	-1.2	1017.74	55.81	45180	16384	Carbamidomethylation	C3:Carbamidomethylation:1000.00;C9:Carbamidomethylation:1000.00;C13:Carbamidomethylation:1000.00;C14:Carbamidomethylation:1000.00;C24:Carbamidomethylation:1000.00;C25:Carbamidomethylation:1000.00	sp|P28799|GRN_HUMAN
LDLSDNPGLGERGLMA	66.93	1656.81	16	3.4	829.417	63.05	46586	19095			sp|P08571|CD14_HUMAN
DLQVGQVELGGGPGAGSLQPLAL	66.65	2175.15	23	-1.6	1088.58	74.08	3211.7	23099			sp|P01308|INS_HUMAN
WFDPAQGNPNEEVAR	66.61	1728.79	15	-0.4	865.4	53.84	129570	15660			sp|P15328|FOLR1_HUMAN
EAEDLQVGQVELGGGPGAGSLQPLAL	66.57	2504.28	26	2.3	1253.15	72.84	26223	22707			sp|P01308|INS_HUMAN
NVISC(+57.02)QGLAPSQGRPGLSL	66.54	1953.01	19	3.6	977.516	62.31	78207	18825	Carbamidomethylation	C5:Carbamidomethylation:1000.00	sp|P12109|CO6A1_HUMAN
VQVFAPANALPARSEA	66.46	1639.87	16	-0.3	820.941	55.58	288020	16330			sp|Q96FE7|P3IP1_HUMAN
ALLSPYSYSTTAVVTNPKE	66.43	2040.04	19	-4	1021.02	61.09	0	18372			sp|P02766|TTHY_HUMAN
VDFGSTEC(+57.02)SC(+57.02)PPGGGKISC(+57.02)QF	66.42	2288.95	21	4.6	1145.49	57.25	64837	16987	Carbamidomethylation	C8:Carbamidomethylation:1000.00;C10:Carbamidomethylation:1000.00;C19:Carbamidomethylation:1000.00	sp|P98095|FBLN2_HUMAN
AQ(+.98)PPPPPPPPPPPPPPPPPPPPPPLP	66.32	2563.39	26	3.7	1282.71	73.62	0	22960	Deamidation (NQ)	Q2:Deamidation (NQ):1000.00	sp|Q9Y6V0|PCLO_HUMAN
VVENGESSQGRFSVQ	66.29	1621.77	15	-0.1	811.892	39.53	0	10744			sp|P07911|UROM_HUMAN
YGPGRIPPPPPAPYGPG	66.02	1688.87	17	1.1	845.442	52.58	59167	15329			sp|P02814|SMR3B_HUMAN
VAWKADSSPVKAGVETTTPSKQSNNKYAASSY	65.98	3371.66	32	2.8	1124.9	44.83	1191000	12543			sp|P0DOY2|IGLC2_HUMAN, sp|P0DOY3|IGLC3_HUMAN
DVSTPPTVLPDNFPRYP	65.88	1913.95	17	1.9	957.985	67.26	262230	20724			sp|P01344|IGF2_HUMAN
VSWNSGALTSGVHTF	65.78	1561.75	15	-3	781.881	65.12	51293	19851			sp|P01860|IGHG3_HUMAN, sp|P0DOX5|IGG1_HUMAN, sp|P01861|IGHG4_HUMAN, sp|P01857|IGHG1_HUMAN, sp|P01859|IGHG2_HUMAN
AQEGFLVDTPLARAL	65.77	1599.86	15	0.8	800.939	72.55	0	22634			sp|Q6P531|GGT6_HUMAN
TRC(+57.02)PDGQFC(+57.02)PVAC(+57.02)C(+57.02)LDPGGASYSC(+57.02)C(+57.02)RP	65.71	3147.25	27	3.8	1050.1	57.3	17624000	17086	Carbamidomethylation	C3:Carbamidomethylation:1000.00;C9:Carbamidomethylation:1000.00;C13:Carbamidomethylation:1000.00;C14:Carbamidomethylation:1000.00;C24:Carbamidomethylation:1000.00;C25:Carbamidomethylation:1000.00	sp|P28799|GRN_HUMAN
LSWKVSGPAAPAQSYTAL	65.44	1845.96	18	-7	923.982	64.61	613000	19640			sp|Q8WZ75|ROBO4_HUMAN
FVDFGSTEC(+57.02)SC(+57.02)PPGGGKISC(+57.02)QF	65.29	2436.02	22	1.8	1219.02	63.11	128900	19057	Carbamidomethylation	C9:Carbamidomethylation:1000.00;C11:Carbamidomethylation:1000.00;C20:Carbamidomethylation:1000.00	sp|P98095|FBLN2_HUMAN
EEAPSLRPAPPPISGGGY	65.25	1793.89	18	3.6	897.958	54.56	91403	15913			sp|P02675|FIBB_HUMAN
VSWN(+.98)SGALTSGVHTFPAVL	65.17	1942.98	19	2.4	972.499	71.75	3275.3	22412	Deamidation (NQ)	N4:Deamidation (NQ):1000.00	sp|P01860|IGHG3_HUMAN, sp|P0DOX5|IGG1_HUMAN, sp|P01861|IGHG4_HUMAN, sp|P01857|IGHG1_HUMAN, sp|P01859|IGHG2_HUMAN
EALPVSLSQGQPSRQ	65.1	1595.83	15	1.9	798.922	49.21	43522	14019			sp|Q16819|MEP1A_HUMAN
VHLTPEEKSAVTAL	65.09	1493.81	14	3.4	747.914	53.79	81440	15683			sp|P68871|HBB_HUMAN
TSLDLSDNPGLGERGLMA	65.07	1844.89	18	-0.2	923.454	63.61	0	19311			sp|P08571|CD14_HUMAN
DTYSNIRAAGGAVC(+57.02)EQPLGL	65.02	2091.01	20	4.2	1046.51	64.84	17360	19754	Carbamidomethylation	C14:Carbamidomethylation:1000.00	sp|Q9HC84|MUC5B_HUMAN
DDILASPPRLPEPQPYPGAPHHSS	64.95	2577.26	24	-9.6	1289.63	56.66	2604300	16725			sp|P39060|COIA1_HUMAN
LEGKVLPGVDALSNI	64.79	1523.86	15	-1.9	762.934	67.58	23553	20867			sp|P00558|PGK1_HUMAN
AGSEADHEGTHSTKRG	64.66	1638.73	16	1.2	820.375	19.42	114910	4452			sp|P02671|FIBA_HUMAN
FSMHPTTGVITTTSSQL	64.52	1806.88	17	2.9	904.451	59.55	0	17768			sp|Q02487|DSC2_HUMAN
VQVFAPANALPARSE	64.45	1568.83	15	-5.8	785.418	54.8	48099	16017			sp|Q96FE7|P3IP1_HUMAN
AVEWESNGQPENNYKTTPPVL	64.44	2372.13	21	-0.7	1187.07	59.73	205370	17910			sp|P0DOX5|IGG1_HUMAN, sp|P01861|IGHG4_HUMAN, sp|P01857|IGHG1_HUMAN
Q(-17.03)DRLDAPPPPAAPLPRWSGPIG	64.41	2290.19	22	-1.1	1146.1	66.98	87874	20591	Pyro-glu from Q	Q1:Pyro-glu from Q:1000.00	sp|Q99523|SORT_HUMAN
ALEPGILDTANVEALRL	64.35	1793.99	17	-0.1	898.001	72.53	11559	22591			sp|Q6EMK4|VASN_HUMAN
VSSASPTSPKVFPLSL	64.21	1615.88	16	-2.8	808.946	68.47	78252	21284			sp|P0DOX2|IGA2_HUMAN
TPAPLDSVFSSSERAHQVL	64.08	2040.03	19	5.1	1021.03	66.73	0	20539			sp|P04070|PROC_HUMAN
LTWASRQEPSQGTTTF	64.07	1808.87	16	-9	905.434	55.18	34559	16192			sp|P01876|IGHA1_HUMAN
EKSLGPNSC(+57.02)SANGPGLYLIHGPNL	64.06	2494.23	24	2.8	832.419	65.31	30933	19959	Carbamidomethylation	C9:Carbamidomethylation:1000.00	sp|P02790|HEMO_HUMAN
DHDVGSELPPEGVLGAL	64.05	1703.84	17	1.2	852.927	70.63	453800	22179			sp|Q9UHG2|PCS1N_HUMAN
Q(-17.03)GPPPPPGKPQGPPPQGGNKPQ	63.93	2139.09	22	-9.3	1070.54	33.67	7933.8	8815	Pyro-glu from Q	Q1:Pyro-glu from Q:1000.00	sp|P02812|PRB2_HUMAN, sp|P04280|PRP1_HUMAN
EVQVFAPANALPARSEA	63.86	1768.91	17	3.5	885.466	57.61	0	17071			sp|Q96FE7|P3IP1_HUMAN
ELTETGVEAAAASAISVARTL	63.73	2059.08	21	0.4	1030.55	79.69	2684.8	24649			sp|P05155|IC1_HUMAN
DQLAAGGLRFTDF	63.7	1409.69	13	2.1	705.856	68.98	36890	21457			sp|P15289|ARSA_HUMAN
VVENGESSQGRF	63.62	1307.61	12	1.3	654.813	34.8	0	9177			sp|P07911|UROM_HUMAN
IATALTSQSGNLASESLHLPSSSSEF	63.61	2633.28	26	7.3	1317.66	67.77	0	20979			sp|Q9ULI3|HEG1_HUMAN
QSGVPSRFSGSGSGTDFTL	63.56	1885.88	19	-1.4	943.946	60.83	49225	18270			sp|P01597|KV139_HUMAN, sp|A0A0C4DH73|KV112_HUMAN, sp|A0A087WSZ0|KVD08_HUMAN, sp|P0DSN7|KVD37_HUMAN, sp|A0A075B6S5|KV127_HUMAN, sp|A0A075B6S9|KV137_HUMAN, sp|A0A0C4DH72|KV106_HUMAN, sp|P04432|KVD39_HUMAN, sp|P01601|KVD16_HUMAN, sp|P01611|KVD12_HUMAN, sp|A0A0C4DH67|KV108_HUMAN
EVQVFAPANALPARSEAAAVQPVIGISQ	63.5	2832.51	28	1.2	1417.27	67.36	100560	20767			sp|Q96FE7|P3IP1_HUMAN
YSAC(+57.02)PIFTKIQGTC(+57.02)	63.42	1644.76	14	-3.9	823.386	59.83	65586	17900	Carbamidomethylation	C4:Carbamidomethylation:1000.00;C14:Carbamidomethylation:1000.00	sp|P60022|DEFB1_HUMAN
DAPGQYGAYFHDDGF	63.41	1658.66	15	1.2	830.34	65.22	471140	19936			sp|P98160|PGBM_HUMAN
PGPKDGSAPEVRGA	63.38	1336.67	14	2.7	669.346	42.48	15856	11745			sp|O15240|VGF_HUMAN
NEVAPGYFSRDGWQL	63.24	1737.81	15	1.5	869.914	68.06	124100	21112			sp|Q8WVN6|SCTM1_HUMAN
DAPPPPAAPLPRWSGPIG	63.14	1794.94	18	1.3	898.479	65.06	23214	19817			sp|Q99523|SORT_HUMAN
LQDFRVVAQGVGIPEDSIFT	63.12	2190.13	20	0.2	1096.07	71.12	0	22197			sp|P02760|AMBP_HUMAN
VQVFAPANALPARSEAAAVQPVIGI	63.09	2488.38	25	-0.1	1245.2	69.54	17587	21684			sp|Q96FE7|P3IP1_HUMAN
KYSIIGQVPPSPTL	62.97	1498.84	14	0.7	750.428	62.88	62545	18995			sp|Q02487|DSC2_HUMAN
TWLNPDPSQKQNL	62.94	1539.77	13	2.7	770.893	56.03	129210	16583			sp|P10451|OSTP_HUMAN
EIVLTQSPATLSLSPGERATL	62.92	2182.18	21	0.2	1092.1	66.98	0	20645			sp|A0A0C4DH25|KVD20_HUMAN, sp|P04433|KV311_HUMAN, sp|A0A0A0MRZ8|KVD11_HUMAN
SWKVSGPAAPAQSYTAL	62.81	1732.88	17	1.2	867.447	59.63	15141	17810			sp|Q8WZ75|ROBO4_HUMAN
SVTEQDSKDSTYSLSSTL	62.78	1946.9	18	2.7	974.458	54.93	383800	16088			sp|P01834|IGKC_HUMAN, sp|P0DOX7|IGK_HUMAN
RVVAQGVGIPEDSIF	62.76	1585.85	15	1.6	793.932	66.03	138300	20217			sp|P02760|AMBP_HUMAN
EKVLPSLGISNV	62.74	1254.72	12	3.3	628.369	62.43	242750	18933			sp|P05154|IPSP_HUMAN
NEVAPGYFSRDGWQLQVQGGVAQ	62.73	2505.2	23	2.9	1253.61	65.98	419360	20165			sp|Q8WVN6|SCTM1_HUMAN
C(+57.02)AIESIAVAATPIPKL	62.7	1652.92	16	3.2	827.468	68.95	3458.4	21496	Carbamidomethylation	C1:Carbamidomethylation:1000.00	sp|P53634|CATC_HUMAN
Q(-17.03)SGEESTGTNIGEALGHGLGDALSEGVGK	62.69	2752.28	29	0.8	1377.15	71.54	0	22328	Pyro-glu from Q	Q1:Pyro-glu from Q:1000.00	sp|Q6E0U4|DMKN_HUMAN
SVTEQDSKDSTYSL	62.55	1558.7	14	1.7	780.359	44.72	473630	12518			sp|P01834|IGKC_HUMAN, sp|P0DOX7|IGK_HUMAN
STYLDPALELGPRNVLL	62.54	1870.02	17	1.6	936.019	72.5	0	22618			sp|Q15904|VAS1_HUMAN
DDGGPYGESEAPAPPGPGTRWP	62.53	2208.97	22	-5	1105.49	58.67	22068	17451			sp|Q8N2S1|LTBP4_HUMAN
AVTGAGAGEPSRPVC(+57.02)LLLEQA	62.41	2095.07	21	-0.8	1048.54	67.07	24775	20692	Carbamidomethylation	C15:Carbamidomethylation:1000.00	sp|Q8WZ75|ROBO4_HUMAN
DEAGSEADHEGTHSTKRG	62.36	1882.8	18	0	942.409	17.7	5258500	4157			sp|P02671|FIBA_HUMAN
VQVFAPANALPARSEAA	62.31	1710.91	17	-6.8	856.454	55.47	228740	16227			sp|Q96FE7|P3IP1_HUMAN
FRVVAQGVGIPEDSIF	62.27	1732.91	16	0.2	867.465	69.52	4582.4	21691			sp|P02760|AMBP_HUMAN
AAQYDGKGVGLGPGP	62.15	1385.69	15	3.1	693.856	45.13	9241.2	12637			sp|P08123|CO1A2_HUMAN
ETGVPSRFSGSGSGTDFTF	62.1	1934.86	19	-8.3	968.432	63.9	12090	19436			sp|P01594|KV133_HUMAN, sp|P01593|KVD33_HUMAN
SAC(+57.02)PIFTKIQGTC(+57.02)Y	62.08	1644.76	14	1.4	823.39	62.36	55706	18814	Carbamidomethylation	C3:Carbamidomethylation:1000.00;C13:Carbamidomethylation:1000.00	sp|P60022|DEFB1_HUMAN
Q(-17.03)AFHLGKC(+57.02)PNPPVQENF	62.04	1964.92	17	3.3	983.471	62.1	0	18740	Pyro-glu from Q; Carbamidomethylation	Q1:Pyro-glu from Q:1000.00;C8:Carbamidomethylation:1000.00	sp|P05090|APOD_HUMAN
LDAPPPPAAPLPRWSGPIGVS	61.97	2094.13	21	-8.1	1048.06	66.77	55097	20559			sp|Q99523|SORT_HUMAN
VVEQMC(+57.02)ITQYER	61.89	1554.72	12	1.8	778.367	53.38	12127	15505	Carbamidomethylation	C6:Carbamidomethylation:1000.00	sp|P04156|PRIO_HUMAN
INEQWLLTTAKN	61.88	1429.76	12	-2.7	715.884	60.8	169900	18188			sp|P00739|HPTR_HUMAN, sp|P00738|HPT_HUMAN
DSDGSFFLYSKL	61.82	1377.65	12	-1.2	689.829	70.3	40221	21909			sp|P01860|IGHG3_HUMAN, sp|P0DOX5|IGG1_HUMAN, sp|P01857|IGHG1_HUMAN, sp|P01859|IGHG2_HUMAN
LRLTEPADTITDAVKV	61.78	1740.96	16	1.9	871.49	62.43	403920	18930			sp|P06870|KLK1_HUMAN
DVSTPPTVLPDNFPRYPVG	61.69	2070.04	19	2.2	1036.03	67.25	17514	20768			sp|P01344|IGF2_HUMAN
GQQQPFPPQQPYPQPQPFPS	61.68	2292.1	20	1.7	1147.06	65.78	1201500	20123			sp|P04722|GDA2_WHEAT, sp|P04721|GDA1_WHEAT, sp|P18573|GDA9_WHEAT, sp|P02863|GDA0_WHEAT, tr|K7XRA1|K7XRA1_WHEAT, tr|J7HT09|J7HT09_WHEAT, tr|A0A0K2QJX7|A0A0K2QJX7_WHEAT, tr|A7LHC8|A7LHC8_9POAL, tr|A0A0K2QJT3|A0A0K2QJT3_WHEAT, tr|A0A0E3Z7F7|A0A0E3Z7F7_WHEAT, tr|A0A1K0JNE4|A0A1K0JNE4_WHEAT, tr|A0A0E3UQV1|A0A0E3UQV1_WHEAT, tr|A0A0K2QJ92|A0A0K2QJ92_WHEAT, tr|A0A060N3B9|A0A060N3B9_WHEAT, tr|J7HZV4|J7HZV…
SC(+57.02)VAC(+57.02)SRFPNF	61.56	1343.58	11	2.6	672.797	59.12	3754400	17740	Carbamidomethylation	C2:Carbamidomethylation:1000.00;C5:Carbamidomethylation:1000.00	sp|O95998|I18BP_HUMAN
FIFPPSDEQLKSGTA	61.55	1635.81	15	1.1	818.915	66.82	805010	20548			sp|P01834|IGKC_HUMAN, sp|P0DOX7|IGK_HUMAN
WVSVVTPARDGPC(+57.02)GTVL	61.53	1812.92	17	3	907.47	64.06	860570	19492	Carbamidomethylation	C13:Carbamidomethylation:1000.00	sp|P07911|UROM_HUMAN
DWVAPGPSTGSGRAGLEAAGDEL	61.4	2212.04	23	4.2	1107.03	63.33	16238	19193			sp|Q68CJ9|CR3L3_HUMAN
MC(+57.02)VNQNGGYLC(+57.02)IPRTN	61.4	1895.84	16	-9.3	948.92	56.23	12623	16568	Carbamidomethylation	C2:Carbamidomethylation:1000.00;C11:Carbamidomethylation:1000.00	sp|Q9UBX5|FBLN5_HUMAN
LGAPAVPAWSAAQGDVAALGL	61.25	1934.03	21	0.4	968.021	76.97	14767	23933			sp|O75900|MMP23_HUMAN
WQGVEVGEAGQGKDF	61.23	1605.74	15	-5.6	803.874	56.21	84236	16736			sp|P98160|PGBM_HUMAN
TRC(+57.02)PDGQFC(+57.02)PVAC(+57.02)C(+57.02)LDPGGASY	61.2	2487.01	22	2.7	1244.51	62.31	95103	18873	Carbamidomethylation	C3:Carbamidomethylation:1000.00;C9:Carbamidomethylation:1000.00;C13:Carbamidomethylation:1000.00;C14:Carbamidomethylation:1000.00	sp|P28799|GRN_HUMAN
GFVPPPPPPPYGPGRIPPPPPAP	61.17	2297.24	23	-8.2	1149.62	63.75	3796600	19357			sp|P02814|SMR3B_HUMAN
FSRDGWQLQVQGGVAQL	61.08	1887.96	17	0.9	944.988	67.07	155220	20675			sp|Q8WVN6|SCTM1_HUMAN
EGTINVHDVETQFNQYK	60.98	2020.95	17	-1.1	1011.48	62.26	429700	18804			sp|P15941|MUC1_HUMAN
C(+57.02)PPC(+57.02)PAPPVAGPSVFLFPPKPKDTL	60.98	2688.38	25	1.3	897.135	68.55	0	21314	Carbamidomethylation	C1:Carbamidomethylation:1000.00;C4:Carbamidomethylation:1000.00	sp|P01859|IGHG2_HUMAN
SITGTYDLKSVL	60.97	1295.7	12	2.2	648.857	65.12	580800	19790			sp|P01009|A1AT_HUMAN
SGGC(+57.02)FWDNGHL	60.92	1248.5	11	2.6	625.258	61.16	3466800	18401	Carbamidomethylation	C4:Carbamidomethylation:1000.00	sp|Q96FE7|P3IP1_HUMAN
TIDEKGTEAAGAM(+15.99)FL	60.91	1568.74	15	1.3	785.378	57.73	0	17111	Oxidation (M)	M13:Oxidation (M):1000.00	sp|P01009|A1AT_HUMAN
AVEQNTLQEFLKLA	60.9	1602.86	14	2.3	802.44	75.53	160930	23490			sp|Q9H299|SH3L3_HUMAN
QSRVLNLGPITR	60.78	1352.79	12	-0.4	677.401	60.03	5606600	18081			sp|P07911|UROM_HUMAN
FIFPPSDEQLKSGTAS	60.69	1722.85	16	-0.4	862.43	57.96	272830	17196			sp|P01834|IGKC_HUMAN, sp|P0DOX7|IGK_HUMAN
IERYPGSPGSY	60.64	1224.58	11	1.2	613.297	43.1	163080	12035			sp|Q16769|QPCT_HUMAN
DAVKGKC(+57.02)VLFPYGGC(+57.02)QGNGNKF	60.62	2415.15	22	1.8	806.057	55.25	24302	16209	Carbamidomethylation	C7:Carbamidomethylation:1000.00;C15:Carbamidomethylation:1000.00	sp|P02760|AMBP_HUMAN
SGSVIDQSRVLN	60.6	1273.66	12	1.2	637.839	44.02	267150	12308			sp|P07911|UROM_HUMAN
LMIEQNTKSPLF	60.53	1419.74	12	1.5	710.88	63.54	27157	19296			sp|P01009|A1AT_HUMAN
SC(+57.02)VC(+57.02)PEGFRLSPGLGC(+57.02)TD	60.45	2010.86	18	-0.4	1006.44	62.03	122860	18665	Carbamidomethylation	C2:Carbamidomethylation:1000.00;C4:Carbamidomethylation:1000.00;C16:Carbamidomethylation:1000.00	sp|P07911|UROM_HUMAN
TRC(+57.02)PDGQFC(+57.02)PVAC(+57.02)C(+57.02)LDPGGAS	60.41	2323.94	21	4.5	1162.98	57.13	24110	16908	Carbamidomethylation	C3:Carbamidomethylation:1000.00;C9:Carbamidomethylation:1000.00;C13:Carbamidomethylation:1000.00;C14:Carbamidomethylation:1000.00	sp|P28799|GRN_HUMAN
VLKGDGPVQGIINF	60.4	1455.81	14	2.2	728.913	67.32	156420	20707			sp|P00441|SODC_HUMAN
VEVLPKAGALNSNDAF	60.39	1643.85	16	-0.5	822.933	59.78	69621	17863			sp|P06396|GELS_HUMAN
VEQGLLDKPVFSF	60.24	1477.78	13	-5.1	739.894	70.63	3697.5	22052			sp|O96009|NAPSA_HUMAN
AAVPSSGSGVGGGGTAGPGTGGLPRWQLAL	60.22	2634.35	30	-8.9	1318.17	70.02	0	21859			sp|O94826|TOM70_HUMAN
SDQLAQAISDHYPVE	60.2	1671.77	15	-0.1	836.894	62.65	40070	18951			sp|P24855|DNAS1_HUMAN
RVVAQGVGIPEDSIFT	60.19	1686.89	16	0.8	844.455	65.01	38960	19792			sp|P02760|AMBP_HUMAN
VC(+57.02)DNGSGLC(+57.02)KAGFAGDDAPRAVF	60.15	2383.07	23	0	795.363	58.23	238420	17220	Carbamidomethylation	C2:Carbamidomethylation:1000.00;C9:Carbamidomethylation:1000.00	sp|P63267|ACTH_HUMAN, sp|P62736|ACTA_HUMAN
ASPPRLPEPQPYPGAPHHS	60.06	2034.01	19	6.6	1018.02	57	0	16850			sp|P39060|COIA1_HUMAN
IQVVENGESSQGRFSVQM	60.01	1993.95	18	-9.1	997.975	58.62	0	17435			sp|P07911|UROM_HUMAN
GPPPPPPGKPQGPPPQG	59.99	1600.84	17	-5.8	801.421	30.33	24836	7798			sp|P02810|PRPC_HUMAN
SGSVIDQSRVLNLGPIT	59.99	1754.95	17	3.5	878.487	65.58	7473500	20059			sp|P07911|UROM_HUMAN
SIDWTKIEPSVNF	59.93	1534.77	13	-2.2	768.389	70.3	76154	21900			sp|Q12907|LMAN2_HUMAN
IAVEWESNGQPEN(+.98)NYKTTPPVL	59.92	2486.2	22	1.5	1244.11	64.91	0	19787	Deamidation (NQ)	N13:Deamidation (NQ):28.36	sp|P0DOX5|IGG1_HUMAN, sp|P01861|IGHG4_HUMAN, sp|P01857|IGHG1_HUMAN
YGLSDQLAQAISDHYPVE	59.7	2004.94	18	2.6	1003.48	71.06	0	22182			sp|P24855|DNAS1_HUMAN
GQLGITKVFSNGAD	59.69	1405.72	14	-0.7	703.867	58.46	40592	17353			sp|P01009|A1AT_HUMAN
EKVLPSLGISNVF	59.67	1401.79	13	1.2	701.902	70.11	22834	21866			sp|P05154|IPSP_HUMAN
EEISRAQLVPLPPSTYVEF	59.64	2174.13	19	-8.9	1088.06	70.8	5530.6	22118			sp|P02765|FETUA_HUMAN
FVLKTPSAAYL	59.58	1208.68	11	4.8	605.35	64.95	591480	19828			sp|P06396|GELS_HUMAN
QVGQVELGGGPGAGSLQPLAL	59.53	1947.04	21	-9.6	974.519	70.76	14090	22058			sp|P01308|INS_HUMAN
TPLGPKWPEPVF	59.51	1366.73	12	3.9	684.374	69.04	4499500	21507			sp|O00187|MASP2_HUMAN
FLASPEYVNLPINGNGKQ	59.41	1960.01	18	0.2	981.01	64.16	33273	19500			sp|P09211|GSTP1_HUMAN
LELTGPKSLPAPWL	59.39	1520.86	14	1.4	761.438	71.34	0	22266			sp|P04217|A1BG_HUMAN
EEISRAQLVPLPPSTYVE	59.39	2027.06	18	2.6	1014.54	64.72	661370	19765			sp|P02765|FETUA_HUMAN
EAEDLQVGQVELGGGPGAGSLQPLALEGS	59.35	2777.37	29	-1.5	1389.69	70.49	15742	21999			sp|P01308|INS_HUMAN
TSLDLSDNPGLGERGLM(+15.99)A	59.33	1860.89	18	1	931.453	59.35	34976	17669	Oxidation (M)	M17:Oxidation (M):1000.00	sp|P08571|CD14_HUMAN
AC(+57.02)GVAQGALRSNY	59.32	1365.65	13	0.5	683.831	43.13	0	11982	Carbamidomethylation	C2:Carbamidomethylation:1000.00	sp|O75594|PGRP1_HUMAN
DVSTPPTVLPDNFPRYPVGKF	59.32	2345.21	21	2.9	1173.61	67.27	667150	20773			sp|P01344|IGF2_HUMAN
DQSRVLNLGPITR	59.32	1467.82	13	3	734.917	56.95	3554000	16794			sp|P07911|UROM_HUMAN
SWNSGALTSGVHTFPAVL	59.32	1842.93	18	-7.7	922.463	70.12	0	21890			sp|P01860|IGHG3_HUMAN, sp|P0DOX5|IGG1_HUMAN, sp|P01861|IGHG4_HUMAN, sp|P01857|IGHG1_HUMAN, sp|P01859|IGHG2_HUMAN
AC(+57.02)GVAQGALRSNYVL	59.25	1577.8	15	0.4	789.907	57.79	0	17132	Carbamidomethylation	C2:Carbamidomethylation:1000.00	sp|O75594|PGRP1_HUMAN
DFSSDLENVPH	59.23	1258.55	11	2.2	630.282	57.78	41446	17073			sp|P51888|PRELP_HUMAN
GGTPVQSRVVQGKEPAHL	59.17	1859	18	-0.3	930.508	53.92	0	15723			sp|P06396|GELS_HUMAN
FLVGGASLKPEF	59.16	1263.69	12	3.3	632.852	66.21	9858.3	20322			sp|P60174|TPIS_HUMAN
SVTEQDSKDSTYSLSSTLTL	59.11	2161.03	20	4.1	1081.53	65.26	89898	19914			sp|P01834|IGKC_HUMAN, sp|P0DOX7|IGK_HUMAN
FRVVAQGVGIPEDS	59.11	1472.76	14	1.4	737.389	55.29	100340	16219			sp|P02760|AMBP_HUMAN
PVDLSKWSGPLSLQE	59.07	1654.86	15	0	828.436	68.35	91282	21232			sp|P30086|PEBP1_HUMAN
ETLPPDLLRGPLQL	59.05	1560.89	14	-6.4	781.446	73.26	471070	22851			sp|P02750|A2GL_HUMAN
VKVWPQQPSGELFE	59.05	1642.84	14	-7.1	822.419	64.4	89651	19654			sp|P02765|FETUA_HUMAN
KSPIFGPEEVNSVEGNSVS	59.04	1974.95	19	5.3	988.489	57.13	24836	16863			sp|P01833|PIGR_HUMAN
ISRAQLVPLPPSTYVE	59.02	1768.97	16	-4.8	885.489	63.49	844730	19285			sp|P02765|FETUA_HUMAN
ARLGAPAVPAWSAAQGDVAALGL	59.01	2161.16	23	-8.5	1081.58	73.41	0	22898			sp|O75900|MMP23_HUMAN
LQVGQVELGGGPGAGSLQPLAL	59.01	2060.13	22	1.8	1031.07	73.5	0	22925			sp|P01308|INS_HUMAN
PPTKIC(+57.02)VGC(+57.02)PRDIPTNSPEL	59	2250.11	20	0.8	1126.06	60.07	20421	17988	Carbamidomethylation	C6:Carbamidomethylation:1000.00;C9:Carbamidomethylation:1000.00	sp|P01042|KNG1_HUMAN
FVAQAGGADPDKFQGVIAEL	58.78	2032.03	20	5.2	1017.03	69.8	14410	21824			sp|P39060|COIA1_HUMAN
GQLGITKVFSNG	58.77	1219.66	12	0.6	610.836	58.17	69159	17222			sp|P01009|A1AT_HUMAN
DQTSPAPGLRC(+57.02)LNWLDAQSGL	58.74	2298.11	21	5.4	1150.07	72.27	0	22547	Carbamidomethylation	C11:Carbamidomethylation:1000.00	sp|Q96FE7|P3IP1_HUMAN
FSRDGWQLQVQGGVAQ	58.74	1774.88	16	-0.4	888.444	58.58	134310	17362			sp|Q8WVN6|SCTM1_HUMAN
VEVLPKAGALNSNDAFVLKTPSAAY	58.73	2574.37	25	1.8	859.132	64.92	0	19791			sp|P06396|GELS_HUMAN
LKITGTM(+15.99)PPLPLEATGL	58.72	1766.99	17	-0.6	884.499	68.75	8246.3	21441	Oxidation (M)	M7:Oxidation (M):1000.00	sp|P08571|CD14_HUMAN
AALKAQLDSADIPKA	58.66	1510.84	15	-3.7	756.422	50.12	8318.1	14422			sp|O43692|PI15_HUMAN
TC(+57.02)PC(+57.02)PSGGSC(+57.02)TC(+57.02)ADSC(+57.02)KC(+57.02)EG	58.64	2249.76	20	-9.2	1125.88	27.57	5472.4	6937	Carbamidomethylation	C2:Carbamidomethylation:1000.00;C4:Carbamidomethylation:1000.00;C10:Carbamidomethylation:1000.00;C12:Carbamidomethylation:1000.00;C16:Carbamidomethylation:1000.00;C18:Carbamidomethylation:1000.00	sp|P25713|MT3_HUMAN
NQIARLPSGLPVSL	58.58	1463.85	14	-1.9	732.929	67.78	76043	20973			sp|P51884|LUM_HUMAN
SSSDTC(+57.02)GPC(+57.02)EPASC(+57.02)PPLPPLGC(+57.02)LL	58.58	2571.11	24	0.7	1286.56	75.18	32944	23385	Carbamidomethylation	C6:Carbamidomethylation:1000.00;C9:Carbamidomethylation:1000.00;C14:Carbamidomethylation:1000.00;C22:Carbamidomethylation:1000.00	sp|Q16270|IBP7_HUMAN
GKPQGPPPQGGNQPQGPPPPPGKPQ	58.51	2438.25	25	1.5	813.757	30.94	44734	7989			sp|P02812|PRB2_HUMAN, sp|P04280|PRP1_HUMAN
Q(-17.03)VQGGVAQLVIKGARDSHAGL	58.5	2086.13	21	1.5	1044.07	67.47	234050	20869	Pyro-glu from Q	Q1:Pyro-glu from Q:1000.00	sp|Q8WVN6|SCTM1_HUMAN
TLFGDKLC(+57.02)TVA	58.45	1223.62	11	3.2	612.82	59.4	1065800	17737	Carbamidomethylation	C8:Carbamidomethylation:1000.00	sp|P02768|ALBU_HUMAN
GSVIDQSRVLNLGPIT	58.42	1667.92	16	-8.8	834.96	65.43	575710	19996			sp|P07911|UROM_HUMAN
LRTLNQPDSQLQLTTGNGLF	58.4	2215.16	20	-0.2	1108.59	67.97	781630	21007			sp|P01009|A1AT_HUMAN
YEIEKIPTTFEN	58.38	1482.72	12	0.7	742.37	59.63	6356.6	17819			sp|P05090|APOD_HUMAN
EAEDLQVGQVELGGGPGAGSLQPLA	58.37	2391.19	25	-0.3	1196.6	68.31	18535	21202			sp|P01308|INS_HUMAN
LWQPIPVHTVPLSEDQL	58.28	1971.05	17	0.5	986.531	69.37	101960	21613			sp|P15309|PPAP_HUMAN
ESLSAIEAELEKVAHQ	58.24	1752.89	16	2.6	877.454	72.26	3971.9	22532			sp|P10645|CMGA_HUMAN
AADHDVGSELPPEGVLGAL	58.21	1845.91	19	-2.9	923.96	69.31	40578	21599			sp|Q9UHG2|PCS1N_HUMAN
TPLGPKWPEPVFG	58.2	1423.75	13	-0.1	712.882	67.82	33159	20994			sp|O00187|MASP2_HUMAN
ALRNTGMETPTGVC(+57.02)AAL	58.18	1760.86	17	3.5	881.438	57.2	57614	16860	Carbamidomethylation	C14:Carbamidomethylation:1000.00	sp|P08571|CD14_HUMAN
PPPPPPPYGPGRIPPPPPAPYGP	58.14	2311.22	23	-3.5	1156.61	61.46	18650	18459			sp|P02814|SMR3B_HUMAN
PSGEVSHPRKT	58.11	1193.62	11	0.8	597.815	31.02	10383	7988			sp|P02765|FETUA_HUMAN
TETGVEAAAASAISVARTL	58.03	1816.95	19	-9.7	909.475	76.06	31066	23642			sp|P05155|IC1_HUMAN
AVEWESNGQ(+.98)PENNYKTTPPVL	57.99	2373.11	21	8.3	1187.57	59.98	0	17950	Deamidation (NQ)	Q9:Deamidation (NQ):0.00	sp|P0DOX5|IGG1_HUMAN, sp|P01861|IGHG4_HUMAN, sp|P01857|IGHG1_HUMAN
AGSEADHEGTHSTKR	57.98	1581.71	15	0.6	791.864	18.13	279.94	4106			sp|P02671|FIBA_HUMAN
SITGTYDLKSVLGQLG	57.93	1650.88	16	-7.6	826.442	71.59	1240	22353			sp|P01009|A1AT_HUMAN
ISRAQLVPLPPSTY	57.93	1540.86	14	-3.7	771.435	60.89	659410	18359			sp|P02765|FETUA_HUMAN
DFSSDLENVPHL	57.84	1371.63	12	0.7	686.823	68.31	119350	21195			sp|P51888|PRELP_HUMAN
IDEVKVWPQQPSGEL	57.8	1723.88	15	2.3	862.948	62.43	59611	18818			sp|P02765|FETUA_HUMAN
GPGRIPPPPPAPYGPG	57.74	1525.8	16	0.8	763.91	48.3	29057	13768			sp|P02814|SMR3B_HUMAN
YDLSKDPGENYNLLGG	57.68	1753.82	16	1.8	877.917	61.91	12307	18646			sp|P15289|ARSA_HUMAN
SPPLPPPPPPPPPPPPPPPPPPPPLP	57.65	2563.42	26	-7.9	1282.71	74.05	0	23086			sp|Q70E73|RAPH1_HUMAN
VQVFAPANALPARSEAAAVQPVIG	57.58	2375.3	24	3.9	1188.66	65.31	134960	19937			sp|Q96FE7|P3IP1_HUMAN
TGLSMDGGGSPKGDVDP	57.57	1588.7	17	3.4	795.362	45.01	42317	12646			sp|P54710|ATNG_HUMAN
LQIDPNFGSKEDF	57.55	1508.71	13	-6.3	755.36	63.8	6602.7	19398			sp|P08195|4F2_HUMAN
TIDEKGTEAAGAMFL	57.55	1552.74	15	3	777.382	64.69	4966.4	19712			sp|P01009|A1AT_HUMAN
IGGAPDVATLTGGRF	57.51	1430.75	15	1.3	716.384	66.73	361510	20442			sp|P98160|PGBM_HUMAN
GITKVFSNGADL	57.5	1220.64	12	1.4	611.328	57.47	54404	17013			sp|P01009|A1AT_HUMAN
DSIPVSNPSC(+57.02)PMIPLYR	57.5	1944.94	17	-7.7	973.472	65.12	109900	19812	Carbamidomethylation	C10:Carbamidomethylation:1000.00	sp|P14384|CBPM_HUMAN
DRVPTPQAIRAAQGLL	57.36	1704.96	16	2.6	853.491	64.72	305840	19702			sp|O75594|PGRP1_HUMAN
LVC(+57.02)DNGSGLC(+57.02)KAGFAGDDAPRAVF	57.36	2496.15	24	1	833.059	59.72	29583	17812	Carbamidomethylation	C3:Carbamidomethylation:1000.00;C10:Carbamidomethylation:1000.00	sp|P63267|ACTH_HUMAN, sp|P62736|ACTA_HUMAN
GTRC(+57.02)PDGQFC(+57.02)PVAC(+57.02)C(+57.02)LDPGGASYSC(+57.02)C(+57.02)RP	57.35	3204.28	28	-8.6	1069.09	57.4	28578	16993	Carbamidomethylation	C4:Carbamidomethylation:1000.00;C10:Carbamidomethylation:1000.00;C14:Carbamidomethylation:1000.00;C15:Carbamidomethylation:1000.00;C25:Carbamidomethylation:1000.00;C26:Carbamidomethylation:1000.00	sp|P28799|GRN_HUMAN
IDWTKIEPSVNF	57.31	1447.73	12	1.7	724.876	70.11	1038700	21834			sp|Q12907|LMAN2_HUMAN
LVIDNGSGMC(+57.02)KAGFAGDDAPRAVF	57.3	2467.16	24	3	823.397	62.88	34085	19037	Carbamidomethylation	C10:Carbamidomethylation:1000.00	sp|P0CG38|POTEI_HUMAN, sp|P0CG39|POTEJ_HUMAN, sp|A5A3E0|POTEF_HUMAN, sp|Q6S8J3|POTEE_HUMAN, sp|P63261|ACTG_HUMAN
PDNFPRYPVGKF	57.25	1435.72	12	-0.8	718.869	68.4	0	21251			sp|P01344|IGF2_HUMAN
SQGPPPPGKPQGPPPQGGS	57.24	1765.87	19	-1.2	883.943	27.91	4736.9	7035			sp|P02812|PRB2_HUMAN
VAQAGGADPDKFQGVIAEL	57.23	1884.96	19	-7.8	943.479	68.6	14325	21303			sp|P39060|COIA1_HUMAN
AITSVNSLGSKQALNTDYL	57.19	1994.03	19	2.6	998.026	63.05	18962	19097			sp|O94919|ENDD1_HUMAN
DSGSSEEQGGSSRA	57.17	1352.54	14	1.2	677.28	18.67	22379	4454			sp|P01833|PIGR_HUMAN
TWLNPDPSQKQNLLA	57.12	1723.89	15	3.3	862.955	63.32	88805	19164			sp|P10451|OSTP_HUMAN
LSDPDKVTIGL	57.05	1156.63	11	-0.2	579.324	58.18	153370	17325			sp|Q14624|ITIH4_HUMAN
LETGVPSRFSGSGSGTDFT	57	1900.88	19	4.5	951.452	54.3	0	15854			sp|P01594|KV133_HUMAN, sp|P01593|KVD33_HUMAN
SGSVIDQSRVLNLGPI	56.96	1653.9	16	1.6	827.961	67.36	1892700	20740			sp|P07911|UROM_HUMAN
IDQSRVLNLGPITR	56.95	1580.9	14	-7.8	791.451	54.79	107500000	16034			sp|P07911|UROM_HUMAN
ISRAQLVPLPPSTYVEF	56.95	1916.04	17	-9.1	959.019	70.43	24435	21955			sp|P02765|FETUA_HUMAN
VEQNTLQEFLKLA	56.77	1531.82	13	-0.2	766.919	74.98	141950	23327			sp|Q9H299|SH3L3_HUMAN
VTEQDSKDSTYSLSSTL	56.66	1859.86	17	1.1	930.94	54.48	32322	15828			sp|P01834|IGKC_HUMAN, sp|P0DOX7|IGK_HUMAN
SGSVIDQSRVLNLGPITR	56.61	1911.05	18	2.5	956.537	55.26	578860000	16187			sp|P07911|UROM_HUMAN
TRC(+57.02)PDGQFC(+57.02)PVAC(+57.02)C(+57.02)LDPGGASYSC(+57.02)C(+57.02)RPLLD	56.6	3488.45	30	-5.7	1163.82	64.1	0	19486	Carbamidomethylation	C3:Carbamidomethylation:1000.00;C9:Carbamidomethylation:1000.00;C13:Carbamidomethylation:1000.00;C14:Carbamidomethylation:1000.00;C24:Carbamidomethylation:1000.00;C25:Carbamidomethylation:1000.00	sp|P28799|GRN_HUMAN
APPIQSRIVGGWE	56.49	1408.75	13	-1.7	705.379	59.34	44193	17681			sp|P06870|KLK1_HUMAN
DTTDGLGKVYYRE	56.45	1515.72	13	1.5	758.869	46.46	33060	13109			sp|P14543|NID1_HUMAN
FVPPPPPPPYGPGRIPPPPPAP	56.44	2240.21	22	2.7	1121.12	62.31	465470	18865			sp|P02814|SMR3B_HUMAN
LDLSDNPGLGERGLM(+15.99)A	56.36	1672.81	16	-6.3	837.407	58.46	10290	17439	Oxidation (M)	M15:Oxidation (M):1000.00	sp|P08571|CD14_HUMAN
Q(-17.03)GGHQQGPPPPPPGKPQ(+.98)GPPPQGGRPQGPPQGQSPQ	56.31	3534.71	36	-6.2	1179.24	35.48	0	9400	Pyro-glu from Q; Deamidation (NQ)	Q1:Pyro-glu from Q:1000.00;Q17:Deamidation (NQ):0.00	sp|P02810|PRPC_HUMAN
SRVLNLGPITR	56.3	1224.73	11	0	613.372	59.75	5175900	17846			sp|P07911|UROM_HUMAN
QGVTSWGYVPC(+57.02)GTPNKPSVA	56.28	2104	20	1.2	1053.01	58.18	109640	17221	Carbamidomethylation	C11:Carbamidomethylation:1000.00	sp|P06870|KLK1_HUMAN
GC(+57.02)VHPISTQSPDLEPILRHGIQY	56.23	2616.31	23	-6.7	873.105	63.49	75381	19252	Carbamidomethylation	C2:Carbamidomethylation:1000.00	sp|P01042|KNG1_HUMAN
VQVFAPANALPARSEAAAVQPVIGISQR	56.2	2859.57	28	-8.5	954.19	64.55	340640	19600			sp|Q96FE7|P3IP1_HUMAN
LEVRTSTASGL	56.19	1132.61	11	1.5	567.312	43.78	207400	12269			sp|P98160|PGBM_HUMAN
EVRTSTASGLLLWQG	56.15	1616.85	15	2.6	809.436	66.78	208190	20526			sp|P98160|PGBM_HUMAN
ESLSPEFLRPVPQL	56.14	1610.87	14	0.7	806.441	68.75	48705	21386			sp|P02750|A2GL_HUMAN
FIFPPSDEQLKSGTASV	56.13	1821.91	17	0.9	911.966	62.94	223710	18993			sp|P01834|IGKC_HUMAN, sp|P0DOX7|IGK_HUMAN
SC(+57.02)VAC(+57.02)SRFPNFSIL	56.1	1656.78	14	-6.9	829.389	70.62	18158	22079	Carbamidomethylation	C2:Carbamidomethylation:1000.00;C5:Carbamidomethylation:1000.00	sp|O95998|I18BP_HUMAN
EC(+57.02)RGGC(+57.02)GPQC(+57.02)C(+57.02)QPT	56.09	1665.61	14	4.2	833.817	25.25	0	6241	Carbamidomethylation	C2:Carbamidomethylation:1000.00;C6:Carbamidomethylation:1000.00;C10:Carbamidomethylation:1000.00;C11:Carbamidomethylation:1000.00	sp|O75094|SLIT3_HUMAN
SGSVIDQ(+.98)SRVLNLGPITR	56.08	1912.04	18	-6	957.02	63.49	3388800	19287	Deamidation (NQ)	Q7:Deamidation (NQ):62.80	sp|P07911|UROM_HUMAN
AQLDEELGGTPVQSRVVQGKEPAHL	56.07	2657.38	25	1.3	886.801	53.38	1028500	15490			sp|P06396|GELS_HUMAN
LGSPSGEVSHPR	56.06	1221.61	12	0.9	611.813	35.3	32964	9332			sp|P02765|FETUA_HUMAN
VSGRSPGPNVAVNAKGSVYIGGAPDVATL	55.9	2752.45	29	1.3	918.492	62.43	271640	18978			sp|P98160|PGBM_HUMAN
LSLPSNLKTPITL	55.84	1395.83	13	2.3	698.926	69.04	7748	21515			sp|Q53RD9|FBLN7_HUMAN
LKITGTMPPLPLEATG	55.8	1637.91	16	1.5	819.962	67.21	153230	20695			sp|P08571|CD14_HUMAN
C(+57.02)PPC(+57.02)PAPELLGGPSVFLFPPKPKDTL	55.8	2833.45	26	-9.1	945.484	72.44	0	22599	Carbamidomethylation	C1:Carbamidomethylation:1000.00;C4:Carbamidomethylation:1000.00	sp|P0DOX5|IGG1_HUMAN, sp|P01857|IGHG1_HUMAN
LSRQELFPFGPGQGDL	55.77	1759.89	16	3.4	880.955	70.04	7569.8	21847			sp|P14543|NID1_HUMAN
Q(-17.03)ESQSEEIDC(+57.02)NDKDLFKAVDAAL	55.71	2607.16	23	-6.5	1304.58	73.09	0	22800	Pyro-glu from Q; Carbamidomethylation	Q1:Pyro-glu from Q:1000.00;C10:Carbamidomethylation:1000.00	sp|P01042|KNG1_HUMAN
VIDQSRVLNLGPITR	55.6	1679.97	15	2.4	840.993	61.6	25170000	18572			sp|P07911|UROM_HUMAN
FSHAVSSNGNAVEDPM(+15.99)EIL	55.58	2031.92	19	-0.1	1016.97	57.71	86420	17038	Oxidation (M)	M16:Oxidation (M):1000.00	sp|P12830|CADH1_HUMAN
GFVPPPPPPPYGPGRIPPPPPAPYGP	55.58	2614.37	26	4.5	1308.2	66.19	572300	20292			sp|P02814|SMR3B_HUMAN
LALEPGILDTANVEALRL	55.56	1907.07	18	-7.4	954.537	74.51	0	23221			sp|Q6EMK4|VASN_HUMAN
PDAPPSPPLGAPGLPPAGSPPDSHVLLAAPPGHQ	55.54	3210.65	34	3.2	1071.23	63.15	110820	19195			sp|P02765|FETUA_HUMAN
VFAPANALPARSEAAAVQPVIGISQ	55.47	2476.34	25	-0.3	1239.18	65.22	87310	19902			sp|Q96FE7|P3IP1_HUMAN
GVEVPSAVPRPTLEPAEQLPVPQGIL	55.45	2692.48	26	2.4	1347.25	71.32	7583.7	22246			sp|Q6P531|GGT6_HUMAN
FSDGNSQGATPAAIEKAVQEAQRAGIEI	55.39	2857.42	28	-2.7	953.478	73.37	0	22886			sp|P12109|CO6A1_HUMAN
GFVPPPPPPPYGPGRIPPPPPAPY	55.37	2460.3	24	3.8	1231.16	66.04	73061	20235			sp|P02814|SMR3B_HUMAN
GSEADHEGTHSTKRG	55.36	1567.7	15	1.4	784.857	18.07	36634	4094			sp|P02671|FIBA_HUMAN
DDILASPPRLPEPQPYPGAPH	55.31	2266.14	21	2.1	756.388	61.74	299040	18701			sp|P39060|COIA1_HUMAN
EC(+57.02)ALSPYALEYKL	55.24	1555.76	13	0	778.887	67.87	0	21021	Carbamidomethylation	C2:Carbamidomethylation:1000.00	sp|Q96RW7|HMCN1_HUMAN
ADRGEC(+57.02)VPGEQEPEPILIPR	55.24	2261.11	20	2.3	754.713	56.03	58817	16426	Carbamidomethylation	C6:Carbamidomethylation:1000.00	sp|P02760|AMBP_HUMAN
VVTGFYNKPTL	55.13	1237.67	11	2.2	619.844	55.29	50534	16173			sp|A6NI73|LIRA5_HUMAN
SLSC(+57.02)VAC(+57.02)SRFPNF	55.02	1543.69	13	-1.8	772.851	64.58	0	19667	Carbamidomethylation	C4:Carbamidomethylation:1000.00;C7:Carbamidomethylation:1000.00	sp|O95998|I18BP_HUMAN
AKADAAPDEKVLDSGFREIEN	54.99	2274.11	21	-5	759.041	56.07	0	16513			sp|P01833|PIGR_HUMAN
C(+57.02)PIFTKIQGTC(+57.02)Y	54.97	1486.69	12	-9.7	744.347	58.53	14969	17420	Carbamidomethylation	C1:Carbamidomethylation:1000.00;C11:Carbamidomethylation:1000.00	sp|P60022|DEFB1_HUMAN
VPIISNDVC(+57.02)NGADFYGNQIKPK	54.96	2448.21	22	1	817.078	60.5	101580	18138	Carbamidomethylation	C9:Carbamidomethylation:1000.00	sp|P05981|HEPS_HUMAN
PPPPPPPYGPGRIPPPPPAP	54.93	1994.08	20	0.9	998.047	56.43	108160	16616			sp|P02814|SMR3B_HUMAN
DEAGSEADHEGTHSTKR	54.88	1825.78	17	-9.8	913.89	17.82	651650	4068			sp|P02671|FIBA_HUMAN
IANVERVPFDAATL	54.87	1514.81	14	1.6	758.413	64.9	89002	19729			sp|P06396|GELS_HUMAN
YVKWIEDTIAENS	54.82	1566.76	13	0.1	784.386	66.82	33482	20574			sp|P06870|KLK1_HUMAN
VELGGGPGAGSLQPLALEGSLQ	54.81	2049.07	22	-1.7	1025.54	70.44	0	21992			sp|P01308|INS_HUMAN
GSVIDQSRVLNLGPI	54.73	1566.87	15	0.8	784.444	67.36	314140	20758			sp|P07911|UROM_HUMAN
PPLSSEHKEPVAGDAVPGPKDGSAPEVRGA	54.69	2950.48	30	-8.4	984.492	41.22	86908	11330			sp|O15240|VGF_HUMAN
PPPPPPPPPPPPPPPPPPLPPP	54.63	2169.2	22	2	1085.61	70.38	0	21972			sp|Q9Y6V0|PCLO_HUMAN
YSVPSVLSPR	54.63	1103.6	10	1.5	552.807	55.01	134360	16223			sp|P14543|NID1_HUMAN
DDQSAETHSHKQSRLY	54.54	1900.87	16	0.9	634.63	25.94	339980	6436			sp|P10451|OSTP_HUMAN
GFVPPPPPPPYGPGRIPPPPPAPYGPG	54.52	2671.39	27	1.9	1336.71	65.62	1572500	19819			sp|P02814|SMR3B_HUMAN
AADYGFPDVGHL	54.39	1260.58	12	2.6	631.298	65.67	29755	20097			sp|Q08174|PCDH1_HUMAN
SRDGWQLQVQGGVAQL	54.37	1740.89	16	2.2	871.455	65.58	469020	19948			sp|Q8WVN6|SCTM1_HUMAN
DVSTPPTVLPDNFPRYPVGK	54.24	2198.14	20	1.6	1100.08	62.21	62129	18782			sp|P01344|IGF2_HUMAN
Q(-17.03)QQPPREPPAAPGAWRQQ	54.24	2024	18	0.4	1013.01	46.01	64358	12907	Pyro-glu from Q	Q1:Pyro-glu from Q:1000.00	sp|P28300|LYOX_HUMAN
SAPQHWSC(+57.02)PEGTL	54.23	1468.64	13	1.9	735.329	50.72	352400	14659	Carbamidomethylation	C8:Carbamidomethylation:1000.00	sp|P01133|EGF_HUMAN
VVENGESSQGRFSVQM(+15.99)	54.23	1768.8	16	0.5	885.41	39.87	60885	10781	Oxidation (M)	M16:Oxidation (M):1000.00	sp|P07911|UROM_HUMAN
FEIGSPATTNGVVPADVIL	54.18	1899	19	1	950.508	74.04	0	23082			sp|P14543|NID1_HUMAN
WLGNDNIHALTAQGTSE	54.18	1825.86	17	4	913.941	58.99	39098	17575			sp|Q15485|FCN2_HUMAN
PVVTAQYDC(+57.02)L	54.17	1164.55	10	-4.2	1165.55	58.18	24475	17238	Carbamidomethylation	C9:Carbamidomethylation:1000.00	sp|P01042|KNG1_HUMAN
VGEAGQGKDFISLGLQDGHL	54.01	2040.03	20	2.9	681.018	66.23	16028	20338			sp|P98160|PGBM_HUMAN
ASVDSGSSEEQGGSSRALVSTL	53.86	2123	22	6.4	1062.51	53.46	0	15561			sp|P01833|PIGR_HUMAN
EVQVFAPANALPARSEAAAVQPVIGISQR	53.74	2988.61	29	1.2	997.213	65.11	0	19865			sp|Q96FE7|P3IP1_HUMAN
ALASSHPLSTPASEINTPAQISEL	53.74	2433.24	24	2.8	1217.63	64.9	19164	19794			sp|P15144|AMPN_HUMAN
EKLEMSKFQPTL	53.7	1449.75	12	2.8	725.886	57.47	52596	16990			sp|P05155|IC1_HUMAN
GQQQPFPPQQPYPQPQPFP	53.65	2205.06	19	2	1103.54	64.72	417420	19643			sp|P04722|GDA2_WHEAT, sp|P04721|GDA1_WHEAT, sp|P18573|GDA9_WHEAT, sp|P02863|GDA0_WHEAT, tr|K7XRA1|K7XRA1_WHEAT, tr|J7HT09|J7HT09_WHEAT, tr|A0A0K2QJX7|A0A0K2QJX7_WHEAT, tr|A7LHC8|A7LHC8_9POAL, tr|A0A0K2QJT3|A0A0K2QJT3_WHEAT, tr|A0A0E3Z7F7|A0A0E3Z7F7_WHEAT, tr|A0A1K0JNE4|A0A1K0JNE4_WHEAT, tr|A0A0E3UQV1|A0A0E3UQV1_WHEAT, tr|A0A0K2QJ92|A0A0K2QJ92_WHEAT, tr|A0A060N3B9|A0A060N3B9_WHEAT, tr|J7HZV4|J7HZV…
Q(-17.03)ESQSEEIDC(+57.02)NDKDLFKAVD	53.61	2352.01	20	0.2	1177.01	61.91	274550	18717	Pyro-glu from Q; Carbamidomethylation	Q1:Pyro-glu from Q:1000.00;C10:Carbamidomethylation:1000.00	sp|P01042|KNG1_HUMAN
EEAPSLRPAPPPISGGG	53.55	1630.83	17	4.6	816.427	47.68	0	13553			sp|P02675|FIBB_HUMAN
GSVIDQSRVLNLGPITR	53.5	1824.02	17	0.1	913.018	59.83	29412000	17974			sp|P07911|UROM_HUMAN
E(-18.01)ETLTHTITKL	53.44	1266.68	11	1.5	634.349	50.12	11187	14391	Pyro-glu from E	E1:Pyro-glu from E:1000.00	sp|P01042|KNG1_HUMAN
Q(-17.03)SRVLNLGPITR	53.38	1335.76	12	-1.1	668.888	58.64	262970	17437	Pyro-glu from Q	Q1:Pyro-glu from Q:1000.00	sp|P07911|UROM_HUMAN
LAQELPQQLTSPGYPEPYGKGQESSTDIKAPEGF	53.38	3661.78	34	1	1221.6	64.28	773100	19597			sp|Q9NZP8|C1RL_HUMAN
LAQELPQQLTSPGYPEPYGKGQESSTDIKAPEGFA	53.34	3732.82	35	1.5	1245.28	63.85	170930	19392			sp|Q9NZP8|C1RL_HUMAN
YRITEATKTVGSDT	53.28	1540.77	14	-9.2	771.387	38.49	101270	10455			sp|P01042|KNG1_HUMAN
QSGVPSRFSGSGSGTDFTLT	53.26	1986.93	20	-7.9	994.464	57.95	15422	17206			sp|P01597|KV139_HUMAN, sp|A0A0C4DH73|KV112_HUMAN, sp|A0A087WSZ0|KVD08_HUMAN, sp|P0DSN7|KVD37_HUMAN, sp|A0A075B6S5|KV127_HUMAN, sp|A0A075B6S9|KV137_HUMAN, sp|A0A0C4DH72|KV106_HUMAN, sp|P04432|KVD39_HUMAN, sp|P01601|KVD16_HUMAN, sp|P01611|KVD12_HUMAN, sp|A0A0C4DH67|KV108_HUMAN
SRDGWQLQVQGGVAQ	53.18	1627.81	15	0.2	814.911	53.85	134520	15788			sp|Q8WVN6|SCTM1_HUMAN
GQPENNYKTTPPVLDSDGSFFL	53.14	2425.14	22	-8	1213.57	70.88	0	22128			sp|P0DOX5|IGG1_HUMAN, sp|P01861|IGHG4_HUMAN, sp|P01857|IGHG1_HUMAN
ASVDSGSSEEQGGSSRALVSTLVPLG	53.13	2489.22	26	4.4	1245.62	66.78	1142800	20674			sp|P01833|PIGR_HUMAN
IVKVQDINDNPPEF	53.12	1626.83	14	1.1	814.421	57.89	0	17168			sp|P55287|CAD11_HUMAN
YIVERPLPGYPDAEAPEPSSAGAQAA	53.11	2655.28	26	6.8	1328.66	57.28	10439	16951			sp|Q6NZI2|CAVN1_HUMAN
TLFGDKLC(+57.02)TVAT	53.1	1324.67	12	-0.7	663.342	58.64	267030	17464	Carbamidomethylation	C8:Carbamidomethylation:1000.00	sp|P02768|ALBU_HUMAN
ADHEGTHSTKRG	53.02	1294.6	12	1.3	648.309	18.29	2718.3	4149			sp|P02671|FIBA_HUMAN
VKVLDAVRGSPAIN	53.02	1437.83	14	1.3	719.923	46.89	15799	13264			sp|P02766|TTHY_HUMAN
IEQNTKSPLFMGKVVNPTQK	52.95	2258.21	20	0.4	753.744	50.06	20397	14376			sp|P01009|A1AT_HUMAN
VEVLPKAGALN(+.98)SNDAFVLKTPSAAY	52.9	2575.35	25	2.2	859.46	65.01	35277	19791	Deamidation (NQ)	N11:Deamidation (NQ):0.00	sp|P06396|GELS_HUMAN
SGSVIDQSRVLNL	52.88	1386.75	13	-1.2	694.38	61.4	137420	18486			sp|P07911|UROM_HUMAN
GSTGSWNSGSSGTGSTGNQNPGSPRP	52.83	2433.05	26	3.1	1217.54	37.66	18727	10097			sp|P02671|FIBA_HUMAN
AAVQPVIGISQR	52.81	1237.71	12	2.1	619.866	46.64	206020	13132			sp|Q96FE7|P3IP1_HUMAN
VFEIGSPATTNGVVPADVIL	52.8	1998.07	20	-1.2	1000.04	74.99	0	23359			sp|P14543|NID1_HUMAN
TVEPVPEGAQLSFGNF	52.78	1690.82	16	-7.4	846.411	71.18	2911.3	22233			sp|P98160|PGBM_HUMAN
APDQDEIQRLPGLAKQPSF	52.76	2109.09	19	-0.6	704.035	62.36	50134	18789			sp|P10619|PPGB_HUMAN
GGNQPQGPPPPPGKPQ	52.72	1551.78	16	0.5	776.897	29.03	0	7404			sp|P02812|PRB2_HUMAN, sp|P04280|PRP1_HUMAN
LGQQQPFPPQQPYPQPQPFPS	52.71	2405.18	21	3	1203.6	63.21	0	19154			sp|P04721|GDA1_WHEAT, sp|P02863|GDA0_WHEAT, tr|A0A0K2QJX7|A0A0K2QJX7_WHEAT, tr|A0A0E3Z7F7|A0A0E3Z7F7_WHEAT, tr|A0A1K0JNE4|A0A1K0JNE4_WHEAT, tr|A0A0E3UQV1|A0A0E3UQV1_WHEAT, tr|A0A060N3B9|A0A060N3B9_WHEAT, tr|A0A0E3Z511|A0A0E3Z511_WHEAT, tr|K7XE85|K7XE85_WHEAT, tr|A0A0K2QJF4|A0A0K2QJF4_WHEAT, tr|A0A023WGB8|A0A023WGB8_WHEAT, tr|Q9M4M0|Q9M4M0_WHEAT, tr|A0A0K2QJA2|A0A0K2QJA2_WHEAT, tr|A0A1K0ITF2|A0A1K…
C(+57.02)LKFPGGSC(+57.02)	52.71	1024.45	9	0	513.231	45.84	101560	12938	Carbamidomethylation	C1:Carbamidomethylation:1000.00;C9:Carbamidomethylation:1000.00	sp|P13760|2B14_HUMAN
PPPPYGPGRIPPPPPAPYGPG	52.69	2077.08	21	4.4	1039.55	57.25	13602	16976			sp|P02814|SMR3B_HUMAN
EEISRAQLVPLPPSTY	52.68	1798.95	16	-5.8	900.475	63.92	294260	19419			sp|P02765|FETUA_HUMAN
VDESGTRAAAATGTIFT	52.6	1666.82	17	1.1	834.416	52.08	0	15089			sp|P05154|IPSP_HUMAN
APDQDEIQRLPGL	52.57	1450.74	13	1.9	726.38	61.05	66686	18293			sp|P10619|PPGB_HUMAN
DDILASPPRLPEPQPYPG	52.51	1960.99	18	-7.7	981.494	64.4	11801	19590			sp|P39060|COIA1_HUMAN
IENDIAKATGDIKVTESEIK	52.48	2173.15	20	0.7	725.39	58.88	42873	17525			sp|Q7Z7D3|VTCN1_HUMAN
IDC(+57.02)NDKDLFKAVD	52.44	1551.72	13	-7	776.864	52.15	189800	15112	Carbamidomethylation	C3:Carbamidomethylation:1000.00	sp|P01042|KNG1_HUMAN
GVVSLGSPSGEVSHPR	52.4	1563.8	16	4.1	782.911	41.06	14793	11306			sp|P02765|FETUA_HUMAN
APLDPLGHNYGIY	52.35	1428.7	13	0.9	715.36	65.07	16911	19863			sp|O75339|CILP1_HUMAN
VKVWPQQPSGEL	52.31	1366.72	12	2.8	684.371	56.02	286730	16520			sp|P02765|FETUA_HUMAN
NQVQESLPELSNHASIL	52.3	1877.95	17	4.5	939.986	65.67	8999.6	20115			sp|P19827|ITIH1_HUMAN
LETLPPDLLRGPLQL	52.28	1673.97	15	1	837.994	73.67	0	22974			sp|P02750|A2GL_HUMAN
Q(-17.03)KVTSLTAC(+57.02)LVDQSL	52.22	1644.84	15	3	823.429	71.2	0	22223	Pyro-glu from Q; Carbamidomethylation	Q1:Pyro-glu from Q:1000.00;C9:Carbamidomethylation:1000.00	sp|P04216|THY1_HUMAN
VIDLGGEPIKSSDYFGNGRVTE	52.2	2352.16	22	0.5	785.061	61.45	65353	18465			sp|P04745|AMY1_HUMAN, sp|P19961|AMY2B_HUMAN, sp|P04746|AMYP_HUMAN
VFAPANALPARSEAAAVQPVIGISQR	52.16	2632.44	26	4	878.492	62.82	15094	19002			sp|Q96FE7|P3IP1_HUMAN
GFVPPPPPPPYGPGRIPPPPP	52.16	2129.15	21	2.3	1065.58	63.16	269190	19182			sp|P02814|SMR3B_HUMAN
RAQLVPLPPSTYVE	52.12	1568.86	14	-6.6	785.43	60.5	0	18155			sp|P02765|FETUA_HUMAN
RQLGPQPQDIIY	52.09	1426.76	12	3.3	714.388	57.06	37979	16877			sp|P09564|CD7_HUMAN
TWLNPDPSQKQNLL	52.07	1652.85	14	-1.8	827.432	64.72	16878	19761			sp|P10451|OSTP_HUMAN
PTMAQMEKALSIG	52.07	1375.68	13	0.2	688.849	69.31	47208	21596			sp|P16070|CD44_HUMAN
RTLNQPDSQLQLTTGNGLF	51.99	2102.08	19	1.6	1052.05	66.73	128700	20524			sp|P01009|A1AT_HUMAN
DDILASPPRLPEPQPYPGAPHH	51.91	2403.2	22	1.2	802.074	57.78	926920	17065			sp|P39060|COIA1_HUMAN
Q(-17.03)GPPQQGGHQQGPPPPPPGKPQ(+.98)GPPPQGGRPQGPPQGQSP	51.87	3913.9	40	4.6	1305.65	38.31	4433	10337	Pyro-glu from Q; Deamidation (NQ)	Q1:Pyro-glu from Q:1000.00;Q22:Deamidation (NQ):17.32	sp|P02810|PRPC_HUMAN
VEVLPKAGALNSNDA	51.84	1496.78	15	1.2	749.4	48.48	72918	13814			sp|P06396|GELS_HUMAN
IRVTGPVPGALGAAL	51.73	1390.83	15	1.4	696.423	65.62	423530	20125			sp|Q9H8L6|MMRN2_HUMAN
DRGEC(+57.02)VPGEQEPEPILIPRV	51.65	2289.14	20	-9	764.048	64.45	86547	19651	Carbamidomethylation	C5:Carbamidomethylation:1000.00	sp|P02760|AMBP_HUMAN
GC(+57.02)VHPISTQSPDLE	51.65	1538.7	14	1.1	770.36	44.34	78114	12375	Carbamidomethylation	C2:Carbamidomethylation:1000.00	sp|P01042|KNG1_HUMAN
PPPPPPPYGPGRIPPPPPAPYGPG	51.59	2368.24	24	2	1185.13	59.34	212850	17779			sp|P02814|SMR3B_HUMAN
DDILASPPRLPEPQPYPGAPHHS	51.57	2490.23	23	1.1	831.085	57.24	1334100	16920			sp|P39060|COIA1_HUMAN
MADRGEC(+57.02)VPGEQEPEPILIPRV	51.54	2491.22	22	-0.1	831.414	64.06	145080	19513	Carbamidomethylation	C7:Carbamidomethylation:1000.00	sp|P02760|AMBP_HUMAN
C(+57.02)PIFTKIQGTC(+57.02)	51.52	1323.63	11	4.7	662.826	50.99	12265	14715	Carbamidomethylation	C1:Carbamidomethylation:1000.00;C11:Carbamidomethylation:1000.00	sp|P60022|DEFB1_HUMAN
AVTGAGAGEPSRPVC(+57.02)LL	51.5	1653.85	17	2.9	827.935	56.95	12350	16807	Carbamidomethylation	C15:Carbamidomethylation:1000.00	sp|Q8WZ75|ROBO4_HUMAN
TALVC(+57.02)DNGSGLC(+57.02)KAGFAGDDAPRAVF	51.42	2668.24	26	0.3	890.42	62.65	23186	18939	Carbamidomethylation	C5:Carbamidomethylation:1000.00;C12:Carbamidomethylation:1000.00	sp|P63267|ACTH_HUMAN, sp|P62736|ACTA_HUMAN
RSGAPIPDPC(+57.02)PPFLQT	51.41	1751.87	16	2.2	876.942	64.01	19313	19466	Carbamidomethylation	C10:Carbamidomethylation:1000.00	sp|Q6P531|GGT6_HUMAN
FRVVAQGVGIPEDSI	51.41	1585.85	15	-6.1	793.926	63.54	83739	19290			sp|P02760|AMBP_HUMAN
SPPRLPEPQPYPGAPHHSS	51.32	2050	19	-8.2	1026	56.79	0	16774			sp|P39060|COIA1_HUMAN
LKITGTM(+15.99)PPLPLEATG	51.3	1653.9	16	-1.2	827.957	60.93	16554	18314	Oxidation (M)	M7:Oxidation (M):1000.00	sp|P08571|CD14_HUMAN
EAAPGPRVLGFC(+57.02)L	51.28	1385.71	13	-0.1	693.864	71.39	7947.7	22244	Carbamidomethylation	C12:Carbamidomethylation:1000.00	sp|Q8NE01|CNNM3_HUMAN
GRPEAQPPPLSSEHKEPVAGDAVPGPKDGSAPEVRGA	51.19	3685.84	37	-0.9	922.468	41.62	3995100	11391			sp|O15240|VGF_HUMAN
TALQPMVSALNIR	51.16	1412.78	13	1.1	707.399	65.62	154100	20066			sp|P07911|UROM_HUMAN
VVVKLFDSDPIT	51.15	1331.73	12	1.5	666.875	65.07	20526	19815			sp|P10909|CLUS_HUMAN
LSDQPENTFLHPIIQ	51.15	1750.89	15	-0.6	876.451	65.85	0	20170			sp|P05543|THBG_HUMAN
C(+57.02)EPC(+57.02)DARALAQC(+57.02)APPPAVC(+57.02)AEL	51.1	2455.08	22	2.2	1228.55	60.91	0	18305	Carbamidomethylation	C1:Carbamidomethylation:1000.00;C4:Carbamidomethylation:1000.00;C12:Carbamidomethylation:1000.00;C19:Carbamidomethylation:1000.00	sp|P17936|IBP3_HUMAN
EGGANTTSGPIRTPQIPEWL	51.06	2123.06	20	-0.3	1062.54	70.51	0	22011			sp|P16070|CD44_HUMAN
LRTLDLGENQL	51	1270.69	11	2.8	636.353	59.06	630420	17570			sp|P02750|A2GL_HUMAN
ITGGSSAVAGQWPWQVS	50.96	1729.84	17	-8.8	865.921	70.2	0	21914			sp|Q16651|PRSS8_HUMAN
QSGVPSRFSGSGSGTDF	50.94	1671.75	17	2.1	836.883	50.36	21584	14481			sp|P01597|KV139_HUMAN, sp|A0A0C4DH73|KV112_HUMAN, sp|A0A087WSZ0|KVD08_HUMAN, sp|P0DSN7|KVD37_HUMAN, sp|A0A075B6S5|KV127_HUMAN, sp|A0A075B6S9|KV137_HUMAN, sp|A0A0C4DH72|KV106_HUMAN, sp|P04432|KVD39_HUMAN, sp|P01601|KVD16_HUMAN, sp|P01611|KVD12_HUMAN, sp|A0A0C4DH67|KV108_HUMAN
PGQYGAYFHDDGF	50.91	1472.6	13	0.2	737.307	65.03	0	19832			sp|P98160|PGBM_HUMAN
LRLTEPADTITDA	50.81	1414.73	13	0.8	708.373	54.62	520360	16037			sp|P06870|KLK1_HUMAN
SVPEVC(+57.02)KVPIPNPS	50.79	1521.79	14	-8.7	761.894	53.62	71688	15606	Carbamidomethylation	C6:Carbamidomethylation:1000.00	sp|P01083|IAA2_WHEAT
LKIAAFNIQT	50.72	1117.65	10	0.5	559.832	67.36	55877	20797			sp|P24855|DNAS1_HUMAN
LVVDNGSGMC(+57.02)KAGFAGDDAPRAVF	50.68	2453.15	24	-0.1	818.723	60.83	135340	18227	Carbamidomethylation	C10:Carbamidomethylation:1000.00	sp|P60709|ACTB_HUMAN
LVIVGGKDIQGSLQD	50.6	1540.85	15	0.8	771.431	56.49	6960.6	16673			sp|P55290|CAD13_HUMAN
SSHIANVERVPFDAATLHTSTA	50.6	2323.16	22	-3.4	775.39	54.27	9725.1	15855			sp|P06396|GELS_HUMAN
SSHVGGTLGQF	50.56	1088.53	11	2.4	545.271	50.24	79042	14413			sp|Q14624|ITIH4_HUMAN
WESNGQPENNYKTTPPVL	50.52	2072.98	18	-7.6	1037.49	55.01	48712	16188			sp|P0DOX5|IGG1_HUMAN, sp|P01861|IGHG4_HUMAN, sp|P01857|IGHG1_HUMAN
PEQVVQRHVVL	50.49	1302.74	11	-0.7	652.377	58.64	211890	17296			sp|O95998|I18BP_HUMAN
IC(+57.02)VGC(+57.02)PRDIPTNSPEL	50.49	1826.87	16	3.3	914.443	56.95	16186	16823	Carbamidomethylation	C2:Carbamidomethylation:1000.00;C5:Carbamidomethylation:1000.00	sp|P01042|KNG1_HUMAN
FTVSGTDC(+57.02)VAKEATE	50.4	1613.72	15	1.4	807.87	48.3	209370	13822	Carbamidomethylation	C8:Carbamidomethylation:1000.00	sp|P02765|FETUA_HUMAN
DC(+57.02)PREC(+57.02)YC(+57.02)PPDFPSA	50.38	1869.71	15	-0.5	935.863	55.58	122920	16331	Carbamidomethylation	C2:Carbamidomethylation:1000.00;C6:Carbamidomethylation:1000.00;C8:Carbamidomethylation:1000.00	sp|P51888|PRELP_HUMAN
ATLGGEELEPAPSLPRPLPATVG	50.38	2271.21	23	-0.3	1136.61	65.07	11358	19813			sp|Q8IUL8|CILP2_HUMAN
SGSVIDQSRVLNLGP	50.35	1540.82	15	-1.1	771.417	60.32	973770	18016			sp|P07911|UROM_HUMAN
ADRGEC(+57.02)VPGEQ(+.98)EPEPILIPRV	50.35	2361.16	21	7.7	1181.6	63.58	54666	19293	Carbamidomethylation; Deamidation (NQ)	C6:Carbamidomethylation:1000.00;Q11:Deamidation (NQ):1000.00	sp|P02760|AMBP_HUMAN
SITGTYDLKSVLGQL	50.32	1593.86	15	-8.1	797.932	72.77	15927	22697			sp|P01009|A1AT_HUMAN
SGSVIDQSRVLNLGPITRK	50.27	2039.15	19	1.2	680.724	56.03	2917400	16498			sp|P07911|UROM_HUMAN
TC(+57.02)PPC(+57.02)PAPELLGGPSVFLFPPKP	50.26	2477.25	23	-6.5	1239.62	74.61	0	23250	Carbamidomethylation	C2:Carbamidomethylation:1000.00;C5:Carbamidomethylation:1000.00	sp|P0DOX5|IGG1_HUMAN, sp|P01857|IGHG1_HUMAN
TMADRGEC(+57.02)VPGEQEPEPILIPRV	50.14	2592.27	23	1.2	865.097	64.22	91756	19516	Carbamidomethylation	C8:Carbamidomethylation:1000.00	sp|P02760|AMBP_HUMAN
TDFQDSAAAKKLIND	50.07	1635.81	15	-8.4	818.906	57.85	0	17153			sp|P01011|AACT_HUMAN
PSSAGSWN(+.98)SGSSGPGSTGN(+.98)RNPGSSGTGGTATWKPGSSGP	49.91	3634.58	40	3	1212.54	47.73	0	13569	Deamidation (NQ)	N8:Deamidation (NQ):22.70;N19:Deamidation (NQ):30.83	sp|P02671|FIBA_HUMAN
PQGPPPQGGNKPQGPPPPGKPQGPPPQG	49.91	2689.37	28	2	897.466	31.93	51690	8289			sp|P02812|PRB2_HUMAN, sp|P04280|PRP1_HUMAN
LVC(+57.02)DNGSGLC(+57.02)KAGFAGDDAPRA	49.85	2250.02	22	0.3	751.013	47.72	18227	13564	Carbamidomethylation	C3:Carbamidomethylation:1000.00;C10:Carbamidomethylation:1000.00	sp|P63267|ACTH_HUMAN, sp|P62736|ACTA_HUMAN
SGALTSGVHTFPAVLQSSGL	49.79	1928	20	-2	965.005	69.37	8382.5	21646			sp|P01860|IGHG3_HUMAN, sp|P0DOX5|IGG1_HUMAN, sp|P01861|IGHG4_HUMAN, sp|P01857|IGHG1_HUMAN, sp|P01859|IGHG2_HUMAN
TC(+57.02)LVKGFYPSDI	49.77	1398.69	12	2	700.351	64.9	146720	19710	Carbamidomethylation	C2:Carbamidomethylation:1000.00	sp|P01860|IGHG3_HUMAN, sp|P0DOX5|IGG1_HUMAN, sp|P01861|IGHG4_HUMAN, sp|P01857|IGHG1_HUMAN, sp|P01859|IGHG2_HUMAN
VKKMTVTDQVNC(+57.02)PKLS	49.68	1846.96	16	0.3	616.662	39.5	109110	10689	Carbamidomethylation	C12:Carbamidomethylation:1000.00	sp|P05090|APOD_HUMAN
ISC(+57.02)QGLAPSQGRPGLSL	49.68	1739.9	17	0.5	870.957	58.23	75459	17276	Carbamidomethylation	C3:Carbamidomethylation:1000.00	sp|P12109|CO6A1_HUMAN
AC(+57.02)ETFQYGGC(+57.02)M(+15.99)GNGNNFVTEKEC(+57.02)LQTC(+57.02)RTVA	49.61	3617.51	31	1	1206.85	56.67	527700	16687	Carbamidomethylation; Oxidation (M)	C2:Carbamidomethylation:1000.00;C10:Carbamidomethylation:1000.00;M11:Oxidation (M):1000.00;C23:Carbamidomethylation:1000.00;C27:Carbamidomethylation:1000.00	sp|P02760|AMBP_HUMAN
STPPTVLPDNFPRYPVGKF	49.58	2131.11	19	-9.1	1066.55	66.41	0	20403			sp|P01344|IGF2_HUMAN
DDILASPPRLPEPQPYP	49.51	1903.97	17	2.6	952.994	65.51	0	20032			sp|P39060|COIA1_HUMAN
AEILNVAKGIR	49.49	1182.71	11	5.2	592.365	49.92	99299	14292			sp|P39060|COIA1_HUMAN
DVQYSPTARIHASQA	49.47	1642.81	15	-0.4	822.41	39.93	9136.7	10902			sp|Q8NFZ8|CADM4_HUMAN
LRTLNQPDSQLQL	49.46	1524.83	13	-8.6	763.414	56.7	199830	16740			sp|P01009|A1AT_HUMAN
C(+57.02)PPC(+57.02)PAPPVAGPSVFLFPPKPKDTLM	49.43	2819.42	26	3.8	940.818	69.84	0	21799	Carbamidomethylation	C1:Carbamidomethylation:1000.00;C4:Carbamidomethylation:1000.00	sp|P01859|IGHG2_HUMAN
Q(-17.03)GGNKPQGPPPPGKPQGPPPQG	49.4	2099.05	22	-7.5	1050.53	32.63	7322.5	8475	Pyro-glu from Q	Q1:Pyro-glu from Q:1000.00	sp|P02812|PRB2_HUMAN, sp|P04280|PRP1_HUMAN
NKEIPAWVPFDPAAQ	49.39	1681.85	15	4	841.934	68.8	420280	21352			sp|P25311|ZA2G_HUMAN
NIRVGGTGMF	49.3	1050.53	10	5.8	526.274	56.56	0	16691			sp|P07911|UROM_HUMAN
DSIPVSNPSC(+57.02)PM(+15.99)IPLYR	49.29	1960.94	17	4.4	981.481	59.58	0	17780	Carbamidomethylation; Oxidation (M)	C10:Carbamidomethylation:1000.00;M12:Oxidation (M):1000.00	sp|P14384|CBPM_HUMAN
IDWTKIEPSVN	49.26	1300.67	11	1.2	651.341	62.31	55491	18766			sp|Q12907|LMAN2_HUMAN
PQGPPPQGGNKPQGPPPPGKPQGPPAQGGS	49.26	2807.41	30	3.2	936.814	31.22	6448.7	8066			sp|P04280|PRP1_HUMAN
EVKVWPQQPSGEL	49.24	1495.77	13	-2.5	748.889	58.12	57516	17183			sp|P02765|FETUA_HUMAN
AVTGAGAGEPSRPVC(+57.02)LLL	49.19	1766.93	18	4.1	884.478	65.83	124980	20088	Carbamidomethylation	C15:Carbamidomethylation:1000.00	sp|Q8WZ75|ROBO4_HUMAN
C(+57.02)C(+57.02)AKQEPERNEC(+57.02)	49.19	1579.62	12	-8	790.81	20.36	118990	4703	Carbamidomethylation	C1:Carbamidomethylation:1000.00;C2:Carbamidomethylation:1000.00;C12:Carbamidomethylation:1000.00	sp|P02768|ALBU_HUMAN
AQELPQQLTSPGYPEPYGKGQESSTDIKAPEGFA	49.13	3619.73	34	2.2	1207.59	62.36	110660	18811			sp|Q9NZP8|C1RL_HUMAN
LRLTEPADTITD	49.1	1343.69	12	4	672.857	51.66	211640	14986			sp|P06870|KLK1_HUMAN
YETVRNGGLIF	49.06	1267.66	11	2.1	634.837	62.88	302280	18950			sp|P54710|ATNG_HUMAN
VGQGGARMAETC(+57.02)V	48.96	1334.61	13	-0.6	668.31	38.58	22914	10418	Carbamidomethylation	C12:Carbamidomethylation:1000.00	sp|P07911|UROM_HUMAN
AKADAAPDEKVLDSGFR	48.89	1788.9	17	-1	597.307	45.78	38830	12815			sp|P01833|PIGR_HUMAN
TC(+57.02)PPC(+57.02)PAPELLGGPSVF	48.85	1797.84	17	-1.6	899.927	71.41	0	22287	Carbamidomethylation	C2:Carbamidomethylation:1000.00;C5:Carbamidomethylation:1000.00	sp|P0DOX5|IGG1_HUMAN, sp|P01857|IGHG1_HUMAN
DDILASPPRLPEPQ(+.98)PYPGAPHHSS	48.84	2578.25	24	0.4	860.423	56.27	164880	16563	Deamidation (NQ)	Q14:Deamidation (NQ):1000.00	sp|P39060|COIA1_HUMAN
VALGFSGPHSL	48.82	1083.57	11	1.4	542.794	59.34	69267	17699			sp|Q6UVK1|CSPG4_HUMAN
AELEKVAHQLQ	48.78	1264.68	11	-4.9	633.343	43.77	5468.2	12238			sp|P10645|CMGA_HUMAN
EVQVFAPANALPARSEAA	48.7	1839.95	18	2	920.983	57.45	0	17010			sp|Q96FE7|P3IP1_HUMAN
TC(+57.02)LVKGFYPSD	48.65	1285.6	11	0.4	643.808	55.29	157820	16151	Carbamidomethylation	C2:Carbamidomethylation:1000.00	sp|P01860|IGHG3_HUMAN, sp|P0DOX5|IGG1_HUMAN, sp|P01861|IGHG4_HUMAN, sp|P01857|IGHG1_HUMAN, sp|P01859|IGHG2_HUMAN
VEKTVAPTEC(+57.02)S	48.64	1219.58	11	2	610.796	26.6	7434.8	6669	Carbamidomethylation	C10:Carbamidomethylation:1000.00	sp|P0DOX8|IGL1_HUMAN, sp|P0DOY2|IGLC2_HUMAN, sp|P0CG04|IGLC1_HUMAN, sp|B9A064|IGLL5_HUMAN, sp|P0DOY3|IGLC3_HUMAN
VKVTSIQDW	48.64	1074.57	9	2.5	538.294	57.47	28406	17020			sp|P00738|HPT_HUMAN
SAIEAELEKVAHQ	48.63	1423.73	13	-2.4	712.871	63.37	15764	19217			sp|P10645|CMGA_HUMAN
SFVSAKQSTGQDTEAELQDATL	48.62	2325.1	22	6.6	1163.56	59.35	19899	17693			sp|Q92692|NECT2_HUMAN
STGNRNPGSSGTGGTATWKPGSSGP	48.59	2317.07	25	2.5	773.365	37.66	22305	10104			sp|P02671|FIBA_HUMAN
LGDKVTSYGGELRF	48.54	1540.79	14	1.4	514.604	58.83	11255	17500			sp|P98160|PGBM_HUMAN
TAVGKLLDNL	48.46	1042.6	10	0.4	522.309	67.07	64125	20672			sp|P24855|DNAS1_HUMAN
Q(-17.03)TRGATETASQGHLDL	48.41	1666.79	16	0.6	834.403	49.45	23179	14125	Pyro-glu from Q	Q1:Pyro-glu from Q:1000.00	sp|P39059|COFA1_HUMAN
SVSVLSPSRLLGDVSG	48.37	1571.85	16	3.7	786.936	68.29	0	21206			sp|Q02928|CP4AB_HUMAN
AWYQQKPGQAPRL	48.35	1541.81	13	3.9	771.915	51.64	3073.3	14938			sp|P04433|KV311_HUMAN, sp|P01624|KV315_HUMAN, sp|A0A0A0MRZ8|KVD11_HUMAN, sp|P01619|KV320_HUMAN, sp|A0A087WSY6|KVD15_HUMAN
LQDFRVVAQGVGIPEDS	48.34	1828.93	17	-7	915.467	63.5	101310	19231			sp|P02760|AMBP_HUMAN
GKPQGPPPQGGNQPQGPPPPPGKP	48.32	2310.19	24	-9	771.063	32.82	28969	8498			sp|P02812|PRB2_HUMAN, sp|P04280|PRP1_HUMAN
Q(-17.03)ETEDPAC(+57.02)C(+57.02)SPIVPRNEWKAL	48.32	2482.13	21	7	1242.08	65.2	0	19903	Pyro-glu from Q; Carbamidomethylation	Q1:Pyro-glu from Q:1000.00;C8:Carbamidomethylation:1000.00;C9:Carbamidomethylation:1000.00	sp|O75594|PGRP1_HUMAN
SVIDQSRVLNLGPIT	48.31	1610.9	15	0.7	806.457	65.37	490680	19964			sp|P07911|UROM_HUMAN
LDEELGGTPVQSRVVQGKEPAHL	48.18	2458.28	23	1.9	820.436	53.92	0	15724			sp|P06396|GELS_HUMAN
TTFTPLIQYGC(+57.02)SSQLQF	48.18	1989.95	17	-8.2	995.974	73.48	11342	22897	Carbamidomethylation	C11:Carbamidomethylation:1000.00	sp|Q9ULV1|FZD4_HUMAN
TLFGDKLC(+57.02)T	48.13	1053.52	9	2.8	527.767	54.27	233620	15891	Carbamidomethylation	C8:Carbamidomethylation:1000.00	sp|P02768|ALBU_HUMAN
APRSALYSPSDPLTL	47.9	1586.83	15	2.4	794.424	64.9	235000	19704			sp|O00391|QSOX1_HUMAN
SSSDTC(+57.02)GPC(+57.02)EPASC(+57.02)PPLPPLGC(+57.02)L	47.86	2458.03	23	2.5	1230.02	70.17	216900	21823	Carbamidomethylation	C6:Carbamidomethylation:1000.00;C9:Carbamidomethylation:1000.00;C14:Carbamidomethylation:1000.00;C22:Carbamidomethylation:1000.00	sp|Q16270|IBP7_HUMAN
DITFRSDYSNEKPFTGF	47.85	2022.93	17	1.5	675.319	65.12	54629	19858			sp|O00187|MASP2_HUMAN
YLDPALELGPRNVLL	47.72	1681.94	15	-5.9	841.972	72.03	0	22476			sp|Q15904|VAS1_HUMAN
RVLNLGPITR	47.72	1137.7	10	-0.9	569.856	60.03	602260	17888			sp|P07911|UROM_HUMAN
HVDGPPPRPQL	47.68	1211.64	11	0.2	606.828	38.4	72758	10410			sp|P04217|A1BG_HUMAN
VQVFAPANALPARSEAAAVQPVIGISQ	47.59	2703.47	27	3.8	1352.75	66.78	2604500	20631			sp|Q96FE7|P3IP1_HUMAN
LKITGTMPPLPLEATGL	47.56	1750.99	17	-1.9	876.501	72.33	2045.4	22580			sp|P08571|CD14_HUMAN
DTTDGLGKVYYREDLSPSITQRAAEC(+57.02)	47.47	2944.39	26	-6	982.464	56.57	81801	16650	Carbamidomethylation	C26:Carbamidomethylation:1000.00	sp|P14543|NID1_HUMAN
VFAPANALPARSEA	47.44	1412.74	14	2.2	707.38	50.23	18320	14459			sp|Q96FE7|P3IP1_HUMAN
VAPGYFSRDGWQLQVQGGVAQ	47.41	2262.12	21	2.8	1132.07	65.32	19147	19972			sp|Q8WVN6|SCTM1_HUMAN
EIATHMPGSYC(+57.02)VQVA	47.41	1661.75	15	-7.6	831.878	54.43	0	15904	Carbamidomethylation	C11:Carbamidomethylation:1000.00	sp|Q8WZ75|ROBO4_HUMAN
VPPPPPPPYGPGRIPPPPPAPYGPG	47.4	2467.31	25	3.2	1234.66	60.94	0	18316			sp|P02814|SMR3B_HUMAN
GLSMDGGGSPKGDVDP	47.39	1487.66	16	0.7	744.836	43.59	25395	12167			sp|P54710|ATNG_HUMAN
FTVSGTDC(+57.02)VAKEATEAAKC(+57.02)NL	47.39	2271.05	21	6.2	758.029	63.05	3802300	19156	Carbamidomethylation	C8:Carbamidomethylation:1000.00;C19:Carbamidomethylation:1000.00	sp|P02765|FETUA_HUMAN
DTTDGLGKVYYREDLSPSITQRAAE	47.35	2784.36	25	1.9	929.128	55.98	328940	16417			sp|P14543|NID1_HUMAN
VTEQDSKDSTYSL	47.31	1471.67	13	2.5	736.843	42.97	44082	11893			sp|P01834|IGKC_HUMAN, sp|P0DOX7|IGK_HUMAN
Q(-17.03)YSPNTQQGRTSIVHL	47.22	1810.9	16	-4.6	906.451	56.54	41658	16674	Pyro-glu from Q	Q1:Pyro-glu from Q:1000.00	sp|P19961|AMY2B_HUMAN, sp|P04746|AMYP_HUMAN
GRLASPGFPGEY	47.13	1249.61	12	1.8	625.813	53.79	123700	15832			sp|O00187|MASP2_HUMAN
TIDEKGTEAAGAM(+15.99)F	47.04	1455.66	14	0.4	728.835	45.19	11911	12677	Oxidation (M)	M13:Oxidation (M):1000.00	sp|P01009|A1AT_HUMAN
ALNIRVGGTGM	47.01	1087.58	11	-1.5	544.797	53.85	12798	15727			sp|P07911|UROM_HUMAN
TAQLDEELGGTPVQSRVVQGKEPAHL	46.99	2758.42	26	1.9	920.484	53.97	2586300	15806			sp|P06396|GELS_HUMAN
LRTLNQPDSQL	46.96	1283.68	11	0.9	642.85	45.01	25029	12536			sp|P01009|A1AT_HUMAN
GSVIDQSRVLN(+.98)LGPITR	46.92	1825.01	17	-0.9	609.342	62.36	50825	18823	Deamidation (NQ)	N11:Deamidation (NQ):33.75	sp|P07911|UROM_HUMAN
APRQDC(+57.02)TGVEC(+57.02)PPLENC(+57.02)IEE	46.9	2373	20	3.8	1187.51	53.32	4620.8	15508	Carbamidomethylation	C6:Carbamidomethylation:1000.00;C11:Carbamidomethylation:1000.00;C17:Carbamidomethylation:1000.00	sp|P98095|FBLN2_HUMAN
VVKQGFEPPSF	46.9	1233.64	11	2	617.828	57.89	81281	17093			sp|P06396|GELS_HUMAN
EVQVFAPAN(+.98)ALPARSEAAAVQPVIGISQR	46.89	2989.6	29	-5.2	997.535	65.14	21828	19865	Deamidation (NQ)	N9:Deamidation (NQ):18.01	sp|Q96FE7|P3IP1_HUMAN
PQGPPPQGGNKPQGPPPPGKPQGPPPQ	46.86	2632.35	27	-2.7	878.455	31.57	12768	8261			sp|P02812|PRB2_HUMAN, sp|P04280|PRP1_HUMAN
TGNRNPGSSGTGGTATWKPGSSGP	46.78	2230.04	24	0.3	744.353	37.54	113670	9987			sp|P02671|FIBA_HUMAN
PQGPPQQGGHPPPPQG	46.74	1574.76	16	-6.4	788.382	27.28	9986.1	6882			sp|P02810|PRPC_HUMAN
GSVIDQ(+.98)SRVLNLGPITR	46.7	1825.01	17	3.4	609.345	63.49	103770	19254	Deamidation (NQ)	Q6:Deamidation (NQ):55.60	sp|P07911|UROM_HUMAN
VELDLSYNKL	46.69	1192.63	10	1.3	597.325	63.18	31649	19133			sp|P51884|LUM_HUMAN
DPFNPFELTNHAVL	46.66	1612.79	14	0.7	807.402	73.87	36150	23014			sp|P53634|CATC_HUMAN
MC(+57.02)VNQNGGYLC(+57.02)IPRTNP	46.65	1992.9	17	-4.5	997.451	57.87	0	17161	Carbamidomethylation	C2:Carbamidomethylation:1000.00;C11:Carbamidomethylation:1000.00	sp|Q9UBX5|FBLN5_HUMAN
FATDFQDSAAAKKLIND	46.64	1853.92	17	-6.8	927.959	57.94	13415	17124			sp|P01011|AACT_HUMAN
IDLGGEPIKSSDYFGNGRVTE	46.61	2253.09	21	2.7	752.04	59.29	34487	17630			sp|P04745|AMY1_HUMAN, sp|P19961|AMY2B_HUMAN, sp|P04746|AMYP_HUMAN
FRLSPGLGC(+57.02)TD	46.57	1221.58	11	1.5	611.799	54.22	44113	15799	Carbamidomethylation	C9:Carbamidomethylation:1000.00	sp|P07911|UROM_HUMAN
VEYRAEVGQNAYL	46.57	1510.74	13	-6.6	756.373	53.62	16828	15578			sp|Q8TDQ0|HAVR2_HUMAN
GKPQGPPPQGGNQ(+.98)PQGPPPPPGKPQ	46.54	2439.23	25	-1.6	814.082	30.78	26420	7931	Deamidation (NQ)	Q13:Deamidation (NQ):0.00	sp|P02812|PRB2_HUMAN, sp|P04280|PRP1_HUMAN
VSGRSPGPNVAVNAKGSVY	46.51	1857.97	19	0.2	620.331	42.24	73640	11625			sp|P98160|PGBM_HUMAN
Q(-17.03)ERAGHGQLAQLGGVL	46.45	1615.84	16	-9.5	808.921	62.05	15588	18721	Pyro-glu from Q	Q1:Pyro-glu from Q:1000.00	sp|B4DS77|SHSA9_HUMAN
FSVMPGLKMTM(+15.99)	46.42	1256.6	11	-5.5	629.302	63.71	9629.3	19354	Oxidation (M)	M11:Oxidation (M):28.86	sp|Q14624|ITIH4_HUMAN
SGSVIDQSRVLNLG	46.39	1443.77	14	0.5	722.892	58.46	104190	17344			sp|P07911|UROM_HUMAN
GKPQGPPPQGGNQPQ(+.98)GPPPPPGKPQ	46.31	2439.23	25	-1.6	814.082	30.78	35640	7989	Deamidation (NQ)	Q15:Deamidation (NQ):24.24	sp|P02812|PRB2_HUMAN, sp|P04280|PRP1_HUMAN
VEFTVSGTDC(+57.02)VAKEATEAAKC(+57.02)NL	46.3	2499.16	23	1.4	834.062	65.98	235590	20203	Carbamidomethylation	C10:Carbamidomethylation:1000.00;C21:Carbamidomethylation:1000.00	sp|P02765|FETUA_HUMAN
SVIDQSRVLN	46.3	1129.61	10	2.2	565.813	43.04	68502	11914			sp|P07911|UROM_HUMAN
DHDVGSELPPEGVLGALL	46.29	1816.92	18	0.9	909.468	76.59	2186.3	23834			sp|Q9UHG2|PCS1N_HUMAN
SSHVGGTLGQFYQEVL	46.13	1720.84	16	-6.8	861.423	69.63	0	21727			sp|Q14624|ITIH4_HUMAN
LLLDLSHNSL	46.12	1123.62	10	3.6	562.821	66.23	57423	20261			sp|Q6EMK4|VASN_HUMAN
AVRLVFQDF	46.11	1093.59	9	2.8	547.805	68.86	72352	21426			sp|Q9NZP8|C1RL_HUMAN
VAKSTTSAWAC(+57.02)PLIL	46.09	1616.86	15	-4.6	809.433	69.21	0	21575	Carbamidomethylation	C11:Carbamidomethylation:1000.00	sp|Q6P531|GGT6_HUMAN
IANVERVPFDAATLHTSTA	46.07	2012.03	19	2.1	1007.03	56.99	147850	16847			sp|P06396|GELS_HUMAN
VGQGGARMAE	46.01	974.46	10	2.3	488.239	25.14	0	6203			sp|P07911|UROM_HUMAN
LTRNALTGLPPGL	45.88	1321.77	13	1.1	661.894	64.2	21243	19549			sp|P02750|A2GL_HUMAN
C(+57.02)SDLESHSTEAVLGDAL	45.88	1802.8	17	1	902.408	62.6	22457	18918	Carbamidomethylation	C1:Carbamidomethylation:1000.00	sp|P05155|IC1_HUMAN
SGVTEEAPLKL	45.86	1142.62	11	2.4	572.318	55.34	58450	16191			sp|P01009|A1AT_HUMAN
PQGPPPQGGNQPQGPPPPPGKPQGPPPQGGNKPQ	45.82	3310.66	34	2.1	1104.56	34.4	0	9049			sp|P02812|PRB2_HUMAN, sp|P04280|PRP1_HUMAN
GC(+57.02)C(+57.02)PIPEAVC(+57.02)C(+57.02)SDHQ(+.98)HC(+57.02)C(+57.02)PQGYTC(+57.02)VAEGQC(+57.02)QR	45.8	3881.47	32	5.8	1294.84	47.83	23488	13618	Carbamidomethylation; Deamidation (NQ)	C2:Carbamidomethylation:1000.00;C3:Carbamidomethylation:1000.00;C10:Carbamidomethylation:1000.00;C11:Carbamidomethylation:1000.00;Q15:Deamidation (NQ):33.54;C17:Carbamidomethylation:1000.00;C18:Carbamidomethylation:1000.00;C24:Carbamidomethylation:1000.00;C30:Carbamidomethylation:1000.00	sp|P28799|GRN_HUMAN
LSWKVSGPAAPAQS	45.77	1397.73	14	2.3	699.874	51.54	103500	14828			sp|Q8WZ75|ROBO4_HUMAN
SC(+57.02)ETKKLGQSL	45.76	1249.63	11	0	625.824	35.04	31019	9238	Carbamidomethylation	C2:Carbamidomethylation:1000.00	sp|P01042|KNG1_HUMAN
AC(+57.02)ETFQYGGC(+57.02)MGNGN(+.98)NFVTEKEC(+57.02)LQTC(+57.02)RTVA	45.74	3602.5	31	6.1	1201.85	60.23	0	18053	Carbamidomethylation; Deamidation (NQ)	C2:Carbamidomethylation:1000.00;C10:Carbamidomethylation:1000.00;N15:Deamidation (NQ):5.99;C23:Carbamidomethylation:1000.00;C27:Carbamidomethylation:1000.00	sp|P02760|AMBP_HUMAN
ALQPMVSALNIR	45.73	1311.73	12	-6.4	656.87	63.75	0	19358			sp|P07911|UROM_HUMAN
RAHGQESAI	45.71	967.484	9	1.7	484.75	14.5	100090	3200			sp|Q8WVN6|SCTM1_HUMAN
EQLTPALHSTNF	45.68	1356.67	12	1	679.342	54.73	31202	16013			sp|O95998|I18BP_HUMAN
Q(-17.03)VSTHEQSESTHGQSAPSTGGRQG	45.64	2435.07	24	-4.4	812.694	27.14	4401	6822	Pyro-glu from Q	Q1:Pyro-glu from Q:1000.00	sp|P20930|FILA_HUMAN
SC(+57.02)LLGVPGGPRPQ	45.61	1336.69	13	1.7	669.355	51.15	23693	14729	Carbamidomethylation	C2:Carbamidomethylation:1000.00	sp|C9JVW0|INAM1_HUMAN
QDSPPQILVHPQDQL	45.6	1713.87	15	-0.8	857.941	59.78	0	17860			sp|Q8WZ75|ROBO4_HUMAN
YKQIGLYPVL	45.6	1192.69	10	0.3	597.35	66.54	21446	20472			sp|P01833|PIGR_HUMAN
LQPQQPFPQQPQQPFPQPQLPFPQ	45.58	2839.44	24	5.5	1420.74	70.97	15692	22139			tr|A0A290XYW6|A0A290XYW6_WHEAT, tr|R9XT67|R9XT67_WHEAT, tr|R9XVE2|R9XVE2_WHEAT, tr|A0A290XYS6|A0A290XYS6_WHEAT, tr|U5U6M9|U5U6M9_WHEAT, tr|Q9FUW7|Q9FUW7_WHEAT, tr|A0A060N0S6|A0A060N0S6_WHEAT, tr|A0A290XYS8|A0A290XYS8_WHEAT, tr|A0A2U8JD31|A0A2U8JD31_WHEAT
VAWKADSSPVKAGVETTTPSKQSNNKYAASS	45.57	3208.6	31	-8.1	803.151	40.29	0	11004			sp|P0DOY2|IGLC2_HUMAN, sp|P0DOY3|IGLC3_HUMAN
C(+57.02)PSGC(+57.02)QC(+57.02)SQPQTVFC(+57.02)TARQ(+.98)GTTVPRDVPPDTVGL	45.48	3776.7	34	5	1259.91	62.63	0	18938	Carbamidomethylation; Deamidation (NQ)	C1:Carbamidomethylation:1000.00;C5:Carbamidomethylation:1000.00;C7:Carbamidomethylation:1000.00;C15:Carbamidomethylation:1000.00;Q19:Deamidation (NQ):0.00	sp|Q6EMK4|VASN_HUMAN
EADHEGTHSTKRG	45.48	1423.64	13	-1.6	712.828	17.82	3612.1	4054			sp|P02671|FIBA_HUMAN
QPFPPQQPYPQPQPFP	45.46	1891.93	16	2.6	946.973	64.93	21869	19800			sp|P04722|GDA2_WHEAT, sp|P04721|GDA1_WHEAT, sp|P18573|GDA9_WHEAT, sp|P02863|GDA0_WHEAT, tr|K7XRA1|K7XRA1_WHEAT, tr|J7HT09|J7HT09_WHEAT, tr|A0A0K2QJX7|A0A0K2QJX7_WHEAT, tr|A7LHC8|A7LHC8_9POAL, tr|A0A0K2QJT3|A0A0K2QJT3_WHEAT, tr|A0A0E3Z7F7|A0A0E3Z7F7_WHEAT, tr|A0A1K0JNE4|A0A1K0JNE4_WHEAT, tr|A0A0E3UQV1|A0A0E3UQV1_WHEAT, tr|A0A0K2QJ92|A0A0K2QJ92_WHEAT, tr|A0A060N3B9|A0A060N3B9_WHEAT, tr|J7HZV4|J7HZV…
SGSVIDQSRVLN(+.98)LGPITR	45.41	1912.04	18	2.6	638.355	62.43	1520200	18799	Deamidation (NQ)	N12:Deamidation (NQ):68.60	sp|P07911|UROM_HUMAN
DDILASPPRLPEPQ(+.98)PYPGAPH	45.38	2267.12	21	8.5	756.721	61.61	0	18562	Deamidation (NQ)	Q14:Deamidation (NQ):1000.00	sp|P39060|COIA1_HUMAN
DGVPGKDGPRGPT	45.35	1251.62	13	1.2	626.818	26.21	0	6541			sp|P02461|CO3A1_HUMAN
EETLTHTITKL	45.34	1284.69	11	2.6	643.355	50.18	1342200	14429			sp|P01042|KNG1_HUMAN
GC(+57.02)C(+57.02)PIPEAVC(+57.02)C(+57.02)SDHQHC(+57.02)C(+57.02)PQGYTC(+57.02)VAEGQC(+57.02)QR	45.33	3880.48	32	0.8	1294.5	47.86	0	13618	Carbamidomethylation	C2:Carbamidomethylation:1000.00;C3:Carbamidomethylation:1000.00;C10:Carbamidomethylation:1000.00;C11:Carbamidomethylation:1000.00;C17:Carbamidomethylation:1000.00;C18:Carbamidomethylation:1000.00;C24:Carbamidomethylation:1000.00;C30:Carbamidomethylation:1000.00	sp|P28799|GRN_HUMAN
DC(+57.02)NDKDLFKAVD	45.32	1438.64	12	2	720.329	52.14	39018	15092	Carbamidomethylation	C2:Carbamidomethylation:1000.00	sp|P01042|KNG1_HUMAN
LEVRTSTASGLL	45.31	1245.69	12	2.2	623.855	55.01	377150	16039			sp|P98160|PGBM_HUMAN
C(+57.02)LKFPGGSC(+57.02)M	45.28	1155.49	10	-0.4	578.751	54.79	14225	16048	Carbamidomethylation	C1:Carbamidomethylation:1000.00;C9:Carbamidomethylation:1000.00	sp|P13760|2B14_HUMAN
Q(-17.03)QGGHQQGPPPPPPGKPQGPPPQGGRP	45.27	2657.32	27	0.1	886.781	33.42	0	8747	Pyro-glu from Q	Q1:Pyro-glu from Q:1000.00	sp|P02810|PRPC_HUMAN
SLGSPSGEVSHPR	45.25	1308.64	13	4.2	655.331	37.97	3147.1	10221			sp|P02765|FETUA_HUMAN
PPTVLPDNFPRYP	45.23	1511.78	13	-2.5	756.894	67	29625	20655			sp|P01344|IGF2_HUMAN
AKADAAPDEKVLDSGFRE	45.13	1917.94	18	-0.1	640.322	46.89	10267	13270			sp|P01833|PIGR_HUMAN
VLFGTVGVPEHTY	45.04	1417.72	13	2.5	709.871	62.88	18642	19091			sp|P04216|THY1_HUMAN
PPPLSSEHKEPVAGDAVPGPKDGSAPEVRGA	44.9	3047.53	31	0.1	762.89	41.62	123760	11467			sp|O15240|VGF_HUMAN
VSGRSPGPNVAVN	44.9	1252.65	13	-1.4	627.333	32.06	10162	8293			sp|P98160|PGBM_HUMAN
IVFLPQTDKC(+57.02)MTEQ	44.82	1708.82	14	0.6	855.416	58.41	20569	17403	Carbamidomethylation	C10:Carbamidomethylation:1000.00	sp|P41222|PTGDS_HUMAN
VLLQGARGFA	44.8	1030.59	10	1.9	516.304	53.2	199290	15511			sp|P08571|CD14_HUMAN
FSVMPGLKM	44.71	1008.51	9	3.2	505.266	66.23	6779.6	20348			sp|Q14624|ITIH4_HUMAN
TM(+15.99)ADRGEC(+57.02)VPGEQEPEPILIPRV	44.64	2608.26	23	-3.8	870.425	63.37	60981	19211	Oxidation (M); Carbamidomethylation	M2:Oxidation (M):1000.00;C8:Carbamidomethylation:1000.00	sp|P02760|AMBP_HUMAN
AFPVPDVFPLPPPPPPLPSPGQASHC(+57.02)S	44.62	2804.4	27	-4.3	1403.2	73.8	5035	22995	Carbamidomethylation	C26:Carbamidomethylation:1000.00	sp|Q8WX93|PALLD_HUMAN
Q(-17.03)VPRPPTWGQVQPKDVPRS	44.53	2154.13	19	-6.1	719.047	55.34	33323	16255	Pyro-glu from Q	Q1:Pyro-glu from Q:1000.00	sp|Q96BZ4|PLD4_HUMAN
AEAITSVNSLGSKQALNTDYL	44.52	2194.11	21	3.2	1098.07	64.32	0	19569			sp|O94919|ENDD1_HUMAN
TSGVHTFPAVLQSSGL	44.5	1599.83	16	3.3	800.923	66.78	150390	20529			sp|P01860|IGHG3_HUMAN, sp|P0DOX5|IGG1_HUMAN, sp|P01861|IGHG4_HUMAN, sp|P01857|IGHG1_HUMAN, sp|P01859|IGHG2_HUMAN
APLDPLGHNYGVY	44.46	1414.69	13	2.1	708.353	62.7	84923	18907			sp|Q8IUL8|CILP2_HUMAN
MC(+57.02)VN(+.98)QNGGYLC(+57.02)IPRTN	44.43	1896.83	16	0.2	949.422	56.33	0	16605	Carbamidomethylation; Deamidation (NQ)	C2:Carbamidomethylation:1000.00;N4:Deamidation (NQ):17.01;C11:Carbamidomethylation:1000.00	sp|Q9UBX5|FBLN5_HUMAN
Q(-17.03)AFHLGKC(+57.02)PNPPVQEN	44.39	1817.85	16	2.1	909.935	51.78	19454	15000	Pyro-glu from Q; Carbamidomethylation	Q1:Pyro-glu from Q:1000.00;C8:Carbamidomethylation:1000.00	sp|P05090|APOD_HUMAN
AELEKVAHQLQAL	44.39	1448.8	13	1.8	725.408	63.54	34726	19304			sp|P10645|CMGA_HUMAN
VRLPTGYY	44.37	967.513	8	0.4	484.764	53.85	57321	15666			sp|Q12907|LMAN2_HUMAN
GGNQPQGPPPPPGKP	44.34	1423.72	15	0.8	712.868	31.69	0	8216			sp|P02812|PRB2_HUMAN, sp|P04280|PRP1_HUMAN
AC(+57.02)DDYRLC(+57.02)E	44.31	1200.45	9	2.6	601.236	41	534760	11303	Carbamidomethylation	C2:Carbamidomethylation:1000.00;C8:Carbamidomethylation:1000.00	sp|P08493|MGP_HUMAN
QPQLFPQPQPFPPQLPYPQPQ	44.28	2471.26	21	1.2	1236.64	72.59	338670	22415			tr|A0A0K2QJC8|A0A0K2QJC8_WHEAT, tr|A0A0K2QJ96|A0A0K2QJ96_WHEAT, tr|A0A0K2QJ85|A0A0K2QJ85_WHEAT, tr|I0IT52|I0IT52_WHEAT, tr|I0IT51|I0IT51_WHEAT, tr|A0A2R2Y424|A0A2R2Y424_WHEAT
ARTQSGLQSYL	44.27	1222.63	11	1.4	612.323	56.38	695760	16709			sp|Q9UNN8|EPCR_HUMAN
TTTPSKQSNNKYAASSYL	44.27	1959.95	18	-8.3	980.976	45.75	0	12866			sp|P0CF74|IGLC6_HUMAN, sp|P0DOY2|IGLC2_HUMAN, sp|P0DOY3|IGLC3_HUMAN
AEILNVAKGI	44.27	1026.61	10	1.6	514.312	59.57	19468	17734			sp|P39060|COIA1_HUMAN
KVSLKTALQPMVS	44.25	1400.81	13	2.3	701.412	53.21	83672	15513			sp|P07911|UROM_HUMAN
DTANVEALRLAGLGLQQL	44.21	1881.03	18	0.6	941.524	74.49	0	23212			sp|Q6EMK4|VASN_HUMAN
SGSVIDQSR	44.17	947.467	9	0.3	474.741	25.94	53096	6401			sp|P07911|UROM_HUMAN
LRVEPQNPVLSAGGSL	44.17	1635.89	16	0.4	818.955	60.03	34851	17968			sp|P32942|ICAM3_HUMAN
LVVDNGSGM(+15.99)C(+57.02)KAGFAGDDAPRAVF	44.14	2469.14	24	3.4	824.057	57.02	72442	16822	Oxidation (M); Carbamidomethylation	M9:Oxidation (M):1000.00;C10:Carbamidomethylation:1000.00	sp|P60709|ACTB_HUMAN
EDPINDGEWHRVTA	43.96	1637.74	14	0.7	819.88	52.73	6060	15304			sp|P98160|PGBM_HUMAN
LKITGTMPPLPLEA	43.94	1479.84	14	2.6	740.928	68.3	0	21210			sp|P08571|CD14_HUMAN
DEAGSEADHEGTHSTK	43.9	1669.68	16	-1.3	835.847	18.26	0	4144			sp|P02671|FIBA_HUMAN
DEELGGTPVQSRVVQGKEPAHL	43.89	2345.2	22	1.4	782.741	47.66	1151500	13463			sp|P06396|GELS_HUMAN
AKSSNSGQQGVWVFEIGSPATTNGVVPAD	43.89	2902.41	29	4.2	1452.22	69.89	0	21816			sp|P14543|NID1_HUMAN
LDLTRNALTGLPPGL	43.82	1549.88	15	-9.4	775.941	69.68	0	21741			sp|P02750|A2GL_HUMAN
ITKQKWEAEPVY	43.8	1490.78	12	2.8	746.398	46.7	41607	13236			sp|P25311|ZA2G_HUMAN
DC(+57.02)VRGPDGVC(+57.02)L	43.73	1246.54	11	2.5	624.281	54.27	50450	15850	Carbamidomethylation	C2:Carbamidomethylation:1000.00;C10:Carbamidomethylation:1000.00	sp|Q96AQ6|PBIP1_HUMAN
Q(-17.03)DSPPQILVHPQDQL	43.71	1696.84	15	4.5	849.432	65.97	0	20220	Pyro-glu from Q	Q1:Pyro-glu from Q:1000.00	sp|Q8WZ75|ROBO4_HUMAN
APRSALYSPSDPLTLL	43.71	1699.91	16	-2	850.963	71.79	11333	22383			sp|O00391|QSOX1_HUMAN
SVIDQSRVLNLGPI	43.64	1509.85	14	1.1	755.934	67.47	357630	20799			sp|P07911|UROM_HUMAN
PTDPIKESSWPQGFGQL	43.57	1885.92	17	-7.9	943.96	68.26	40347	21165			sp|P15309|PPAP_HUMAN
FLGQQQPFPPQQPYPQPQPFPS	43.52	2552.25	22	-1	1277.13	69.77	0	21769			sp|P04721|GDA1_WHEAT, sp|P02863|GDA0_WHEAT, tr|A0A0K2QJX7|A0A0K2QJX7_WHEAT, tr|A0A0E3Z7F7|A0A0E3Z7F7_WHEAT, tr|A0A1K0JNE4|A0A1K0JNE4_WHEAT, tr|A0A0E3UQV1|A0A0E3UQV1_WHEAT, tr|A0A060N3B9|A0A060N3B9_WHEAT, tr|A0A0E3Z511|A0A0E3Z511_WHEAT, tr|K7XE85|K7XE85_WHEAT, tr|A0A0K2QJF4|A0A0K2QJF4_WHEAT, tr|A0A023WGB8|A0A023WGB8_WHEAT, tr|Q9M4M0|Q9M4M0_WHEAT, tr|A0A0K2QJA2|A0A0K2QJA2_WHEAT, tr|A0A1K0ITF2|A0A1K…
SGEVSHPRKT	43.52	1096.56	10	1.4	549.289	31.09	23480	7983			sp|P02765|FETUA_HUMAN
FVLKTPSAAY	43.5	1095.6	10	2.4	548.807	55.14	0	16168			sp|P06396|GELS_HUMAN
FLFPPKPKDTL	43.47	1301.74	11	0.1	651.876	62.65	92104	18960			sp|P01860|IGHG3_HUMAN, sp|P0DOX5|IGG1_HUMAN, sp|P01861|IGHG4_HUMAN, sp|P01857|IGHG1_HUMAN, sp|P01859|IGHG2_HUMAN
GKC(+57.02)QLKSLGF	43.45	1136.6	10	1.2	569.308	50.24	28506	14440	Carbamidomethylation	C3:Carbamidomethylation:1000.00	sp|P07911|UROM_HUMAN
YTIEILKVE	43.44	1106.62	9	0.1	554.318	64.4	13182	19568			sp|P12273|PIP_HUMAN
GYRLAYQGQDTPEVL	43.42	1708.84	15	-2	855.427	59.73	50083	17835			sp|P30530|UFO_HUMAN
DQGPVGRTGEVG	43.41	1170.56	12	-0.9	586.288	30.37	7086.7	7824			sp|P08123|CO1A2_HUMAN
AETC(+57.02)VPVLRC(+57.02)	43.31	1203.57	10	1.3	602.795	46.76	44641	13199	Carbamidomethylation	C4:Carbamidomethylation:1000.00;C10:Carbamidomethylation:1000.00	sp|P07911|UROM_HUMAN
FRDPC(+57.02)DPNPC(+57.02)QNDGIC(+57.02)VNVKG	43.21	2461.06	21	-0.7	821.359	49.75	72391	14242	Carbamidomethylation	C5:Carbamidomethylation:1000.00;C10:Carbamidomethylation:1000.00;C16:Carbamidomethylation:1000.00	sp|Q16819|MEP1A_HUMAN
KAQLDSADIPKA	43.2	1255.68	12	0.5	628.846	41.62	25094	11459			sp|O43692|PI15_HUMAN
AKVQWKVDNALQSGNSQE	43.17	2000.99	18	1.7	668.006	47.72	519520	13610			sp|P01834|IGKC_HUMAN, sp|P0DOX7|IGK_HUMAN
LLLSDPDKVTIGL	43.09	1382.8	13	1.9	692.41	68.28	0	21197			sp|Q14624|ITIH4_HUMAN
SQQPQQPFPQPQQQFPQPQQPQ	43.05	2615.25	22	2.6	1308.64	55.74	0	16390			sp|P21292|GDBX_WHEAT, tr|A0A290XZ17|A0A290XZ17_WHEAT, tr|B5ANT1|B5ANT1_WHEAT, tr|A0A4D6K4X0|A0A4D6K4X0_WHEAT, tr|A0A290XYY5|A0A290XYY5_WHEAT, tr|A0A4D6JZI5|A0A4D6JZI5_WHEAT, tr|A0A290XYX2|A0A290XYX2_WHEAT, tr|A0A4D6Q708|A0A4D6Q708_WHEAT, tr|F2X0K9|F2X0K9_WHEAT, tr|Q41543|Q41543_WHEAT, tr|A0A4D6K1C3|A0A4D6K1C3_WHEAT, tr|A0A5B9Y471|A0A5B9Y471_WHEAT, tr|Q94G93|Q94G93_WHEAT, tr|B6DQB4|B6DQB4_WHEAT, t…
LQLSRPITF	43.04	1073.62	9	4.5	537.821	62.76	637860	18871			sp|Q16651|PRSS8_HUMAN
MQQKLVDQNIFSF	42.94	1596.8	13	-3	799.403	69.56	0	21706			sp|P07339|CATD_HUMAN
FTVSGTDC(+57.02)VAKEATEA	42.91	1684.76	16	2.5	843.39	51.59	32018	14973	Carbamidomethylation	C8:Carbamidomethylation:1000.00	sp|P02765|FETUA_HUMAN
VIDQSRVLNLGPI	42.89	1422.82	13	0.4	712.417	65.62	55824	20067			sp|P07911|UROM_HUMAN
VYGAKLQPLDF	42.84	1249.67	11	3.2	625.845	65.49	0	20022			sp|P01008|ANT3_HUMAN
GPKWPEPVF	42.73	1055.54	9	0.9	528.78	65.62	43854	20004			sp|O00187|MASP2_HUMAN
EIVLTQSPATL	42.64	1170.65	11	3.8	1171.66	62.43	40485	18815			sp|A0A0C4DH25|KVD20_HUMAN, sp|P04433|KV311_HUMAN, sp|A0A0A0MRZ8|KVD11_HUMAN
YRLAYQGQDTPEVL	42.63	1651.82	14	1.2	826.918	59.69	21439	17791			sp|P30530|UFO_HUMAN
ASHTSDSDVPSGVTE	42.63	1487.64	15	-7.7	744.82	35.24	0	9320			sp|P10909|CLUS_HUMAN
ISRAQLVPLPPST	42.58	1377.8	13	0.5	689.907	54.96	22596	16033			sp|P02765|FETUA_HUMAN
LDAGSFAGLPGLQL	42.54	1357.72	14	0.5	679.87	76.2	13413	23684			sp|Q6EMK4|VASN_HUMAN
VLNLGPITR	42.49	981.597	9	3.7	491.808	55.01	4763600	16078			sp|P07911|UROM_HUMAN
KVSLKTALQPM(+15.99)VS	42.44	1416.8	13	1.1	709.409	45.39	29974	12698	Oxidation (M)	M11:Oxidation (M):1000.00	sp|P07911|UROM_HUMAN
DKLC(+57.02)TVATLR	42.39	1175.63	10	2.7	588.825	41.22	5613.9	11317	Carbamidomethylation	C4:Carbamidomethylation:1000.00	sp|P02768|ALBU_HUMAN
SGSVIDQ(+.98)SRVLNLGPIT	42.33	1755.94	17	3.7	878.979	66.95	0	20633	Deamidation (NQ)	Q7:Deamidation (NQ):61.30	sp|P07911|UROM_HUMAN
NIQVDPSGQVQWPQQQQPFPQPQQP	42.31	2898.4	25	1.9	1450.21	65.78	93738	20120			tr|Q30DX8|Q30DX8_WHEAT, tr|A0A290XYW0|A0A290XYW0_WHEAT, tr|Q94G98|Q94G98_WHEAT, tr|A0A290XYW3|A0A290XYW3_WHEAT, tr|A0A290XZ12|A0A290XZ12_WHEAT, tr|Q94G97|Q94G97_WHEAT, tr|Q94G96|Q94G96_WHEAT, tr|A0A290XZ50|A0A290XZ50_WHEAT, tr|R9XWC4|R9XWC4_WHEAT, tr|M9TG60|M9TG60_WHEAT, tr|A0A290XZ04|A0A290XZ04_WHEAT
ASHTSDSDVPSGVTEV	42.28	1586.71	16	1	794.361	44.29	12403	12360			sp|P10909|CLUS_HUMAN
DGGDLSRFALL	42.28	1162.6	11	-3.2	582.304	69.54	14189	21694			sp|P07911|UROM_HUMAN
DVEFKPLAPDGVLL	42.28	1511.82	14	1.1	756.92	71.54	0	22327			sp|P98160|PGBM_HUMAN
GKLSGLHGQDL	42.26	1123.6	11	-1.7	562.806	39.81	26251	10823			sp|P15309|PPAP_HUMAN
ASWDVEKTAIF	42.2	1265.63	11	1.9	633.823	65.93	94891	20172			sp|P35555|FBN1_HUMAN
VKDYFPEPVT	42.14	1193.6	10	1.1	597.806	54.62	86817	15928			sp|P01860|IGHG3_HUMAN, sp|P0DOX5|IGG1_HUMAN, sp|P01861|IGHG4_HUMAN, sp|P01857|IGHG1_HUMAN, sp|P01859|IGHG2_HUMAN
GC(+57.02)VHPISTQSPDLEPIL	42.14	1861.92	17	-4.5	931.965	64.55	9844.4	19717	Carbamidomethylation	C2:Carbamidomethylation:1000.00	sp|P01042|KNG1_HUMAN
YQQLPGTAPKL	42.13	1214.67	11	3.6	608.342	50.78	0	14634			sp|A0A075B6I6|LV150_HUMAN, sp|P01701|LV151_HUMAN, sp|P01703|LV140_HUMAN, sp|P01699|LV144_HUMAN, sp|P01700|LV147_HUMAN
MC(+57.02)VN(+.98)QNGGYLC(+57.02)IPRTNPVY	42.1	2256.01	19	6.8	1129.02	63.91	0	19413	Carbamidomethylation; Deamidation (NQ)	C2:Carbamidomethylation:1000.00;N4:Deamidation (NQ):0.00;C11:Carbamidomethylation:1000.00	sp|Q9UBX5|FBLN5_HUMAN
VTVSSASTKGPSVFPLAPSSKSTSG	42.03	2378.23	25	-0.1	793.751	52.57	0	15257			sp|P0DOX5|IGG1_HUMAN
PQGPPPQGGNQPQ(+.98)GPPPPPGKPQGPPPQGGNKPQ	41.99	3311.64	34	7.9	1104.9	34.27	3514.1	9049	Deamidation (NQ)	Q13:Deamidation (NQ):7.07	sp|P02812|PRB2_HUMAN, sp|P04280|PRP1_HUMAN
AAAASAISVARTLL	41.9	1313.77	14	1.6	657.892	70.1	4381.7	21871			sp|P05155|IC1_HUMAN
IAGKYAQDFGL	41.9	1181.61	11	-0.2	591.811	60.88	0	18294			sp|P53634|CATC_HUMAN
TVTQRSQPGSTPLHGQPLVVLQGNN	41.81	2627.38	25	-8.8	876.792	53.63	97527	15619			sp|P98160|PGBM_HUMAN
SELHC(+57.02)DKL	41.75	1000.46	8	-0.9	501.239	32	0	8306	Carbamidomethylation	C5:Carbamidomethylation:1000.00	sp|P69891|HBG1_HUMAN, sp|P02042|HBD_HUMAN, sp|P69892|HBG2_HUMAN, sp|P02100|HBE_HUMAN, sp|P68871|HBB_HUMAN
YAC(+57.02)DTDLRG	41.72	1069.45	9	-0.3	535.732	34.34	24330	9016	Carbamidomethylation	C3:Carbamidomethylation:1000.00	sp|P07911|UROM_HUMAN
SSGITGC(+57.02)VKNLVL	41.66	1346.72	13	1.4	674.37	64.28	323380	19598	Carbamidomethylation	C7:Carbamidomethylation:1000.00	sp|P98160|PGBM_HUMAN
EVC(+57.02)MASRGLSLF	41.6	1368.65	12	1.1	685.335	67.63	28210	20912	Carbamidomethylation	C3:Carbamidomethylation:1000.00	sp|Q8N114|SHSA5_HUMAN
GSPSGEVSHPRKT	41.58	1337.67	13	1.2	669.842	31.03	17943	7981			sp|P02765|FETUA_HUMAN
LSDPDKVTIGLL	41.58	1269.72	12	0.9	635.867	66.48	1619400	20314			sp|Q14624|ITIH4_HUMAN
GAIFFLPDSSKL	41.54	1293.7	12	-1	647.855	71.25	4458.6	22230			sp|P33908|MA1A1_HUMAN
C(+57.02)C(+57.02)PIPEAVC(+57.02)C(+57.02)SDHQHC(+57.02)C(+57.02)PQ(+.98)GYTC(+57.02)VAEGQC(+57.02)QR	41.52	3824.44	31	5.4	1275.83	47.72	36063	13550	Carbamidomethylation; Deamidation (NQ)	C1:Carbamidomethylation:1000.00;C2:Carbamidomethylation:1000.00;C9:Carbamidomethylation:1000.00;C10:Carbamidomethylation:1000.00;C16:Carbamidomethylation:1000.00;C17:Carbamidomethylation:1000.00;Q19:Deamidation (NQ):17.91;C23:Carbamidomethylation:1000.00;C29:Carbamidomethylation:1000.00	sp|P28799|GRN_HUMAN
ALTSGVHTFPAVLQSSGL	41.5	1783.95	18	-1	892.98	69.01	2405.7	21482			sp|P01860|IGHG3_HUMAN, sp|P0DOX5|IGG1_HUMAN, sp|P01861|IGHG4_HUMAN, sp|P01857|IGHG1_HUMAN, sp|P01859|IGHG2_HUMAN
VRVPVPQLQPQNPSQQQPQEQVPL	41.44	2733.46	24	3.4	1367.74	63.5	165410	19308			sp|P04721|GDA1_WHEAT, sp|P04725|GDA5_WHEAT, sp|P18573|GDA9_WHEAT, sp|P04723|GDA3_WHEAT, tr|I0IT65|I0IT65_WHEAT, tr|J7HT09|J7HT09_WHEAT, tr|A0A0K2QJX7|A0A0K2QJX7_WHEAT, tr|A7LHC3|A7LHC3_9POAL, tr|A7LHC8|A7LHC8_9POAL, tr|A0A0K2QJT3|A0A0K2QJT3_WHEAT, tr|A0A0E3UQV1|A0A0E3UQV1_WHEAT, tr|Q9M4M6|Q9M4M6_WHEAT, tr|A0A0K2QJ92|A0A0K2QJ92_WHEAT, tr|A0A060N3B9|A0A060N3B9_WHEAT, tr|K7X1F5|K7X1F5_WHEAT, tr|R9XS…
GRTC(+57.02)PKPDDLPFSTVVPLKT	41.42	2227.17	20	-1.3	743.395	60.54	382600	18064	Carbamidomethylation	C4:Carbamidomethylation:1000.00	sp|P02749|APOH_HUMAN
DEELGGTPVQSRVVQGKEPAHLM(+15.99)SL	41.37	2692.35	25	2.3	898.459	52.21	13443	15117	Oxidation (M)	M23:Oxidation (M):1000.00	sp|P06396|GELS_HUMAN
LYQELHVDSVGAAAL	41.32	1584.81	15	-1.2	793.414	62.48	23708	18921			sp|Q04756|HGFA_HUMAN
Q(-17.03)TSVSPSKVILPRGGSVL	41.26	1807.02	18	4	904.521	63.05	379230	19013	Pyro-glu from Q	Q1:Pyro-glu from Q:1000.00	sp|P05362|ICAM1_HUMAN
LQDFRVVAQGVGIPEDSI	41.25	1942.02	18	0.4	972.016	67.63	25489	20929			sp|P02760|AMBP_HUMAN
EGNNPQGPPPPAGGNPQQPQ	41.07	1979.91	20	4.1	990.966	31.93	19048	8310			sp|P02812|PRB2_HUMAN, sp|P04280|PRP1_HUMAN
TALQPM(+15.99)VSALNIR	40.99	1428.78	13	0.8	715.396	56.49	14306	16669	Oxidation (M)	M6:Oxidation (M):1000.00	sp|P07911|UROM_HUMAN
MALWEEC(+57.02)KPC(+57.02)L	40.98	1435.63	11	1.9	718.823	64.72	16500	19718	Carbamidomethylation	C7:Carbamidomethylation:1000.00;C10:Carbamidomethylation:1000.00	sp|P10909|CLUS_HUMAN
LVIVGGKDIQGS	40.96	1184.68	12	-1.7	593.345	47.49	21975	13460			sp|P55290|CAD13_HUMAN
AAAGVQPHSLDLSHNSLRA	40.95	1943	19	0.6	648.673	46.06	52684	12931			sp|P08571|CD14_HUMAN
QLQPFPQPQPFPPQLPYPQP	40.95	2343.21	20	-5.4	1172.6	71.76	83848	22393			sp|P04725|GDA5_WHEAT, sp|P04726|GDA6_WHEAT, tr|A0A1W6C2K1|A0A1W6C2K1_WHEAT, tr|X2KWE1|X2KWE1_WHEAT, tr|A5JSA9|A5JSA9_WHEAT, tr|J7HT14|J7HT14_WHEAT, tr|A5JSB8|A5JSB8_WHEAT, tr|A5JSA4|A5JSA4_WHEAT, tr|A0A023WGF7|A0A023WGF7_WHEAT, tr|A0A0E3UQU0|A0A0E3UQU0_WHEAT, tr|A0A1K0ITG7|A0A1K0ITG7_WHEAT, tr|A0A1K0JNF2|A0A1K0JNF2_WHEAT, tr|F4YT75|F4YT75_WHEAT, tr|A0A1K0ISY9|A0A1K0ISY9_WHEAT, tr|A0A0K2QJ82|A0A0K…
DGSPHPDPSAGAKPC(+57.02)GSSSAGKIPC(+57.02)RS	40.83	2679.21	27	0.7	670.811	30.43	825030	7733	Carbamidomethylation	C15:Carbamidomethylation:1000.00;C25:Carbamidomethylation:1000.00	sp|Q15517|CDSN_HUMAN
DLQVGQVELGGGPGAGSLQPLALEGS	40.79	2448.25	26	-9.2	1225.12	71.63	0	22355			sp|P01308|INS_HUMAN
GENQLETLPPDLLRGPLQL	40.79	2102.14	19	-5.8	1052.07	74.07	0	23091			sp|P02750|A2GL_HUMAN
LQHKDDNPNLPR	40.66	1445.74	12	3.4	482.921	26.26	33695	6584			sp|P02768|ALBU_HUMAN
VTRQEDLSVGSVL	40.64	1401.75	13	-7.7	701.875	58.67	0	17453			sp|P55290|CAD13_HUMAN
ARNPNLPPETVDSLKNILTSNNID	40.62	2634.36	24	2	879.13	68.98	19457	21477			sp|P05090|APOD_HUMAN
LVKELDRDTVF	40.59	1333.72	11	0.5	667.87	52.7	10049	15313			sp|P01009|A1AT_HUMAN
TQPFPPQQPYPQPQPQYPQPQQPI	40.54	2828.39	24	-5.4	1415.2	65.07	8788.9	19846			sp|P04723|GDA3_WHEAT, tr|I0IT65|I0IT65_WHEAT, tr|A7LHC3|A7LHC3_9POAL, tr|Q9M4M6|Q9M4M6_WHEAT, tr|X2KWL3|X2KWL3_WHEAT, tr|A0A0E3Z527|A0A0E3Z527_WHEAT, tr|K7X0S2|K7X0S2_WHEAT, tr|Q9M4M3|Q9M4M3_WHEAT, tr|K7X1L1|K7X1L1_WHEAT, tr|A0A1K0ISZ5|A0A1K0ISZ5_WHEAT, tr|A0A0E3UQU2|A0A0E3UQU2_WHEAT, tr|X2L2H1|X2L2H1_WHEAT, tr|K7XR94|K7XR94_WHEAT, tr|A5JSB4|A5JSB4_WHEAT, tr|K7XEB0|K7XEB0_WHEAT, tr|R9XSX0|R9XSX0_…
QLQPFPQPQLPYPQPQLPYPQPQP	40.53	2825.45	24	-4.2	1413.73	71.11	0	22195			sp|P04724|GDA4_WHEAT, tr|J7HT09|J7HT09_WHEAT, tr|J7HZW3|J7HZW3_WHEAT, tr|K7WUY9|K7WUY9_WHEAT, tr|A0A0E3Z573|A0A0E3Z573_WHEAT, tr|R9XSX7|R9XSX7_WHEAT, tr|Q306F9|Q306F9_WHEAT, tr|X2KWL1|X2KWL1_WHEAT, tr|R9XV20|R9XV20_WHEAT, tr|K7XR49|K7XR49_WHEAT, tr|K7XE90|K7XE90_WHEAT, tr|A7LHB7|A7LHB7_WHEAT, tr|A0A1K0IT05|A0A1K0IT05_WHEAT, tr|A0A0E3Z581|A0A0E3Z581_WHEAT, tr|K7X0Q3|K7X0Q3_WHEAT, tr|A5JSB7|A5JSB7_…
KTALQPM(+15.99)VSAL	40.39	1173.64	11	7.4	587.833	49.57	8009.6	14190	Oxidation (M)	M7:Oxidation (M):1000.00	sp|P07911|UROM_HUMAN
FNKEIPAWVPFDPAAQ	40.37	1828.91	16	1.4	915.466	70.37	0	21968			sp|P25311|ZA2G_HUMAN
PPSSEELQANKATL	40.34	1483.75	14	2	742.885	65.26	6429.7	19943			sp|P0CF74|IGLC6_HUMAN, sp|A0M8Q6|IGLC7_HUMAN, sp|P15814|IGLL1_HUMAN, sp|P0DOX8|IGL1_HUMAN, sp|P0DOY2|IGLC2_HUMAN, sp|P0CG04|IGLC1_HUMAN, sp|B9A064|IGLL5_HUMAN, sp|P0DOY3|IGLC3_HUMAN
VSLAKADAAPDEKVLDSGF	40.33	1931.98	19	1.6	645.003	58.36	143880	17275			sp|P01833|PIGR_HUMAN
FLQIYKQGGF	40.31	1199.63	10	0.8	600.825	62.88	13375	19068			sp|P15941|MUC1_HUMAN
LSC(+57.02)VAC(+57.02)SRFPNF	40.27	1456.66	12	5.1	729.341	62.29	14186	18837	Carbamidomethylation	C3:Carbamidomethylation:1000.00;C6:Carbamidomethylation:1000.00	sp|O95998|I18BP_HUMAN
AWKADSSPVKAGVETTTPSKQSNNKYAASSY	40.26	3272.59	31	1.8	819.158	42.61	265720	11764			sp|P0DOY2|IGLC2_HUMAN, sp|P0DOY3|IGLC3_HUMAN
Q(-17.03)EGGANTTSGPIRTPQIPEWL	40.12	2234.1	21	2.1	1118.06	73.73	26498	22986	Pyro-glu from Q	Q1:Pyro-glu from Q:1000.00	sp|P16070|CD44_HUMAN
EIVLTQ(+.98)SPATLSLSPGERATL	40.11	2183.17	21	9.8	1092.6	66.93	10115	20645	Deamidation (NQ)	Q6:Deamidation (NQ):1000.00	sp|A0A0C4DH25|KVD20_HUMAN, sp|P04433|KV311_HUMAN, sp|A0A0A0MRZ8|KVD11_HUMAN
ADGQPGAKGEPGDAGAKGDAGPPGP	40.05	2173	25	-9.3	725.335	30.6	0	7884			sp|P02452|CO1A1_HUMAN
VC(+57.02)DNGSGLC(+57.02)K	39.99	1108.46	10	-3.3	555.237	25.87	5959.2	6408	Carbamidomethylation	C2:Carbamidomethylation:1000.00;C9:Carbamidomethylation:1000.00	sp|P63267|ACTH_HUMAN, sp|P62736|ACTA_HUMAN
LQIDPSLHEFQL	39.93	1438.75	12	3.3	720.382	69.62	0	21725			sp|P98160|PGBM_HUMAN
KSPIFGPEEVN	39.85	1215.61	11	0.3	608.814	49.68	45894	14234			sp|P01833|PIGR_HUMAN
ITKVFSNGADL	39.82	1163.62	11	2.1	582.818	51.65	7627.6	14923			sp|P01009|A1AT_HUMAN
IILEHHVAQEPSPGQPSTF	39.76	2086.05	19	-0.3	696.356	49.8	268540	14346			sp|P98160|PGBM_HUMAN
LKNQVTPLDIL	39.64	1252.74	11	-0.3	627.377	68.1	0	21122			sp|P01133|EGF_HUMAN
VSMLARELPAAVAPAGPASL	39.61	1920.05	20	0.3	961.033	67.57	0	20895			sp|O95336|6PGL_HUMAN
GLPFGKVTNL	39.61	1044.6	10	2.2	523.307	63.78	4191.9	19391			sp|P26599|PTBP1_HUMAN, sp|O95758|PTBP3_HUMAN
GLPFGKVTNI	39.61	1044.6	10	2.2	523.307	63.78	4191.9	19391			sp|Q9UKA9|PTBP2_HUMAN
VIDQSRVLNLGPIT	39.52	1523.87	14	3.7	762.944	63.05	301680	19031			sp|P07911|UROM_HUMAN
LDSLPSDTRLVLLNA	39.46	1625.9	15	0.5	813.957	68.75	74148	21366			sp|P05155|IC1_HUMAN
PPRLPEPQPYPGAPHHS	39.34	1875.94	17	-8.9	938.968	57.55	0	17050			sp|P39060|COIA1_HUMAN
LAQELPQQLTSPGYPEPYGKGQESSTDIKAPEG	39.34	3514.71	33	5.3	1172.58	58.36	30171	17341			sp|Q9NZP8|C1RL_HUMAN
Q(-17.03)LSYGYDEKSTGGISVPGPMGPSGPRGLPGPPGAPGP	39.33	3516.7	37	-2.9	1173.24	59.05	0	17587	Pyro-glu from Q	Q1:Pyro-glu from Q:1000.00	sp|P02452|CO1A1_HUMAN
PVLNAARTVIF	39.32	1199.7	11	0.2	600.859	64.28	31221	19578			sp|O95336|6PGL_HUMAN
C(+57.02)C(+57.02)PIPEAVC(+57.02)C(+57.02)SDHQHC(+57.02)C(+57.02)PQGYTC(+57.02)VAEGQC(+57.02)QR	39.3	3823.46	31	7.4	1275.5	47.72	933400	13550	Carbamidomethylation	C1:Carbamidomethylation:1000.00;C2:Carbamidomethylation:1000.00;C9:Carbamidomethylation:1000.00;C10:Carbamidomethylation:1000.00;C16:Carbamidomethylation:1000.00;C17:Carbamidomethylation:1000.00;C23:Carbamidomethylation:1000.00;C29:Carbamidomethylation:1000.00	sp|P28799|GRN_HUMAN
VAWKADSSPVKAGVE	39.28	1542.8	15	3.1	515.277	43.03	84318	12011			sp|P0DOY2|IGLC2_HUMAN, sp|P0DOY3|IGLC3_HUMAN
DHDVGSELPPEGVL	39.21	1462.69	14	0.6	732.355	59.63	49743	17789			sp|Q9UHG2|PCS1N_HUMAN
VIDQSRVLNLGPITRK	39.2	1808.06	16	1.1	905.04	56.15	10340	16525			sp|P07911|UROM_HUMAN
EQDSKDSTYSLSSTL	39.16	1659.75	15	-7.4	830.875	53.9	25496	15677			sp|P01834|IGKC_HUMAN, sp|P0DOX7|IGK_HUMAN
AKLYGRAPQL	39.13	1115.64	10	0.6	558.83	43.71	15723	12168			sp|P02760|AMBP_HUMAN
FSLKVEPPQGIPGDDTALNG	39.1	2054.03	20	1.1	1028.02	64.84	88057	19720			sp|Q7Z5L0|VMO1_HUMAN
VKELDRDTVF	39.07	1220.64	10	0.9	611.328	47.19	32128	13333			sp|P01009|A1AT_HUMAN
SVIDQSRVLNLGPITR	39.06	1767	16	0	884.507	60.03	12917000	18082			sp|P07911|UROM_HUMAN
FGASAGTGDLSDNHDIISMKL	38.95	2148.02	21	2.4	717.014	64.9	26572	19779			sp|Q12907|LMAN2_HUMAN
SGDSDDDEPPPLPRL	38.94	1608.73	15	2.6	805.373	59.89	0	17913			sp|O00264|PGRC1_HUMAN
IVQEKPFTVEISPGPRIAA	38.88	2051.14	19	-0.4	684.721	59.73	245580	17824			sp|P19320|VCAM1_HUMAN
SC(+57.02)VAC(+57.02)SRFPN(+.98)FSIL	38.88	1657.76	14	-7.7	829.88	70.3	0	21945	Carbamidomethylation; Deamidation (NQ)	C2:Carbamidomethylation:1000.00;C5:Carbamidomethylation:1000.00;N10:Deamidation (NQ):1000.00	sp|O95998|I18BP_HUMAN
DESTIDNLNKILQV	38.78	1600.83	14	0.4	801.423	71.79	4560.4	22385			sp|Q16769|QPCT_HUMAN
N(+.98)GQEN(+.98)GHVKV	38.77	1082.5	10	-0.6	542.257	29.96	166670	7730	Deamidation (NQ)	N1:Deamidation (NQ):25.86;N5:Deamidation (NQ):28.86	sp|P29966|MARCS_HUMAN
TLFGDKLC(+57.02)	38.7	952.469	8	2.4	477.243	53.38	1348500	15431	Carbamidomethylation	C8:Carbamidomethylation:1000.00	sp|P02768|ALBU_HUMAN
RAHGQESAIF	38.69	1114.55	10	1.7	558.284	39.13	79245	10540			sp|Q8WVN6|SCTM1_HUMAN
PSGVTEVVVKL	38.68	1126.66	11	1.1	564.338	64.22	19398	19523			sp|P10909|CLUS_HUMAN
LELKLQDNEL	38.65	1213.66	10	-3.2	607.833	61.11	25338	18365			sp|Q6EMK4|VASN_HUMAN
GRPEAQPPPLSSEHKEPVAGDAVPGPKDGSAPEV	38.61	3401.69	34	2.6	851.431	44.84	1285600	12434			sp|O15240|VGF_HUMAN
FTTKGVTSVSQIFHSPDL	38.61	1963.01	18	0.2	655.342	66.54	110350	20428			sp|P05155|IC1_HUMAN
EVRTSTASGL	38.59	1019.52	10	1.2	510.77	32.23	20760	8370			sp|P98160|PGBM_HUMAN
C(+57.02)PSGC(+57.02)QC(+57.02)SQPQTVFC(+57.02)TARQGTTVPRDVPPDTVGL	38.47	3775.72	34	0.1	1259.58	61.11	2794400	18228	Carbamidomethylation	C1:Carbamidomethylation:1000.00;C5:Carbamidomethylation:1000.00;C7:Carbamidomethylation:1000.00;C15:Carbamidomethylation:1000.00	sp|Q6EMK4|VASN_HUMAN
FFLPDEGKL	38.47	1064.55	9	0.4	533.285	66.13	57213	20251			sp|P01009|A1AT_HUMAN
AKADAAPDEKVLDSGFREIENK	38.45	2402.21	22	1.7	801.745	55.69	1508000	16338			sp|P01833|PIGR_HUMAN
PPPPPPYGPGRIPPPPPAPYGPG	38.41	2271.18	23	3.4	1136.6	59.04	79501	17501			sp|P02814|SMR3B_HUMAN
TRC(+57.02)PDGQ(+.98)FC(+57.02)PVAC(+57.02)C(+57.02)LDPGGASYSC(+57.02)C(+57.02)RP	38.34	3148.24	27	-1.2	1050.42	58.43	0	17366	Carbamidomethylation; Deamidation (NQ)	C3:Carbamidomethylation:1000.00;Q7:Deamidation (NQ):1000.00;C9:Carbamidomethylation:1000.00;C13:Carbamidomethylation:1000.00;C14:Carbamidomethylation:1000.00;C24:Carbamidomethylation:1000.00;C25:Carbamidomethylation:1000.00	sp|P28799|GRN_HUMAN
VAMTPRSEGSSVNL	38.34	1446.71	14	2.5	724.366	47.06	13361	13330			sp|P00734|THRB_HUMAN
DQSRVLNLGPI	38.27	1210.67	11	-2.4	606.339	63.78	16853	19335			sp|P07911|UROM_HUMAN
LFAEEKAVADTRDQADGSRASVDSGSSEEQGGSSRA	38.2	3669.67	36	0.1	918.426	43.64	112630	12229			sp|P01833|PIGR_HUMAN
AVQPVIGISQR	38.13	1166.68	11	-0.5	584.346	45.46	20302	12722			sp|Q96FE7|P3IP1_HUMAN
EVRTSTASGLLL	38.11	1245.69	12	0.9	623.854	57.78	216320	17108			sp|P98160|PGBM_HUMAN
VAPGYFSRDGWQLQVQGGVAQ(+.98)	38.09	2263.1	21	7.7	1132.57	65.26	0	19930	Deamidation (NQ)	Q21:Deamidation (NQ):29.58	sp|Q8WVN6|SCTM1_HUMAN
FTC(+57.02)VHQALKG	38.09	1159.58	10	2.3	580.799	33.4	4504.4	8727	Carbamidomethylation	C3:Carbamidomethylation:1000.00	sp|P05155|IC1_HUMAN
MRTEDLPKAVVF	38	1404.74	12	0.2	703.379	58.88	51624	17517			sp|P08637|FCG3A_HUMAN, sp|O75015|FCG3B_HUMAN
SRSLPEVPETIEL	37.98	1468.78	13	-6.7	735.391	66.31	1663.8	20344			sp|P98160|PGBM_HUMAN
LEVRTSTASGLLL	37.94	1358.78	13	1.1	680.396	63.16	353240	19200			sp|P98160|PGBM_HUMAN
HC(+57.02)DKLHVDP	37.92	1119.51	9	1.6	560.765	26.73	37783	6665	Carbamidomethylation	C2:Carbamidomethylation:1000.00	sp|P69891|HBG1_HUMAN, sp|P02042|HBD_HUMAN, sp|P69892|HBG2_HUMAN, sp|P02100|HBE_HUMAN, sp|P68871|HBB_HUMAN
IDQSRVLNLGPIT	37.89	1424.8	13	1.1	713.407	61.22	61721	18449			sp|P07911|UROM_HUMAN
PEPGGGGGGGGPSP	37.87	1078.47	14	-3.3	540.239	25.13	0	6201			sp|O15047|SET1A_HUMAN
DFSPPGTEVSALC(+57.02)RGQLPISV	37.78	2229.11	21	-9.7	1115.55	70.3	5622.1	21961	Carbamidomethylation	C13:Carbamidomethylation:1000.00	sp|Q86T13|CLC14_HUMAN
PPEPVPPPRAAPAPTHVRSPQPPPPAPAPARDELP	37.77	3602.91	35	2.6	901.737	47.91	10227	13637			sp|O15240|VGF_HUMAN
FRTQTAPGGQ(+.98)GAPWAEEL	37.76	1915.91	18	-0.7	958.96	63.71	18861	19367	Deamidation (NQ)	Q10:Deamidation (NQ):0.00	sp|Q8WZ75|ROBO4_HUMAN
YSQGSKGPGEDFRMATL	37.66	1842.86	17	0.3	615.293	55.81	343360	16477			sp|P41222|PTGDS_HUMAN
QPQLFPQPQPFPPQLPYPQP	37.65	2343.21	20	-9.2	1172.6	73.48	25246	22954			tr|A0A0K2QJC8|A0A0K2QJC8_WHEAT, tr|A0A0K2QJ96|A0A0K2QJ96_WHEAT, tr|A0A0K2QJ85|A0A0K2QJ85_WHEAT, tr|I0IT52|I0IT52_WHEAT, tr|I0IT51|I0IT51_WHEAT, tr|A0A2R2Y424|A0A2R2Y424_WHEAT
LELQHSIPLGPNVL	37.61	1528.86	14	0.7	765.438	67.73	1243700	20882			sp|Q9NZP8|C1RL_HUMAN
SQDASDGLQRLHM(+15.99)LQ	37.57	1713.81	15	0.6	857.913	50.05	14330	14425	Oxidation (M)	M13:Oxidation (M):1000.00	sp|Q9UNN8|EPCR_HUMAN
VAQAGGADPDKFQGVIAE	37.54	1771.87	18	0.7	886.945	52.64	19623	15255			sp|P39060|COIA1_HUMAN
GPQ(+.98)GQ(+.98)PGLPGPPGPPGP	37.52	1507.73	17	-2.2	754.871	39.93	397220	10900	Deamidation (NQ)	Q3:Deamidation (NQ):1000.00;Q5:Deamidation (NQ):1000.00	sp|P27658|CO8A1_HUMAN
IKGARDSHAGL	37.52	1123.61	11	1.7	562.813	25.09	30416	6170			sp|Q8WVN6|SCTM1_HUMAN
KTALQPMVSAL	37.52	1157.65	11	-1.1	579.831	59.17	78297	17593			sp|P07911|UROM_HUMAN
NYGIPAIVKL	37.51	1086.64	10	1	544.33	68.3	0	21208			sp|P14923|PLAK_HUMAN
KQEWTAIIPNSQL	37.45	1526.81	13	0.1	764.412	66.03	38677	20246			sp|Q8TB96|TIP_HUMAN
C(+57.02)AKQEPERNEC(+57.02)	37.36	1419.59	11	-0.8	710.8	22.13	14442	5208	Carbamidomethylation	C1:Carbamidomethylation:1000.00;C11:Carbamidomethylation:1000.00	sp|P02768|ALBU_HUMAN
GSVIDQSR	37.34	860.435	8	2.4	431.226	25.35	44636	6235			sp|P07911|UROM_HUMAN
DVNKYLGRW	37.33	1149.59	9	-1	575.803	56.9	14593	16819			sp|P05090|APOD_HUMAN
WVSVVTPARDGPC(+57.02)GT	37.26	1600.77	15	0.4	801.391	52.44	0	15210	Carbamidomethylation	C13:Carbamidomethylation:1000.00	sp|P07911|UROM_HUMAN
TYVPKEFNAET	37.24	1297.62	11	-0.6	649.816	48.23	121630	13803			sp|P02768|ALBU_HUMAN
ASPPRLPEPQPYPGAPHHSS	37.24	2121.04	20	-7.6	708.015	56.75	0	16757			sp|P39060|COIA1_HUMAN
AVGLLTVISK	37.2	999.633	10	2.4	500.825	63.54	29341	19297			sp|O43653|PSCA_HUMAN
LDSLPSDTRLVL	37.18	1327.73	12	-0.3	664.875	65.37	63443	19957			sp|P05155|IC1_HUMAN
YTLQSILKAQL	37.09	1276.74	11	-1.7	639.376	71.39	2061.1	22292			sp|P43121|MUC18_HUMAN
LQGLRPPPPPPPEPARPAVPGGQ	37.05	2324.28	23	1.5	775.767	48.48	10411	13836			sp|Q14766|LTBP1_HUMAN
GIEPVSPTSLRVGL	37.04	1423.8	14	2.6	712.911	65.31	3988.8	19971			sp|Q6EMK4|VASN_HUMAN
DRVPTPQAIRAAQGL	37	1591.88	15	2.4	796.949	53.8	0	15682			sp|O75594|PGRP1_HUMAN
AEILNVAKGIRSF	36.98	1416.81	13	1.4	709.413	63.32	305540	19091			sp|P39060|COIA1_HUMAN
LRLSEPAELTDA	36.89	1313.68	12	-1.3	657.848	56.21	9349.4	16574			sp|P07288|KLK3_HUMAN
PGGASYSC(+57.02)C(+57.02)RP	36.83	1210.49	11	-4.4	606.248	32.06	25745	8339	Carbamidomethylation	C8:Carbamidomethylation:1000.00;C9:Carbamidomethylation:1000.00	sp|P28799|GRN_HUMAN
PVPFPPPPPPGALGPPRL	36.81	1802.02	18	-1	902.018	68.06	22912	21128			sp|P17535|JUND_HUMAN
ELQHSIPLGPNVL	36.81	1415.78	13	1.3	708.897	64.01	34443	19374			sp|Q9NZP8|C1RL_HUMAN
ESILSYPKDF	36.76	1197.59	10	2.2	599.804	64.22	58022	19510			sp|P05155|IC1_HUMAN
VGQGGARMAETC(+57.02)VPVL	36.7	1643.81	16	0.1	822.914	58.41	109160	17402	Carbamidomethylation	C12:Carbamidomethylation:1000.00	sp|P07911|UROM_HUMAN
AKSSNSGQQGVW	36.65	1247.59	12	5.2	624.805	37.47	0	10045			sp|P14543|NID1_HUMAN
SNEKPFTGFEAF	36.49	1372.63	12	3.2	687.324	66.28	0	20350			sp|O00187|MASP2_HUMAN
NIRVGGTGM	36.49	903.46	9	3.1	452.738	39.62	0	10774			sp|P07911|UROM_HUMAN
YSAHDTTVSGLQMAL	36.46	1592.75	15	-7.5	797.376	63.58	6697.3	19341			sp|P15309|PPAP_HUMAN
TVVQPSVGAAAGPVVPPC(+57.02)PGRIRH	36.45	2421.31	24	1	808.11	47.06	284310	13414	Carbamidomethylation	C18:Carbamidomethylation:1000.00	sp|P02765|FETUA_HUMAN
GPVVRC(+57.02)EPC(+57.02)DARALAQC(+57.02)APPPAVC(+57.02)AEL	36.44	2963.39	27	-0.8	988.802	59.34	93108	17617	Carbamidomethylation	C6:Carbamidomethylation:1000.00;C9:Carbamidomethylation:1000.00;C17:Carbamidomethylation:1000.00;C24:Carbamidomethylation:1000.00	sp|P17936|IBP3_HUMAN
SYLEPRGSLL	36.39	1133.61	10	1.5	567.812	58.93	119370	17549			sp|Q6UVK1|CSPG4_HUMAN
ETFLKDLPIM(+15.99)F	36.34	1368.7	11	-8	685.352	73.47	0	22916	Oxidation (M)	M10:Oxidation (M):1000.00	sp|Q14956|GPNMB_HUMAN
C(+57.02)LRLPGGSC(+57.02)	36.3	1018.47	9	2.6	510.243	44.28	30214	12337	Carbamidomethylation	C1:Carbamidomethylation:1000.00;C9:Carbamidomethylation:1000.00	sp|Q30134|2B18_HUMAN, sp|P20039|2B1B_HUMAN, sp|Q9GIY3|2B1E_HUMAN, sp|Q95IE3|2B1C_HUMAN, sp|Q30167|2B1A_HUMAN, sp|Q5Y7A7|2B1D_HUMAN, sp|P01912|2B13_HUMAN
VKPLQVEPPEPVVA	36.27	1500.86	14	1.6	751.436	55.49	16832	16296			sp|Q13477|MADCA_HUMAN
VAFHDFSSDLENVPH	36.26	1712.78	15	0.8	571.934	62.43	23037	18874			sp|P51888|PRELP_HUMAN
VVTPARDGPC(+57.02)GTVL	36.25	1440.74	14	-0.4	721.377	48.18	66968	13807	Carbamidomethylation	C10:Carbamidomethylation:1000.00	sp|P07911|UROM_HUMAN
VAWKADSSPVKAGVETTTPSKQ(+.98)SNNKYAASS	36.23	3209.58	31	3.8	803.406	40.31	20580	11004	Deamidation (NQ)	Q22:Deamidation (NQ):0.00	sp|P0DOY2|IGLC2_HUMAN, sp|P0DOY3|IGLC3_HUMAN
LLSDPDKVTIGLL	36.21	1382.8	13	2.3	692.41	68.98	36756	21468			sp|Q14624|ITIH4_HUMAN
AVTTC(+57.02)TC(+57.02)QEGFTGDGL	36.19	1715.71	16	1.9	858.865	57.05	21697	16886	Carbamidomethylation	C5:Carbamidomethylation:1000.00;C7:Carbamidomethylation:1000.00	sp|P07911|UROM_HUMAN
AGLEQVPKGLPAKL	36.16	1419.84	14	-9.3	710.923	56.73	5798.7	16760			sp|P08571|CD14_HUMAN
PSVGAAAGPVVPPC(+57.02)PGRIRH	36.14	1994.06	20	4.3	998.043	46.97	0	13303	Carbamidomethylation	C14:Carbamidomethylation:1000.00	sp|P02765|FETUA_HUMAN
WLNPDPSQKQNL	36.11	1438.72	12	3.4	720.37	51.65	41451	14915			sp|P10451|OSTP_HUMAN
SRVLNLGPIT	36.05	1068.63	10	0.1	535.322	57.42	29014	16965			sp|P07911|UROM_HUMAN
FLGGVPTDIRPSAL	36.04	1441.79	14	0	721.904	65.98	36125	20173			sp|Q9Y4C0|NRX3A_HUMAN
AQELPQQLTSPGYPEPYGKGQESSTDIKAPEGF	35.95	3548.69	33	1.7	1183.91	63.1	574580	19093			sp|Q9NZP8|C1RL_HUMAN
TKKLGQSLDC(+57.02)NAEV	35.91	1561.78	14	-6.7	781.89	39.32	8008.7	10690	Carbamidomethylation	C10:Carbamidomethylation:1000.00	sp|P01042|KNG1_HUMAN
VDSGNDVTDIADDGC(+57.02)PKPPEIAHG	35.91	2478.1	24	0.7	827.04	51.72	63892	14995	Carbamidomethylation	C15:Carbamidomethylation:1000.00	sp|P00738|HPT_HUMAN
NGQPLSMVPPDPHHLLPDGTL	35.82	2234.12	21	0.2	745.712	67.07	118430	20600			sp|Q8WZ75|ROBO4_HUMAN
IDQSRVLNLGPI	35.77	1323.75	12	1.6	662.884	64.61	27060	19687			sp|P07911|UROM_HUMAN
ISNVFTSHADL	35.63	1202.59	11	0.7	602.304	59	21767	17567			sp|P05154|IPSP_HUMAN
IFPPSDEQLKSGTAS	35.58	1575.78	15	-1.6	788.895	45.46	52526	12670			sp|P01834|IGKC_HUMAN, sp|P0DOX7|IGK_HUMAN
QLQPFPQPQPFPPQLPYPQPQ	35.56	2471.26	21	3.1	1236.64	70.16	116420	21830			sp|P04725|GDA5_WHEAT, tr|X2KWE1|X2KWE1_WHEAT, tr|A5JSA9|A5JSA9_WHEAT, tr|J7HT14|J7HT14_WHEAT, tr|A5JSA4|A5JSA4_WHEAT, tr|A0A0E3UQU0|A0A0E3UQU0_WHEAT, tr|A0A1K0JNF2|A0A1K0JNF2_WHEAT, tr|A0A1K0ISY9|A0A1K0ISY9_WHEAT, tr|A0A0K2QJ82|A0A0K2QJ82_WHEAT, tr|R9XUP7|R9XUP7_WHEAT, tr|F4YT74|F4YT74_WHEAT, tr|Q1WA40|Q1WA40_WHEAT, tr|R9XU90|R9XU90_WHEAT, tr|A5JSB2|A5JSB2_WHEAT, tr|R9XW80|R9XW80_WHEAT, tr|A0A0E3…
KVSLKTALQPM(+15.99)VSAL	35.42	1600.92	15	-7.9	801.462	56.84	0	16790	Oxidation (M)	M11:Oxidation (M):1000.00	sp|P07911|UROM_HUMAN
SQQPQQPFPQQPHQPQQPYP	35.34	2384.13	20	-4.3	1193.07	49.54	0	14210			tr|B6ETR9|B6ETR9_WHEAT, tr|A0A290XYU3|A0A290XYU3_WHEAT, tr|U5UA46|U5UA46_WHEAT, tr|R9XT67|R9XT67_WHEAT, tr|R9XUY1|R9XUY1_WHEAT, tr|R9XVE2|R9XVE2_WHEAT, tr|A0A290XYT2|A0A290XYT2_WHEAT, tr|R9XWH8|R9XWH8_WHEAT, tr|U5U6L8|U5U6L8_WHEAT, tr|A0A060N0S6|A0A060N0S6_WHEAT, tr|U5U7B7|U5U7B7_WHEAT, tr|A0A290XYT1|A0A290XYT1_WHEAT, tr|A0A2U8JD31|A0A2U8JD31_WHEAT, tr|A0A2U8JD15|A0A2U8JD15_WHEAT
VSLAKADAAPDEKVLDSGFREIENK	35.31	2701.39	25	2.8	676.357	59.52	178170	17724			sp|P01833|PIGR_HUMAN
TVTQRSQPGSTPLHGQ(+.98)PLVVLQGNN	35.3	2628.36	25	-2.1	877.126	53.59	11873	15619	Deamidation (NQ)	Q16:Deamidation (NQ):36.87	sp|P98160|PGBM_HUMAN
LNLGPITR	35.27	882.529	8	2.7	442.273	51.26	1312000	14842			sp|P07911|UROM_HUMAN
ADDILASPPRLPEPQPYPGAPHHSS	35.26	2648.3	25	-4.6	663.079	56.58	0	16699			sp|P39060|COIA1_HUMAN
C(+57.02)DDYRLC(+57.02)E	35.22	1129.42	8	0.7	565.716	40.31	931640	11030	Carbamidomethylation	C1:Carbamidomethylation:1000.00;C7:Carbamidomethylation:1000.00	sp|P08493|MGP_HUMAN
VTDIADDGC(+57.02)PKPPEIAHG	35.12	1890.88	18	-0.6	631.3	44.77	9537.9	12531	Carbamidomethylation	C9:Carbamidomethylation:1000.00	sp|P00738|HPT_HUMAN
VEVLPKAGALNSN(+.98)DAFVLKTPSAAY	35.11	2575.35	25	2.2	859.46	65.01	35277	19874	Deamidation (NQ)	N13:Deamidation (NQ):0.00	sp|P06396|GELS_HUMAN
GISAGTELRSPC(+57.02)EC(+57.02)ESL	35.1	1864.83	17	-3.9	933.418	53.31	0	15504	Carbamidomethylation	C12:Carbamidomethylation:1000.00;C14:Carbamidomethylation:1000.00	sp|O95460|MATN4_HUMAN
EGLLLYHTENNVGL	35.04	1570.8	14	-0.6	786.406	65.72	19594	20119			sp|O75954|TSN9_HUMAN
PQGPPPQGGN(+.98)QPQGPPPPPGKPQ	34.87	2254.11	23	0.2	1128.06	33.6	15228	8839	Deamidation (NQ)	N10:Deamidation (NQ):11.45	sp|P02812|PRB2_HUMAN, sp|P04280|PRP1_HUMAN
SVPNLGPAEQEQNHYLAQL	34.73	2107.03	19	-1.2	1054.52	65.39	0	19985			sp|Q6ZMH5|S39A5_HUMAN
NTGGSRYPGQGSPGGNRYPPQGGGG	34.72	2374.08	25	-0.4	792.367	32.2	14025	8378			sp|P04156|PRIO_HUMAN
TWLNPDPSQKQNLLAPQNA	34.64	2134.08	19	-0.9	1068.05	62.72	25095	18972			sp|P10451|OSTP_HUMAN
PQGPPPQGGNQPQ(+.98)GPPPPPGKPQ	34.57	2254.11	23	0.2	1128.06	33.6	15228	8819	Deamidation (NQ)	Q13:Deamidation (NQ):22.45	sp|P02812|PRB2_HUMAN, sp|P04280|PRP1_HUMAN
WVGPPNNNGVIKE	34.54	1422.73	13	-8.6	712.364	48.77	0	13941			sp|P19961|AMY2B_HUMAN, sp|P04746|AMYP_HUMAN
PARSEAAAVQPVIGISQR	34.51	1849.02	18	3.4	617.348	47.36	8815	13470			sp|Q96FE7|P3IP1_HUMAN
RPPGFSPF	34.45	903.46	8	1.7	452.738	57.47	65325	17147			sp|P01042|KNG1_HUMAN
YLAPNNLKPVVAEF	34.44	1573.85	14	3	787.935	66.67	64589	20466			sp|P02787|TRFE_HUMAN
FLGGVPTDIRPSALTL	34.42	1655.92	16	0.4	828.97	70.14	0	21895			sp|Q9Y4C0|NRX3A_HUMAN
SGSSEEQGGSSRA	34.39	1237.52	13	0.5	619.766	1.3	1707.3	319			sp|P01833|PIGR_HUMAN
GADGQPGAKGEPGDAGAKGDAGPPGP	34.36	2230.02	26	-5.7	744.345	30.68	12483	7919			sp|P02452|CO1A1_HUMAN
C(+57.02)DDYRLC(+57.02)	34.31	1000.37	7	1	501.195	38.28	966100	10341	Carbamidomethylation	C1:Carbamidomethylation:1000.00;C7:Carbamidomethylation:1000.00	sp|P08493|MGP_HUMAN
SLKNILTSNNID	34.3	1330.71	12	1.8	666.363	59.12	26130	17579			sp|P05090|APOD_HUMAN
IPVKQADSGSSEEKQLYNKYPDAVA	34.29	2736.36	25	0.7	1369.19	48.21	0	13746			sp|P10451|OSTP_HUMAN
GSVIDQSRVLN	34.29	1186.63	11	1.1	594.323	43.59	96816	12209			sp|P07911|UROM_HUMAN
SQQPQQPFPQQPHQPQQPYPQ	34.29	2512.19	21	-0.5	1257.1	46.29	92634	13110			tr|B6ETR9|B6ETR9_WHEAT, tr|A0A290XYU3|A0A290XYU3_WHEAT, tr|U5UA46|U5UA46_WHEAT, tr|R9XT67|R9XT67_WHEAT, tr|R9XUY1|R9XUY1_WHEAT, tr|R9XVE2|R9XVE2_WHEAT, tr|A0A290XYT2|A0A290XYT2_WHEAT, tr|R9XWH8|R9XWH8_WHEAT, tr|U5U6L8|U5U6L8_WHEAT, tr|A0A060N0S6|A0A060N0S6_WHEAT, tr|U5U7B7|U5U7B7_WHEAT, tr|A0A290XYT1|A0A290XYT1_WHEAT, tr|A0A2U8JD31|A0A2U8JD31_WHEAT, tr|A0A2U8JD15|A0A2U8JD15_WHEAT
GGGGGGAGGGGGGGGGTLVV	34.25	1356.64	20	8.9	679.332	37.34	0	9999			sp|Q5VUJ6|LRCH2_HUMAN
PALQNPPIRGGEGQNGGLPFPFPDIS	34.18	2674.35	26	-4.5	1338.18	72.62	0	22658			sp|Q03167|TGBR3_HUMAN
GLEALC(+57.02)RQDN(+.98)SLPRPC(+57.02)PTEQ	34.17	2341.08	20	1.3	781.368	50.66	18272	14569	Carbamidomethylation; Deamidation (NQ)	C6:Carbamidomethylation:1000.00;N10:Deamidation (NQ):15.73;C16:Carbamidomethylation:1000.00	sp|O15230|LAMA5_HUMAN
YVGKKQLVE	34.12	1062.61	9	0.6	532.311	28.05	8328.9	7074			sp|P00739|HPTR_HUMAN, sp|P00738|HPT_HUMAN
DIPAMLPAARL	34.11	1166.65	11	2.6	584.333	66.78	290730	20504			sp|Q9GZM5|YIPF3_HUMAN
GQQQPFPPQQPYPQPQPFPSQQP	34.09	2645.27	23	-1	1323.64	64.77	9312.2	19709			sp|P04722|GDA2_WHEAT, sp|P04721|GDA1_WHEAT, sp|P18573|GDA9_WHEAT, tr|K7XRA1|K7XRA1_WHEAT, tr|J7HT09|J7HT09_WHEAT, tr|A0A0K2QJX7|A0A0K2QJX7_WHEAT, tr|A7LHC8|A7LHC8_9POAL, tr|A0A0K2QJT3|A0A0K2QJT3_WHEAT, tr|A0A0E3Z7F7|A0A0E3Z7F7_WHEAT, tr|A0A1K0JNE4|A0A1K0JNE4_WHEAT, tr|A0A0E3UQV1|A0A0E3UQV1_WHEAT, tr|A0A0K2QJ92|A0A0K2QJ92_WHEAT, tr|A0A060N3B9|A0A060N3B9_WHEAT, tr|J7HZV4|J7HZV4_WHEAT, tr|K7X1F5|K7X…
PQQSQQPFPQQPHQPQQPYP	34.03	2384.13	20	5.3	1193.08	49.03	0	14031			tr|U5U6N3|U5U6N3_WHEAT
FVQPPTKIC(+57.02)VGC(+57.02)PRDIPTNSPEL	33.95	2624.31	23	-1.2	875.776	60.34	20221000	18110	Carbamidomethylation	C9:Carbamidomethylation:1000.00;C12:Carbamidomethylation:1000.00	sp|P01042|KNG1_HUMAN
AAAAAGLGGGGAGPGPEAG	33.94	1407.67	19	-6.6	704.84	46.89	27443	13267			sp|P23610|HAP40_HUMAN
REDFQIQPRDMVA	33.92	1603.78	13	-0.3	802.896	53.65	0	15631			sp|Q8WZ75|ROBO4_HUMAN
Q(-17.03)NPGSPRPGSTGTWNPGSSERGSAGHWTSESS	33.79	3237.41	32	0.8	1080.14	48.07	104880	13675	Pyro-glu from Q	Q1:Pyro-glu from Q:1000.00	sp|P02671|FIBA_HUMAN
VKKM(+15.99)TVTDQVNC(+57.02)PKLS	33.75	1862.96	16	-1.1	621.993	34.66	11354	9122	Oxidation (M); Carbamidomethylation	M4:Oxidation (M):1000.00;C12:Carbamidomethylation:1000.00	sp|P05090|APOD_HUMAN
VDETYVPKEFNAET	33.73	1640.76	14	-6.1	821.381	54.32	0	15861			sp|P02768|ALBU_HUMAN
AALSLC(+57.02)EGVRGAF	33.72	1349.68	13	1.2	675.846	63.2	0	19150	Carbamidomethylation	C6:Carbamidomethylation:1000.00	sp|Q9UHI8|ATS1_HUMAN
KGNENGNFKIVTDAKTNEGVL	33.67	2247.15	21	-0.8	750.057	51.48	46791	14817			sp|Q02487|DSC2_HUMAN
YETVRNGGLIFAG	33.66	1395.71	13	0.1	698.865	59.52	26706	17723			sp|P54710|ATNG_HUMAN
Q(-17.03)LQPFPQPQLPYPQPHLPYPQPQP	33.6	2817.43	24	5.8	1409.73	73.03	0	22784	Pyro-glu from Q	Q1:Pyro-glu from Q:1000.00	tr|J7I021|J7I021_WHEAT, tr|A0A1K0J4W5|A0A1K0J4W5_WHEAT, tr|X2KS61|X2KS61_WHEAT, tr|A0A2P1H6A2|A0A2P1H6A2_WHEAT, tr|A5JSA7|A5JSA7_WHEAT, tr|A0A1W6C2K0|A0A1W6C2K0_WHEAT, tr|A0A0K2QJ84|A0A0K2QJ84_WHEAT, tr|J7I026|J7I026_WHEAT, tr|A0A0K2QJB4|A0A0K2QJB4_WHEAT
TVLHQDWLNGKE	33.56	1438.72	12	3.7	720.37	50.48	11976	14553			sp|P01860|IGHG3_HUMAN, sp|P0DOX5|IGG1_HUMAN, sp|P01861|IGHG4_HUMAN, sp|P01857|IGHG1_HUMAN
LSDPEQGVEVTGQYEREKAGF	33.45	2338.11	21	4.3	780.38	56.56	0	16692			sp|Q14624|ITIH4_HUMAN
LDLSHNSL	33.43	897.456	8	-0.5	449.735	49.13	9171.7	14056			sp|P08571|CD14_HUMAN, sp|Q6EMK4|VASN_HUMAN
LDLSHNSI	33.43	897.456	8	-0.5	449.735	49.13	9171.7	14056			sp|Q86WI3|NLRC5_HUMAN
LWQGVEVGEAGQ(+.98)GKDF	33.39	1719.81	16	4.7	860.917	61.19	6283.5	18415	Deamidation (NQ)	Q12:Deamidation (NQ):0.00	sp|P98160|PGBM_HUMAN
GQ(+.98)PGLPGPPGPPGPPGP	33.38	1475.74	17	-4.6	738.874	45.71	0	12852	Deamidation (NQ)	Q2:Deamidation (NQ):1000.00	sp|P02452|CO1A1_HUMAN, sp|P27658|CO8A1_HUMAN
NVAKGIRSF	33.38	990.561	9	0.2	496.288	38.65	65645	10390			sp|P39060|COIA1_HUMAN
GQQQPFPPQ(+.98)QPYPQPQPFPS	33.35	2293.08	20	9.1	1147.56	62.68	265080	18992	Deamidation (NQ)	Q9:Deamidation (NQ):0.00	sp|P04722|GDA2_WHEAT, sp|P04721|GDA1_WHEAT, sp|P18573|GDA9_WHEAT, sp|P02863|GDA0_WHEAT, tr|K7XRA1|K7XRA1_WHEAT, tr|J7HT09|J7HT09_WHEAT, tr|A0A0K2QJX7|A0A0K2QJX7_WHEAT, tr|A7LHC8|A7LHC8_9POAL, tr|A0A0K2QJT3|A0A0K2QJT3_WHEAT, tr|A0A0E3Z7F7|A0A0E3Z7F7_WHEAT, tr|A0A1K0JNE4|A0A1K0JNE4_WHEAT, tr|A0A0E3UQV1|A0A0E3UQV1_WHEAT, tr|A0A0K2QJ92|A0A0K2QJ92_WHEAT, tr|A0A060N3B9|A0A060N3B9_WHEAT, tr|J7HZV4|J7HZV…
QGITSWGSEPC(+57.02)ALPERPSL	33.32	2084	19	3.7	1043.01	65.26	24131	19924	Carbamidomethylation	C11:Carbamidomethylation:1000.00	sp|P07288|KLK3_HUMAN
YKTTPPVL	33.31	917.522	8	-1.2	459.768	46.35	22362	13097			sp|P0DOX5|IGG1_HUMAN, sp|P01861|IGHG4_HUMAN, sp|P01857|IGHG1_HUMAN
DVQNVAAAPELAMGALEL	33.24	1810.91	18	0.6	906.465	76.97	6729.2	23913			sp|O00391|QSOX1_HUMAN
GGGAPQPGAAGGGGGGGSGGSPGP	33.2	1719.76	24	-1.6	860.884	28.9	3510.8	7328			sp|Q9UD57|NKX12_HUMAN
EEISRAQ(+.98)LVPLPPSTY	33.18	1799.93	16	1.7	900.974	63.54	85292	19288	Deamidation (NQ)	Q7:Deamidation (NQ):1000.00	sp|P02765|FETUA_HUMAN
PPRLPEPQPYPGAPHHSS	33.18	1962.97	18	-0.1	655.331	56.75	0	16758			sp|P39060|COIA1_HUMAN
PGRPEAQPPPLSSEHKEPVAGDAVPGPKDGSAPEVRGA	33.15	3782.9	38	3.1	757.589	42.52	0	11776			sp|O15240|VGF_HUMAN
DVSTPPTVLPDN(+.98)FPRYPVGKF	33.04	2346.19	21	8.5	1174.11	67.17	68111	20731	Deamidation (NQ)	N12:Deamidation (NQ):1000.00	sp|P01344|IGF2_HUMAN
DGN(+.98)YLKPPIP	33.02	1113.57	10	1.2	557.793	62.65	77276	18953	Deamidation (NQ)	N3:Deamidation (NQ):1000.00	sp|P51888|PRELP_HUMAN
Q(-17.03)PREPQVYTLPPSREEMTKNQVSL	32.98	2809.41	24	2	937.478	58.88	235350	17595	Pyro-glu from Q	Q1:Pyro-glu from Q:1000.00	sp|P01860|IGHG3_HUMAN, sp|P01859|IGHG2_HUMAN
GVPQIEVTFDIDANGILNVSAVDK	32.97	2513.3	24	-6.5	1257.65	76.57	2971.6	23868			sp|P11142|HSP7C_HUMAN
E(-18.01)RQAGDGTSLPE	32.94	1240.57	12	-8.4	621.286	26	4781.1	6554	Pyro-glu from E	E1:Pyro-glu from E:1000.00	sp|A4D2P6|GRD2I_HUMAN
PSKQSNNKYAASSY	32.88	1543.73	14	3.1	772.873	42.67	12442	11774			sp|P0CF74|IGLC6_HUMAN, sp|A0M8Q6|IGLC7_HUMAN, sp|P15814|IGLL1_HUMAN, sp|P0DOX8|IGL1_HUMAN, sp|P0DOY2|IGLC2_HUMAN, sp|P0CG04|IGLC1_HUMAN, sp|B9A064|IGLL5_HUMAN, sp|P0DOY3|IGLC3_HUMAN
SVIDQSRVLNLGPITRK	32.87	1895.1	17	0.7	632.706	56.15	39810	16495			sp|P07911|UROM_HUMAN
GPGLAPPPLRLP	32.81	1183.71	12	1.2	592.862	65.97	122390	20154			sp|P09758|TACD2_HUMAN
VVENGESSQ(+.98)GRF	32.79	1308.59	12	9.5	655.311	34.66	49332	9177	Deamidation (NQ)	Q9:Deamidation (NQ):32.94	sp|P07911|UROM_HUMAN
TRC(+57.02)PDGQ(+.98)FC(+57.02)PVAC(+57.02)C(+57.02)LDPGGASYSC(+57.02)C(+57.02)RPL	32.79	3261.32	28	6	1088.12	62.88	19219	19036	Carbamidomethylation; Deamidation (NQ)	C3:Carbamidomethylation:1000.00;Q7:Deamidation (NQ):1000.00;C9:Carbamidomethylation:1000.00;C13:Carbamidomethylation:1000.00;C14:Carbamidomethylation:1000.00;C24:Carbamidomethylation:1000.00;C25:Carbamidomethylation:1000.00	sp|P28799|GRN_HUMAN
ARNPNLPPETVDSLKNIL	32.76	1990.08	18	3.4	664.371	66.23	102520	20299			sp|P05090|APOD_HUMAN
MGPPGVPGPKGSMGHPGMPGGMGTPGEPGPQG	32.75	2909.31	32	-0.5	970.776	35.7	0	9469			sp|Q8IZC6|CORA1_HUMAN
TRC(+57.02)PDGQFC(+57.02)PVAC(+57.02)C(+57.02)LD	32.74	1954.78	16	0.1	978.397	54.65	0	15983	Carbamidomethylation	C3:Carbamidomethylation:1000.00;C9:Carbamidomethylation:1000.00;C13:Carbamidomethylation:1000.00;C14:Carbamidomethylation:1000.00	sp|P28799|GRN_HUMAN
IGVPLPSSVSF	32.73	1101.61	11	1.5	551.812	70.63	6111.9	22038			sp|P39059|COFA1_HUMAN
EILNVAKGIR	32.73	1111.67	10	6.7	556.847	49.92	17241	14334			sp|P39060|COIA1_HUMAN
GGGGLLGPHLLGAPPPPPP	32.71	1699.94	19	4.8	850.982	57.02	17547	16871			sp|Q2VWA4|SKOR2_HUMAN
TVLIPPEDTRIDGGPVIL	32.65	1904.06	18	-0.3	953.038	69.31	27138	21600			sp|Q96J84|KIRR1_HUMAN
VAC(+57.02)SRFPNF	32.61	1096.51	9	5.2	549.266	56.91	15852	16799	Carbamidomethylation	C3:Carbamidomethylation:1000.00	sp|O95998|I18BP_HUMAN
AKADAAPDEKVLDSGF	32.59	1632.8	16	2.4	545.275	52.39	46060	15155			sp|P01833|PIGR_HUMAN
VTKKEDSC(+57.02)QLG	32.55	1263.61	11	2.9	632.816	22.06	0	5210	Carbamidomethylation	C8:Carbamidomethylation:1000.00	sp|P02760|AMBP_HUMAN
DSVPTVRQAVKELQV	32.47	1667.92	15	-6.8	834.962	63.49	53244	19242			sp|P19320|VCAM1_HUMAN
DC(+57.02)C(+57.02)AKQEPER	32.47	1291.53	10	1.7	646.773	12.28	7166.6	2710	Carbamidomethylation	C2:Carbamidomethylation:1000.00;C3:Carbamidomethylation:1000.00	sp|P02768|ALBU_HUMAN
SPPRLPEPQPYPGAPH	32.45	1738.88	16	7.1	870.453	61.9	0	18669			sp|P39060|COIA1_HUMAN
GGGGGGGGGGGGGGGTAMRILG	32.44	1615.75	22	6.4	808.887	41.44	3093.2	11384			sp|P04632|CPNS1_HUMAN
VC(+57.02)LLNNFYPRE	32.44	1423.69	11	1.3	712.854	65.12	43050	19867	Carbamidomethylation	C2:Carbamidomethylation:1000.00	sp|P01834|IGKC_HUMAN, sp|P0DOX7|IGK_HUMAN
GQQ(+.98)QPFPPQQPYPQPQPFPS	32.35	2293.08	20	9.1	1147.56	62.68	265080	19115	Deamidation (NQ)	Q3:Deamidation (NQ):0.00	sp|P04722|GDA2_WHEAT, sp|P04721|GDA1_WHEAT, sp|P18573|GDA9_WHEAT, sp|P02863|GDA0_WHEAT, tr|K7XRA1|K7XRA1_WHEAT, tr|J7HT09|J7HT09_WHEAT, tr|A0A0K2QJX7|A0A0K2QJX7_WHEAT, tr|A7LHC8|A7LHC8_9POAL, tr|A0A0K2QJT3|A0A0K2QJT3_WHEAT, tr|A0A0E3Z7F7|A0A0E3Z7F7_WHEAT, tr|A0A1K0JNE4|A0A1K0JNE4_WHEAT, tr|A0A0E3UQV1|A0A0E3UQV1_WHEAT, tr|A0A0K2QJ92|A0A0K2QJ92_WHEAT, tr|A0A060N3B9|A0A060N3B9_WHEAT, tr|J7HZV4|J7HZV…
SFSKDWSF	32.33	1002.44	8	2.3	502.231	63.32	132700	19119			sp|P61769|B2MG_HUMAN
QPQLFPQPQPFPPQLPYPQ(+.98)PQ	32.3	2472.25	21	-6	1237.12	70.32	0	21951	Deamidation (NQ)	Q19:Deamidation (NQ):0.00	tr|A0A0K2QJC8|A0A0K2QJC8_WHEAT, tr|A0A0K2QJ96|A0A0K2QJ96_WHEAT, tr|A0A0K2QJ85|A0A0K2QJ85_WHEAT, tr|I0IT52|I0IT52_WHEAT, tr|I0IT51|I0IT51_WHEAT, tr|A0A2R2Y424|A0A2R2Y424_WHEAT
TAQLDEELGGTPVQ(+.98)SRVVQ(+.98)GKEPAHL	32.26	2760.39	26	3.5	921.141	54.15	5129.4	15806	Deamidation (NQ)	Q14:Deamidation (NQ):18.75;Q19:Deamidation (NQ):21.12	sp|P06396|GELS_HUMAN
DC(+57.02)PREC(+57.02)YC(+57.02)PPDFPS	32.21	1798.67	14	1.4	900.346	53.88	0	15711	Carbamidomethylation	C2:Carbamidomethylation:1000.00;C6:Carbamidomethylation:1000.00;C8:Carbamidomethylation:1000.00	sp|P51888|PRELP_HUMAN
WLNPDPSQKQNLLA	32.19	1622.84	14	-0.1	812.428	59.57	41945	17755			sp|P10451|OSTP_HUMAN
Q(-17.03)GPPPPPGKPQGPPPQGGNKPQGPPPPGKPQGPPPQG	32.18	3527.81	37	2.2	1176.95	38.32	0	10333	Pyro-glu from Q	Q1:Pyro-glu from Q:1000.00	sp|P02812|PRB2_HUMAN, sp|P04280|PRP1_HUMAN
IN(+.98)DATDVNDALGYVTRF	32.14	1883.89	17	0.2	942.952	71.59	3921	22330	Deamidation (NQ)	N2:Deamidation (NQ):90.57	sp|P12109|CO6A1_HUMAN
TLFGDKLC(+57.02)TVATL	32.14	1437.75	13	-0.1	719.884	67.63	590950	20837	Carbamidomethylation	C8:Carbamidomethylation:1000.00	sp|P02768|ALBU_HUMAN
ESILSYPKDFTC(+57.02)VHQALKG	32.14	2192.09	19	1.2	731.706	61.86	331740	18600	Carbamidomethylation	C12:Carbamidomethylation:1000.00	sp|P05155|IC1_HUMAN
GGGGGGGGGGGGGGGGGGGTAM(+15.99)	32.14	1420.54	22	-5.9	711.272	76.99	0	23951	Oxidation (M)	M22:Oxidation (M):1000.00	sp|P04632|CPNS1_HUMAN
PPPPPPPPPPPP	32	1182.64	12	1.6	592.33	43.64	19422	12233			sp|Q86TG7|PEG10_HUMAN, sp|Q8N9B5|JMY_HUMAN, sp|Q9Y6R4|M3K4_HUMAN, sp|Q6P5Q4|LMOD2_HUMAN, sp|P17483|HXB4_HUMAN, sp|Q8N3X1|FNBP4_HUMAN, sp|Q96PY5|FMNL2_HUMAN, sp|P46379|BAG6_HUMAN, sp|O60610|DIAP1_HUMAN, sp|O15054|KDM6B_HUMAN, sp|O14654|IRS4_HUMAN, sp|Q15911|ZFHX3_HUMAN, sp|Q2VWA4|SKOR2_HUMAN, sp|Q6ZW33|MICLK_HUMAN, sp|Q9UPT8|ZC3H4_HUMAN, sp|Q5VUA4|ZN318_HUMAN, sp|P78362|SRPK2_HUMAN, sp|Q70E73|RAPH…
LGVPGGPRPQLQLPLS	31.97	1627.94	16	3.4	814.981	65.76	10224	20161			sp|C9JVW0|INAM1_HUMAN
FETC(+57.02)RYGFIEG	31.94	1377.6	11	2.6	689.81	58.06	138990	17174	Carbamidomethylation	C4:Carbamidomethylation:1000.00	sp|P16070|CD44_HUMAN
VVDNGSGM(+15.99)C(+57.02)KAGFAGDDAPRAVF	31.88	2356.06	23	-7.2	786.354	53.01	12397	15443	Oxidation (M); Carbamidomethylation	M8:Oxidation (M):1000.00;C9:Carbamidomethylation:1000.00	sp|P60709|ACTB_HUMAN
VDFSLKL	31.79	820.469	7	4.4	411.244	66.23	23631	20323			sp|P05155|IC1_HUMAN
PADSVAAAGAGAAAAGSGPAG	31.75	1595.75	21	-8	798.878	49.92	0	14343			sp|Q2VWA4|SKOR2_HUMAN
LFAEEKAVADTRDQADGSR	31.69	2078	19	0.4	693.675	42.97	36713	11904			sp|P01833|PIGR_HUMAN
YKFQNALL	31.68	995.544	8	-0.1	498.779	60.19	0	18034			sp|P02768|ALBU_HUMAN
SGEAEKRLLL	31.6	1114.63	10	0.4	558.325	46.4	38064	13094			sp|Q9Y653|AGRG1_HUMAN
DDGC(+57.02)PKPPE	31.59	1013.41	9	-0.8	507.713	26.87	5640	6759	Carbamidomethylation	C4:Carbamidomethylation:1000.00	sp|P00738|HPT_HUMAN
PREVLTGNDEVIGQVL	31.58	1737.93	16	-5.3	869.966	64.81	0	19755			sp|Q15904|VAS1_HUMAN
PLGEGGGGGGEGGGAGGGSGEREGGAPQ(+.98)	31.57	2267.96	28	0.7	756.996	30.01	0	7705	Deamidation (NQ)	Q28:Deamidation (NQ):1000.00	sp|Q5TF21|SOGA3_HUMAN
DITFRSDYSNEKPFTG	31.57	1875.86	16	-5.8	938.934	55.01	20816	16137			sp|O00187|MASP2_HUMAN
VTVSSASTKGPSVF	31.55	1365.71	14	0.7	683.865	49.74	44341	14232			sp|P0DOX5|IGG1_HUMAN
DGVSGGEGKGGSD	31.54	1120.46	13	4.7	561.241	0.61	0	132			sp|P14209|CD99_HUMAN
QGGNKPQGPPPPGKPQGPPAQGGS	31.51	2234.12	24	-5.6	745.71	27.44	0	6920			sp|P04280|PRP1_HUMAN
RADGTVNQIEGEAT	31.34	1459.69	14	-7.2	730.847	41.98	13483	11609			sp|P05090|APOD_HUMAN
IVFLPQTDKC(+57.02)M(+15.99)TEQ	31.24	1724.81	14	-1	863.412	53.38	15697	15569	Carbamidomethylation; Oxidation (M)	C10:Carbamidomethylation:1000.00;M11:Oxidation (M):1000.00	sp|P41222|PTGDS_HUMAN
VVTTGLDRESFPTYTL	31.18	1797.91	16	0.8	899.965	65.98	31447	20221			sp|P12830|CADH1_HUMAN
KLHVDPENF	31.18	1097.55	9	0.4	549.783	46.89	30842	13230			sp|P69891|HBG1_HUMAN, sp|P02042|HBD_HUMAN, sp|P69892|HBG2_HUMAN, sp|P02100|HBE_HUMAN, sp|P68871|HBB_HUMAN
VAIPTFRQLGTVQ	31.15	1428.81	13	5.1	715.415	64.72	14075	19733			sp|P12111|CO6A3_HUMAN
EAEDLQVGQVELGGGPGAGSLQPLALEGSLQ	31.12	3018.51	31	-3.7	1007.17	72.57	0	22640			sp|P01308|INS_HUMAN
PVIGISQR	31.1	868.513	8	-0.5	435.264	39.07	18057	10587			sp|Q96FE7|P3IP1_HUMAN
VEVLPKAGALNSNDAFVLKTPSAA	31.03	2411.31	24	0.2	804.776	63.16	51935	19100			sp|P06396|GELS_HUMAN
PQGPPPQGGNQPQGPPPPPGKPQ(+.98)GPPPQGGNKPQ	31.01	3311.64	34	7.9	1104.9	34.27	3514.1	8984	Deamidation (NQ)	Q23:Deamidation (NQ):0.00	sp|P02812|PRB2_HUMAN, sp|P04280|PRP1_HUMAN
MLSAPPGPGGGGGGAGGGAQ(+.98)SLV	30.99	1851.88	23	-3.5	926.943	43.61	967.9	12137	Deamidation (NQ)	Q20:Deamidation (NQ):1000.00	sp|P20264|PO3F3_HUMAN
QQPQQPFPQQPHQPQQPYP	30.98	2297.1	19	-7.2	1149.55	49.3	0	14127			tr|B6ETR9|B6ETR9_WHEAT, tr|A0A290XYU3|A0A290XYU3_WHEAT, tr|U5UA46|U5UA46_WHEAT, tr|R9XT67|R9XT67_WHEAT, tr|R9XUY1|R9XUY1_WHEAT, tr|R9XVE2|R9XVE2_WHEAT, tr|U5U6M9|U5U6M9_WHEAT, tr|A0A290XYT2|A0A290XYT2_WHEAT, tr|U5U9P7|U5U9P7_WHEAT, tr|R9XWH8|R9XWH8_WHEAT, tr|U5U6L8|U5U6L8_WHEAT, tr|A0A060N0S6|A0A060N0S6_WHEAT, tr|A0A290XYT7|A0A290XYT7_WHEAT, tr|U5U7B7|U5U7B7_WHEAT, tr|A0A290XYT1|A0A290XYT1_WHEAT,…
KVIPGPPALTLVPAEL	30.96	1613.98	16	0.1	807.995	71.79	1375.3	22396			sp|P07333|CSF1R_HUMAN
GEYKFQNALL	30.96	1181.61	10	1.1	591.812	61.45	71953	18588			sp|P02768|ALBU_HUMAN
PQGPPPQGGN(+.98)KPQ(+.98)GPPPPGKPQGPPAQGGS	30.95	2809.38	30	3.9	937.47	31.37	3367.6	8066	Deamidation (NQ)	N10:Deamidation (NQ):0.00;Q13:Deamidation (NQ):0.00	sp|P04280|PRP1_HUMAN
PPPPPPPPPPPPPPPPPPPPPLPGP	30.94	2420.33	25	-6.4	1211.16	70.42	0	21984			sp|Q96PY5|FMNL2_HUMAN
AC(+57.02)ETFQYGGC(+57.02)MGN(+.98)GNNFVTEKEC(+57.02)LQTC(+57.02)RTVA	30.87	3602.5	31	2.7	1201.84	60.97	0	18329	Carbamidomethylation; Deamidation (NQ)	C2:Carbamidomethylation:1000.00;C10:Carbamidomethylation:1000.00;N13:Deamidation (NQ):5.08;C23:Carbamidomethylation:1000.00;C27:Carbamidomethylation:1000.00	sp|P02760|AMBP_HUMAN
VTTNGIIATSEPPAKESHPGLFPPTF	30.86	2707.39	26	-1.8	903.467	65.62	38032	20093			sp|P14543|NID1_HUMAN
KELKFVTL	30.84	976.596	8	2.9	489.307	55.34	717720	16150			sp|P15309|PPAP_HUMAN
MDIGLRQEVT	30.83	1160.59	10	1.9	581.301	50.9	34485	14667			sp|P30530|UFO_HUMAN
FVPPPPPPPYGPGRIPPPPPAPYGPG	30.77	2614.37	26	2.3	1308.2	64.01	678670	19450			sp|P02814|SMR3B_HUMAN
GSVIDQSRVLNLGP	30.76	1453.79	14	2.7	727.904	60.07	207470	18060			sp|P07911|UROM_HUMAN
PGN(+.98)TGAAGSAGAMGP	30.72	1215.52	15	0.4	608.767	37.15	0	9939	Deamidation (NQ)	N3:Deamidation (NQ):1000.00	sp|P35247|SFTPD_HUMAN
GEYKFQNAL	30.72	1068.52	9	0.5	535.269	53.01	30524	15379			sp|P02768|ALBU_HUMAN
GLSSGVGGGGGKM(+15.99)	30.67	1078.51	13	1.9	540.262	22.65	20090	5331	Oxidation (M)	M13:Oxidation (M):1000.00	sp|P49790|NU153_HUMAN
TVSGTDC(+57.02)VAKEATEAAKC(+57.02)NL	30.56	2123.98	20	1.6	709.003	56.26	281260	16625	Carbamidomethylation	C7:Carbamidomethylation:1000.00;C18:Carbamidomethylation:1000.00	sp|P02765|FETUA_HUMAN
DC(+57.02)C(+57.02)AKQEPERNEC(+57.02)	30.55	1694.64	13	1	565.889	22.07	916190	5298	Carbamidomethylation	C2:Carbamidomethylation:1000.00;C3:Carbamidomethylation:1000.00;C13:Carbamidomethylation:1000.00	sp|P02768|ALBU_HUMAN
NGQ(+.98)EN(+.98)GHVKV	30.51	1082.5	10	-0.6	542.257	29.96	166670	7627	Deamidation (NQ)	Q3:Deamidation (NQ):12.19;N5:Deamidation (NQ):47.31	sp|P29966|MARCS_HUMAN
AAGPGEAGPGSGAGTVLQFL	30.51	1755.88	20	-5.8	878.942	45.44	0	12765			sp|Q8N350|CBARP_HUMAN
DLDPLPPFPDHV	30.5	1360.67	12	3.9	681.343	69.8	11791	21788			sp|P55001|MFAP2_HUMAN
LSLC(+57.02)EGVRGAF	30.47	1207.6	11	-0.4	604.808	61.22	30172	18408	Carbamidomethylation	C4:Carbamidomethylation:1000.00	sp|Q9UHI8|ATS1_HUMAN
GASSAGLGPVVRC(+57.02)EPC(+57.02)DARALAQC(+57.02)APPPAVC(+57.02)AEL	30.46	3506.65	34	1.2	1169.89	63.54	842560	19522	Carbamidomethylation	C13:Carbamidomethylation:1000.00;C16:Carbamidomethylation:1000.00;C24:Carbamidomethylation:1000.00;C31:Carbamidomethylation:1000.00	sp|P17936|IBP3_HUMAN
SGSVIDQSRVL	30.43	1159.62	11	1.1	580.818	49.01	25665	14000			sp|P07911|UROM_HUMAN
ALTSGVHTFPAVL	30.43	1311.72	13	0.4	656.867	65.42	18776	20015			sp|P01860|IGHG3_HUMAN, sp|P0DOX5|IGG1_HUMAN, sp|P01861|IGHG4_HUMAN, sp|P01857|IGHG1_HUMAN, sp|P01859|IGHG2_HUMAN
AGNTRIAQLRPEDL	30.42	1552.83	14	2.8	518.619	52.39	151980	15177			sp|Q6EMK4|VASN_HUMAN
PARDGPC(+57.02)GTVL	30.41	1141.55	11	2.4	571.786	41.52	0	11439	Carbamidomethylation	C7:Carbamidomethylation:1000.00	sp|P07911|UROM_HUMAN
LAQSEVRPQC(+57.02)LL	30.32	1412.74	12	1.8	707.381	57.2	49180	16862	Carbamidomethylation	C10:Carbamidomethylation:1000.00	sp|P28906|CD34_HUMAN
MADRGEC(+57.02)VPGEQEPEPILIPR	30.31	2392.15	21	2.9	798.393	57.05	5140.4	16832	Carbamidomethylation	C7:Carbamidomethylation:1000.00	sp|P02760|AMBP_HUMAN
ADC(+57.02)C(+57.02)AKQEPERNEC(+57.02)	30.29	1765.68	14	-0.1	589.568	22.13	196750	5235	Carbamidomethylation	C3:Carbamidomethylation:1000.00;C4:Carbamidomethylation:1000.00;C14:Carbamidomethylation:1000.00	sp|P02768|ALBU_HUMAN
GGPGVGSGGAGSGGDPARP	30.27	1508.7	19	2	755.357	52.73	3493.1	15308			sp|Q92830|KAT2A_HUMAN
PQPQPFPSQ(+.98)QPYPQPQPFPS	30.22	2292.09	20	-6.3	1147.04	61.11	13155	18373	Deamidation (NQ)	Q9:Deamidation (NQ):8.19	tr|A0A2R2Y432|A0A2R2Y432_WHEAT
QVELGGGPGAGSLQ(+.98)PLALEGSLQ	30.21	2178.12	23	0	1090.07	70.56	4066.4	21996	Deamidation (NQ)	Q14:Deamidation (NQ):9.38	sp|P01308|INS_HUMAN
FYIDPEKGDIVT	30.16	1395.69	12	0.5	698.854	62.31	13384	18773			sp|P55290|CAD13_HUMAN
QPGFGN(+.98)PGPPGLPGLSGQK	30.11	1804.91	19	0.9	903.463	61.58	29646	18509	Deamidation (NQ)	N6:Deamidation (NQ):10.53	sp|P29400|CO4A5_HUMAN
GVLITPVPDAQAATRRQAVGLL	30.03	2245.29	22	4	1123.66	64.86	0	19770			sp|P78423|X3CL1_HUMAN
DKTHTC(+57.02)PPC(+57.02)PAPELLGGPSVF	29.98	2279.07	21	5.9	1140.55	65.62	1939100	20400	Carbamidomethylation	C6:Carbamidomethylation:1000.00;C9:Carbamidomethylation:1000.00	sp|P0DOX5|IGG1_HUMAN, sp|P01857|IGHG1_HUMAN
THTITKL	29.95	812.476	7	1.5	407.246	29.14	51756	7354			sp|P01042|KNG1_HUMAN
LASPPRLPEPQPYPGAPHHSS	29.87	2234.12	21	-1	745.714	56.49	69118	16590			sp|P39060|COIA1_HUMAN
SQDASDGLQRLHMLQISY	29.8	2060.99	18	0.2	688.006	66.54	1591600	20405			sp|Q9UNN8|EPCR_HUMAN
VC(+57.02)DNGSGLC(+57.02)KAGFAGDDAPRAVFPSIVG	29.8	2836.33	28	1.4	946.451	65.62	496430	20025	Carbamidomethylation	C2:Carbamidomethylation:1000.00;C9:Carbamidomethylation:1000.00	sp|P63267|ACTH_HUMAN, sp|P62736|ACTA_HUMAN
GMPGGPIPPG	29.77	878.432	10	-6.9	440.22	22.85	71338	5534			sp|Q9BWW4|SSBP3_HUMAN
FTLLDPKASL	29.75	1103.62	10	3.4	552.82	66.78	22704	20579			sp|Q96PD5|PGRP2_HUMAN
VN(+.98)ISGGSPGPGGQ(+.98)LA	29.72	1311.63	15	-9.7	656.816	37.54	0	10066	Deamidation (NQ)	N2:Deamidation (NQ):1000.00;Q13:Deamidation (NQ):1000.00	sp|Q8WXG9|AGRV1_HUMAN
DAPPPPAAPLPRWSGPIGVS	29.64	1981.04	20	1.7	991.53	66.03	63072	20233			sp|Q99523|SORT_HUMAN
HEGTHSTKRG	29.63	1108.54	10	3.1	555.278	18.3	0	4153			sp|P02671|FIBA_HUMAN
LQGASKLQELHLSSNGL	29.58	1793.96	17	0.9	598.996	58.82	41258	17474			sp|P02750|A2GL_HUMAN
DFETEGERN(+.98)SPN(+.98)PRSVRIPSPNI	29.53	2612.25	23	-1.8	1307.13	46.62	478340	13314	Deamidation (NQ)	N9:Deamidation (NQ):49.75;N12:Deamidation (NQ):44.14	sp|Q5VUA4|ZN318_HUMAN
C(+57.02)DKLHVDP	29.47	982.454	8	0.5	492.235	30.68	218500	7943	Carbamidomethylation	C1:Carbamidomethylation:1000.00	sp|P69891|HBG1_HUMAN, sp|P02042|HBD_HUMAN, sp|P69892|HBG2_HUMAN, sp|P02100|HBE_HUMAN, sp|P68871|HBB_HUMAN
GGNQPQ(+.98)GPPPPPGKPQ	29.44	1552.76	16	0.5	777.389	28.93	3615.6	7404	Deamidation (NQ)	Q6:Deamidation (NQ):31.55	sp|P02812|PRB2_HUMAN, sp|P04280|PRP1_HUMAN
SLKVEPPQGIPGDD	29.44	1450.73	14	3.1	726.375	51.08	21829	14732			sp|Q7Z5L0|VMO1_HUMAN
ELHC(+57.02)DKL	29.42	913.433	7	0.9	457.724	29.55	284890	7584	Carbamidomethylation	C4:Carbamidomethylation:1000.00	sp|P69891|HBG1_HUMAN, sp|P02042|HBD_HUMAN, sp|P69892|HBG2_HUMAN, sp|P02100|HBE_HUMAN, sp|P68871|HBB_HUMAN
GRPEAQPPPLSSEHKEPVAGDAVPGPKDGSAPEVR	29.41	3557.79	35	-0.2	712.564	40.48	265430	10969			sp|O15240|VGF_HUMAN
FVAQAGGADPDKFQ(+.98)GVIAEL	29.38	2033.01	20	2.5	1017.52	69.91	25650	21824	Deamidation (NQ)	Q14:Deamidation (NQ):39.35	sp|P39060|COIA1_HUMAN
GGLISGAGGGGGGGGGGGGGGGGGGGGTAM(+15.99)R	29.37	2188.96	31	0.2	1095.49	38.09	50270	10118	Oxidation (M)	M30:Oxidation (M):1000.00	sp|P04632|CPNS1_HUMAN
IDQSRVLNLGPITRK	29.32	1708.99	15	2.7	570.674	56.21	43632	16511			sp|P07911|UROM_HUMAN
ALNGKEVAAQVKAPLVLKD	29.31	1963.15	19	-3.8	655.387	53.84	11270	15697			sp|Q99497|PARK7_HUMAN
TAQLDEELGGTPVQSRVVQGKEPAHLMSL	29.3	3089.58	29	-1.1	773.402	62.43	82577	18864			sp|P06396|GELS_HUMAN
TTPSKQSNNKYAASSY	29.29	1745.82	16	-7.4	873.912	44.65	0	12493			sp|P0CF74|IGLC6_HUMAN, sp|P15814|IGLL1_HUMAN, sp|P0DOY2|IGLC2_HUMAN, sp|P0DOY3|IGLC3_HUMAN
GQQQPFPPQQPYPQ(+.98)PQPFPS	29.27	2293.08	20	9.1	1147.56	62.68	265080	18779	Deamidation (NQ)	Q14:Deamidation (NQ):11.10	sp|P04722|GDA2_WHEAT, sp|P04721|GDA1_WHEAT, sp|P18573|GDA9_WHEAT, sp|P02863|GDA0_WHEAT, tr|K7XRA1|K7XRA1_WHEAT, tr|J7HT09|J7HT09_WHEAT, tr|A0A0K2QJX7|A0A0K2QJX7_WHEAT, tr|A7LHC8|A7LHC8_9POAL, tr|A0A0K2QJT3|A0A0K2QJT3_WHEAT, tr|A0A0E3Z7F7|A0A0E3Z7F7_WHEAT, tr|A0A1K0JNE4|A0A1K0JNE4_WHEAT, tr|A0A0E3UQV1|A0A0E3UQV1_WHEAT, tr|A0A0K2QJ92|A0A0K2QJ92_WHEAT, tr|A0A060N3B9|A0A060N3B9_WHEAT, tr|J7HZV4|J7HZV…
GGGGGGGGGGGGGAGGGGGGMQ(+.98)	29.25	1432.54	22	-4.9	717.273	77.25	214300	23992	Deamidation (NQ)	Q22:Deamidation (NQ):1000.00	sp|P20264|PO3F3_HUMAN
LVPRELSGSSPVL	29.21	1352.77	13	-1.1	677.39	57.3	9433.6	16970			sp|P10253|LYAG_HUMAN
Q(-17.03)SQASIQ(+.98)GPPGPPGPPGP	29.2	1651.78	18	-9.8	826.891	38.67	0	10454	Pyro-glu from Q; Deamidation (NQ)	Q1:Pyro-glu from Q:1000.00;Q7:Deamidation (NQ):24.67	sp|Q5TAT6|CODA1_HUMAN
LIAVGAAGGGGGGSGGGGTGGSGMGELRGASGSGSVM(+15.99)LPAGM(+15.99)IN	29.18	3677.72	44	-4.5	1226.91	42.14	0	11645	Oxidation (M)	M37:Oxidation (M):11.15;M42:Oxidation (M):8.56	sp|Q8NFP9|NBEA_HUMAN
TGSPGSPGPDGKTGPP	29.08	1407.66	16	0.2	704.839	30.23	54566	7711			sp|P02452|CO1A1_HUMAN
YWRSTEYGEG	29.07	1246.53	10	1.4	624.271	41.56	21922	11453			sp|P07911|UROM_HUMAN
TPAPLDSVFSSSERAHQVLR	29.02	2196.13	20	2	1099.07	61.86	125000	18654			sp|P04070|PROC_HUMAN
DAAQKTDTSHHDQDHPTFNKITPNLAE	29.02	3030.41	27	-8.5	758.602	44.8	0	12549			sp|P01009|A1AT_HUMAN
VEWESNGQPENNYKTTPPVL	29	2301.09	20	2.8	1151.56	59.05	0	17586			sp|P0DOX5|IGG1_HUMAN, sp|P01861|IGHG4_HUMAN, sp|P01857|IGHG1_HUMAN
GPGTGSGGGGAGTGGGAGGPGASHLP	28.99	1946.88	26	-9.4	974.44	38	0	10225			sp|P84550|SKOR1_HUMAN
SVIDQSRVLNLGP	28.81	1396.77	13	-0.9	699.39	60	0	17955			sp|P07911|UROM_HUMAN
ANDRESVENLAKSSNSGQQGVW	28.79	2375.11	22	3.8	792.714	53.41	31236	15518			sp|P14543|NID1_HUMAN
ASVDSGSSEEQGGSSRALVSTLVPL	28.79	2432.2	25	2	1217.11	68.02	23024	21084			sp|P01833|PIGR_HUMAN
VEVLPKAGALNSNDAFVLKTPSAAYL	28.74	2687.45	26	2.5	896.827	68.27	0	21194			sp|P06396|GELS_HUMAN
VAWKADSSPVKAGVETTTPSKQSNNKYAASSYL	28.68	3484.75	33	1.8	872.196	51.78	74188	14950			sp|P0DOY2|IGLC2_HUMAN, sp|P0DOY3|IGLC3_HUMAN
EKESQDKTLSLPELEQQQEQQQEQQQEQ	28.62	3412.59	28	5.4	1138.54	53.43	122740	15533			sp|P06727|APOA4_HUMAN

[truncated: 5 more sheets: Method E_Wheat, Method F_All, Method F_Wheat, Method G_All, Method G_Wheat]
