# Supplementary material for: An efficient urine peptidomics workflow identifies chemically defined dietary gluten peptides from patients with celiac disease
Source: Nat Commun. 2022 Feb 16;13:888. doi: 10.1038/s41467-022-28353-1 (PMC8850430; doi:10.1038/s41467-022-28353-1)
Supplement: Supplementary file 7 — Supplementary Dataset 4 [file 41467_2022_28353_MOESM7_ESM.xlsx]

## Sheet: Summary
Supplementary Dataset 4. Summary of wheat peptide sequences identified in urine samples from 8 healthy participants (HPs) after an overnight fast (O/N Fast) and after challenge with ~18 g dietary wheat gluten (GC), as detailed in Main Text Figure 2c-d. Full details related to the LC-MS/MS identification of these peptide sequences in each volunteer’s urine sample, including the experimentally obse…
	Peptide Sequencea	Mass (Da)b	UniProt Protein Accession(s)c	# O/N Fast Samples	# GC Samples
1	GQQQPFPPQQPYPQPQPFPS	2292.1	sp|P04722|GDA2_WHEAT, sp|P04721|GDA1_WHEAT, sp|P18573|GDA9_WHEAT, sp|P02863|GDA0_WHEAT	0	8
2	GQQQPFPPQQPYPQPQPFP	2205.06	sp|P04722|GDA2_WHEAT, sp|P04721|GDA1_WHEAT, sp|P18573|GDA9_WHEAT, sp|P02863|GDA0_WHEAT	0	7
3	SC(+57.02)HVMQQQC(+57.02)C(+57.02)	1336.48	sp|P04729|GDB1_WHEAT, sp|P16315|GLTC_WHEAT, sp|P04730|GDB3_WHEAT, sp|P10386|GLTB_WHEAT	0	6
4	SC(+57.02)HVMQQQC(+57.02)C(+57.02)	1975.86	sp|P10387|GLT0_WHEAT, tr|Q0Q5D8|Q0Q5D8_WHEAT, tr|Q03871|Q03871_WHEAT, tr|Q0ZB33|Q0ZB33_9POAL	0	6
5	SC(+57.02)HVM(+15.99)QQQC(+57.02)C(+57.02)Q	1480.53	sp|P04729|GDB1_WHEAT, sp|P16315|GLTC_WHEAT, sp|P04730|GDB3_WHEAT, sp|P10386|GLTB_WHEAT	0	5
6	SC(+57.02)HVMQQQC(+57.02)C(+57.02)Q	1464.54	sp|P04729|GDB1_WHEAT, sp|P16315|GLTC_WHEAT, sp|P04730|GDB3_WHEAT, sp|P10386|GLTB_WHEAT	0	5
7	SQQPEQTISQQPQQPFPQQPHQPQQPYPQQQPYGSSL	4284.03	tr|A0A290XYU3|A0A290XYU3_WHEAT, tr|U5UA46|U5UA46_WHEAT, tr|R9XT67|R9XT67_WHEAT, tr|R9XUY1|R9XUY1_WHEAT	0	5
8	SQQPQQPFPQQPHQPQQPYPQ	2512.19	tr|B6ETR9|B6ETR9_WHEAT, tr|A0A290XYU3|A0A290XYU3_WHEAT, tr|U5UA46|U5UA46_WHEAT, tr|R9XT67|R9XT67_WHEAT	0	5
9	LGQQQPFPPQQPYPQPQPFPSQQP	2758.35	sp|P04721|GDA1_WHEAT, tr|A0A0K2QJX7|A0A0K2QJX7_WHEAT, tr|A0A0E3Z7F7|A0A0E3Z7F7_WHEAT, tr|A0A1K0JNE4|A0A1K0JNE4_WHEAT	0	4
10	Q(-17.03)TFPHQPQQQVPQPQQPQQP	2348.13	sp|P08453|GDB2_WHEAT, tr|B6DQB5|B6DQB5_WHEAT, tr|R9XWD0|R9XWD0_WHEAT, tr|R9XUB9|R9XUB9_WHEAT	0	4
11	SQQPQQPFPQQPHQPQQPYP	2384.13	tr|B6ETR9|B6ETR9_WHEAT, tr|A0A290XYU3|A0A290XYU3_WHEAT, tr|U5UA46|U5UA46_WHEAT, tr|R9XT67|R9XT67_WHEAT	0	4
12	SQQPQQPFPQQPHQPQQPYPQQQP	2865.36	tr|B6ETR9|B6ETR9_WHEAT, tr|A0A290XYU3|A0A290XYU3_WHEAT, tr|U5UA46|U5UA46_WHEAT, tr|R9XT67|R9XT67_WHEAT	0	4
13	C(+57.02)QVMQQQC(+57.02)C(+57.02)	1240.45	sp|P21292|GDBX_WHEAT, tr|B6UKM9|B6UKM9_WHEAT, tr|A0A5B9Y1L6|A0A5B9Y1L6_WHEAT, tr|A0A290XZ17|A0A290XZ17_WHEAT	0	3
14	LGQQQQQFPGQQQPFPPQQPYPQPQP	3015.46	tr|A0A023WGX2|A0A023WGX2_WHEAT, tr|I0IT54|I0IT54_WHEAT, tr|I0IT56|I0IT56_WHEAT, tr|I0IT59|I0IT59_WHEAT	0	3
15	PQQPQLPFPQQPQQPFPQPQ	2354.18	sp|P21292|GDBX_WHEAT, tr|Q30DX2|Q30DX2_WHEAT, tr|A0A290XZ17|A0A290XZ17_WHEAT, tr|B5ANT1|B5ANT1_WHEAT	0	3
16	PQQQIPQQHQIPQQPQQFPQQQQ	2806.39	tr|A0A290XYS5|A0A290XYS5_WHEAT, tr|A0A0B5J8A5|A0A0B5J8A5_WHEAT, tr|A0A0B5J8A9|A0A0B5J8A9_WHEAT, tr|A0A290XYV7|A0A290XYV7_WHEAT	0	3
17	QQC(+57.02)C(+57.02)QQLPQIPQ	1526.7	sp|P04730|GDB3_WHEAT, sp|P10386|GLTB_WHEAT, tr|Q8W3V2|Q8W3V2_WHEAT, tr|Q00M59|Q00M59_WHEAT	0	3
18	SC(+57.02)HVM(+15.99)QQQC(+57.02)C(+57.02)QQ	1608.59	sp|P04729|GDB1_WHEAT, sp|P16315|GLTC_WHEAT, sp|P04730|GDB3_WHEAT, sp|P10386|GLTB_WHEAT	0	3
19	SC(+57.02)HVMQQQC(+57.02)C(+57.02)QQ	1592.6	sp|P04729|GDB1_WHEAT, sp|P16315|GLTC_WHEAT, sp|P04730|GDB3_WHEAT, sp|P10386|GLTB_WHEAT	0	3
20	SQQPQQPFPQQPHQPQQPYPQQ	2640.25	tr|B6ETR9|B6ETR9_WHEAT, tr|A0A290XYU3|A0A290XYU3_WHEAT, tr|U5UA46|U5UA46_WHEAT, tr|R9XT67|R9XT67_WHEAT	0	3
21	TQQPQQPFPQQPQQPFPQQPQQPFPQ	3098.5	tr|R9XUS6|R9XUS6_WHEAT, tr|A0A290XZ20|A0A290XZ20_WHEAT, tr|A0A290XZ51|A0A290XZ51_WHEAT, tr|A0A290XZ34|A0A290XZ34_WHEAT	0	3
22	TQQPQQPFPQQPQQPFPQTQQPQQPFPQ	3327.61	sp|P08453|GDB2_WHEAT, tr|B6DQB5|B6DQB5_WHEAT, tr|R9XV87|R9XV87_WHEAT, tr|R9XWD0|R9XWD0_WHEAT	0	3
23	C(+57.02)HVM(+15.99)QQQC(+57.02)C(+57.02)	1265.44	sp|P04729|GDB1_WHEAT, sp|P16315|GLTC_WHEAT, sp|P04730|GDB3_WHEAT, sp|P10385|GLTA_WHEAT	0	2
24	C(+57.02)HVMQQQC(+57.02)C(+57.02)	1249.45	sp|P04729|GDB1_WHEAT, sp|P16315|GLTC_WHEAT, sp|P04730|GDB3_WHEAT, sp|P10385|GLTA_WHEAT	0	2
25	EQQFPGQQQPFPPQQPYPQPQPFPSQQP	3275.53	tr|K7XRA1|K7XRA1_WHEAT, tr|J7HZV4|J7HZV4_WHEAT, tr|B2ZRD1|B2ZRD1_WHEAT, tr|J7HZV9|J7HZV9_WHEAT	0	2
26	EQTISQQPQQPFPQQPHQPQQPYPQQQPYGSSL	3843.82	tr|B6ETR9|B6ETR9_WHEAT, tr|A0A290XYU3|A0A290XYU3_WHEAT, tr|U5UA46|U5UA46_WHEAT, tr|R9XT67|R9XT67_WHEAT	0	2
27	EQTISQQPQQPFPQQPHQPQQPYPQQQPYGSSL	3844.81	tr|B6ETR9|B6ETR9_WHEAT, tr|A0A290XYU3|A0A290XYU3_WHEAT, tr|U5UA46|U5UA46_WHEAT, tr|R9XT67|R9XT67_WHEAT	0	2
28	GQGQQPGQGQQGHC(+57.02)PTSPQ	1975.86	sp|P10387|GLT0_WHEAT, tr|Q0Q5D8|Q0Q5D8_WHEAT, tr|Q03871|Q03871_WHEAT, tr|Q0ZB33|Q0ZB33_9POAL	0	2
29	GQQQPFPPQQPYPQPQPFPSQQP	2645.27	sp|P04722|GDA2_WHEAT, sp|P04721|GDA1_WHEAT, sp|P18573|GDA9_WHEAT, tr|K7XRA1|K7XRA1_WHEAT	0	2
30	HQPQQQVPQPQQPQQP	1891.93	sp|P08453|GDB2_WHEAT, tr|B6DQB5|B6DQB5_WHEAT, tr|R9XWD0|R9XWD0_WHEAT, tr|R9XUB9|R9XUB9_WHEAT	0	2
31	IILHQQQQQQQ	1390.73	sp|P04724|GDA4_WHEAT, sp|P18573|GDA9_WHEAT, tr|A7LHC8|A7LHC8_9POAL, tr|A0A0E3Z7F7|A0A0E3Z7F7_WHEAT	0	2
32	LGQQQPFPPQQPYPQPQPFPS	2405.18	sp|P04721|GDA1_WHEAT, sp|P02863|GDA0_WHEAT, tr|A0A0K2QJX7|A0A0K2QJX7_WHEAT, tr|A0A0E3Z7F7|A0A0E3Z7F7_WHEAT	0	2
33	NIQVDPSGQVQWPQQQQPFPQPQQP	2898.4	tr|Q30DX8|Q30DX8_WHEAT, tr|A0A290XYW0|A0A290XYW0_WHEAT, tr|Q94G98|Q94G98_WHEAT, tr|A0A290XYW3|A0A290XYW3_WHEAT	0	2
34	PLQPQQPFPQQPQQPFPQPQLPFPQQSE	3280.63	tr|A0A290XYW6|A0A290XYW6_WHEAT, tr|R9XT67|R9XT67_WHEAT, tr|R9XVE2|R9XVE2_WHEAT, tr|A0A290XYS6|A0A290XYS6_WHEAT	0	2
35	PQQPPFSQQQQQQQQQQPPFSQQQQPVL	3329.62	tr|Q00M61|Q00M61_WHEAT, tr|A0A2R3C1P7|A0A2R3C1P7_WHEAT, tr|A0A0S2GJQ8|A0A0S2GJQ8_WHEAT, tr|V9P6P6|V9P6P6_WHEAT	0	2
36	PQQPPFSQQQQQQQQQQQPPFSQQQQPVL	3457.68	tr|Q5MFQ2|Q5MFQ2_WHEAT, tr|D0EVP4|D0EVP4_WHEAT, tr|Q5MFQ1|Q5MFQ1_WHEAT, tr|Q5MFQ6|Q5MFQ6_WHEAT	0	2
37	QPFPPQQPYPQPQPFP	1891.93	sp|P04722|GDA2_WHEAT, sp|P04721|GDA1_WHEAT, sp|P18573|GDA9_WHEAT, sp|P02863|GDA0_WHEAT	0	2
38	SC(+57.02)HVM(+15.99)QQQC(+57.02)C(+57.02)	1352.47	sp|P04729|GDB1_WHEAT, sp|P16315|GLTC_WHEAT, sp|P04730|GDB3_WHEAT, sp|P10386|GLTB_WHEAT	0	2
39	SQQPQQPFPQPQQQFPQPQQP	2488.18	sp|P21292|GDBX_WHEAT, tr|A0A290XZ17|A0A290XZ17_WHEAT, tr|B5ANT1|B5ANT1_WHEAT, tr|A0A4D6K4X0|A0A4D6K4X0_WHEAT	0	2
40	SQQPQQPFPQPQQQFPQPQQP	2487.19	sp|P21292|GDBX_WHEAT, tr|A0A290XZ17|A0A290XZ17_WHEAT, tr|B5ANT1|B5ANT1_WHEAT, tr|A0A4D6K4X0|A0A4D6K4X0_WHEAT	0	2
41	SQQPQQPFPQPQQQFPQPQQPQ	2615.25	sp|P21292|GDBX_WHEAT, tr|A0A290XZ17|A0A290XZ17_WHEAT, tr|B5ANT1|B5ANT1_WHEAT, tr|A0A4D6K4X0|A0A4D6K4X0_WHEAT	0	2
42	AQLPFPQQPQQPFPQPQQPQQPFPQ	2925.46	tr|B6UKM9|B6UKM9_WHEAT, tr|A0A5B9Y1L6|A0A5B9Y1L6_WHEAT, tr|U5U6P1|U5U6P1_WHEAT, tr|R9XV71|R9XV71_WHEAT	0	1
43	C(+57.02)HVM(+15.99)QQQC(+57.02)C(+57.02)Q	1393.5	sp|P04729|GDB1_WHEAT, sp|P16315|GLTC_WHEAT, sp|P04730|GDB3_WHEAT, sp|P10385|GLTA_WHEAT	0	1
44	ESQQPFPQQPQQPFPQPQ	2135.01	tr|B6ETR9|B6ETR9_WHEAT, tr|U5U6N3|U5U6N3_WHEAT, tr|U5U9P7|U5U9P7_WHEAT, tr|R9XWH8|R9XWH8_WHEAT	0	1
45	FLQPQQPFPQQPQQPYPQQPQQPFPQ	3145.54	sp|P08079|GDB0_WHEAT, tr|R9XV78|R9XV78_WHEAT, tr|Q9FS77|Q9FS77_WHEAT, tr|B6UKM8|B6UKM8_WHEAT	0	1
46	FPPQQPYPQPQPFP	1666.81	sp|P04722|GDA2_WHEAT, sp|P04727|GDA7_WHEAT, sp|P04721|GDA1_WHEAT, sp|P04725|GDA5_WHEAT	0	1
47	GQC(+57.02)QQQPQPQPQPQPQPQ	2097.97	sp|P0CZ10|AVLA6_WHEAT	0	1
48	GQQQQQFPGQQQPFPPQQPYPQPQP	2902.38	tr|A0A023WGX2|A0A023WGX2_WHEAT, tr|I0IT54|I0IT54_WHEAT, tr|I0IT56|I0IT56_WHEAT, tr|I0IT59|I0IT59_WHEAT	0	1
49	IC(+57.02)HVMQQQC(+57.02)C(+57.02)QQ	1618.65	sp|P10385|GLTA_WHEAT, tr|Q6SPZ1|Q6SPZ1_WHEAT, tr|Q6SPZ3|Q6SPZ3_WHEAT, tr|R4V1P5|R4V1P5_WHEAT	0	1
50	IILHHQQQQQQQQQQQQQQQQPSSQ	3079.49	tr|A0A455QSV6|A0A455QSV6_WHEAT, tr|I0IT53|I0IT53_WHEAT	0	1
51	IILHQQQQQQQQ	1518.79	sp|P04724|GDA4_WHEAT, sp|P18573|GDA9_WHEAT, tr|A7LHC8|A7LHC8_9POAL, tr|A0A0E3Z7F7|A0A0E3Z7F7_WHEAT	0	1
52	IILHQQQQQQQQQQQQQQQQ	2543.26	tr|K7XE85|K7XE85_WHEAT, tr|R9XV48|R9XV48_WHEAT, tr|A7LHB7|A7LHB7_WHEAT, tr|A0A455QRH6|A0A455QRH6_WHEAT	0	1
53	IILHQQQQQQQQQQQQQQQQPSSQ	2942.43	tr|A0A455QSD3|A0A455QSD3_WHEAT, tr|I0IT55|I0IT55_WHEAT	0	1
54	IILHQQQQQQQQQQQQQQQQQPSSQ	3070.49	tr|A0A455QRH6|A0A455QRH6_WHEAT, tr|I0IT57|I0IT57_WHEAT	0	1
55	IILHQQQQQQQQQQQQQQQQQQPSS	3070.49	tr|A0A455QV13|A0A455QV13_WHEAT, tr|I0IT54|I0IT54_WHEAT, tr|I0IT59|I0IT59_WHEAT	0	1
56	IILHQQQQQQQQQQQQQQQQQQQPLSQ	3352.66	tr|K7XE85|K7XE85_WHEAT, tr|R9XV48|R9XV48_WHEAT, tr|A0A0E3UQU4|A0A0E3UQU4_WHEAT, tr|A0A0E3UR68|A0A0E3UR68_WHEAT	0	1
57	ILHQQQQQQQ	1277.65	sp|P04724|GDA4_WHEAT, sp|P18573|GDA9_WHEAT, tr|A7LHC8|A7LHC8_9POAL, tr|A0A0E3Z7F7|A0A0E3Z7F7_WHEAT	0	1
58	ISQQPQQPFPQQPHQPQQPYPQQQPYGSSL	3485.68	tr|B6ETR9|B6ETR9_WHEAT, tr|A0A290XYU3|A0A290XYU3_WHEAT, tr|U5UA46|U5UA46_WHEAT, tr|R9XT67|R9XT67_WHEAT	0	1
59	LGQQQPFPPQQPYPQPQPFPSQQ	2662.28	sp|P04721|GDA1_WHEAT, tr|A0A0K2QJX7|A0A0K2QJX7_WHEAT, tr|A0A0E3Z7F7|A0A0E3Z7F7_WHEAT, tr|A0A1K0JNE4|A0A1K0JNE4_WHEAT	0	1
60	LQPQQPFPQQPQQPFPQTQQPQQPFPQ	3212.57	sp|P08453|GDB2_WHEAT, tr|B6DQB5|B6DQB5_WHEAT, tr|R9XV87|R9XV87_WHEAT, tr|R9XUB9|R9XUB9_WHEAT	0	1
61	LQQPQQPLPQPQQPQQPFPQQQQPL	2945.51	tr|A0A290XYW0|A0A290XYW0_WHEAT, tr|Q94G98|Q94G98_WHEAT, tr|A0A290XYW3|A0A290XYW3_WHEAT, tr|A0A290XYY1|A0A290XYY1_WHEAT	0	1
62	LWQIPEQSRYDAIRAIT	2059.09	tr|R4JAM7|R4JAM7_WHEAT	0	1
63	P[I/L]QPQQPFPQQPQQPFPQPQ	2354.18	tr|B6ETR9|B6ETR9_WHEAT, tr|A0A290XYW6|A0A290XYW6_WHEAT, tr|R9XT67|R9XT67_WHEAT, tr|R9XUY1|R9XUY1_WHEAT	0	1
64	PLQPQQPFPQQPQQPFPQPQLPFPQQ	3064.56	tr|A0A290XYW6|A0A290XYW6_WHEAT, tr|R9XT67|R9XT67_WHEAT, tr|R9XVE2|R9XVE2_WHEAT, tr|A0A290XYS6|A0A290XYS6_WHEAT	0	1
65	PQLPYPQPQPFPPQQPYPQPQP	2568.28	tr|A0A1K0ISZ7|A0A1K0ISZ7_WHEAT, tr|A0A455QQ33|A0A455QQ33_WHEAT, tr|I0IT61|I0IT61_WHEAT, tr|A0A1K0ITF9|A0A1K0ITF9_WHEAT	0	1
66	PQLPYPQPQPFPPQQSYPQPQPQYPQPQQPISQQQ	4109.01	tr|D2T2K3|D2T2K3_WHEAT, tr|A0A455QRH6|A0A455QRH6_WHEAT, tr|I0IT60|I0IT60_WHEAT, tr|A0A023WGX2|A0A023WGX2_WHEAT	0	1
67	PQQPPFSQQQLPPFSQQLPPFSQQQQP	3131.55	tr|R4JBK6|R4JBK6_WHEAT, tr|B2Y2R8|B2Y2R8_WHEAT, tr|R4JB52|R4JB52_WHEAT, tr|R4JAQ0|R4JAQ0_WHEAT	0	1
68	PQQPPFSQQQLPPFSQQLPPFSQQQQPV	3230.61	tr|R4JBK6|R4JBK6_WHEAT, tr|B2Y2R8|B2Y2R8_WHEAT, tr|R4JB52|R4JB52_WHEAT, tr|R4JAQ0|R4JAQ0_WHEAT	0	1
69	PQQPPFSQQQPPFSQQQQQPPFSQQQQQP[I/L]	3643.78	tr|B2BZC4|B2BZC4_WHEAT, tr|F8SGL2|F8SGL2_WHEAT, tr|F8SGN0|F8SGN0_WHEAT, tr|C3VN80|C3VN80_WHEAT	0	1
70	PQQPPFSQQQQPPFSQQQQPSSQQPPFPQQ	3474.62	tr|Q00M61|Q00M61_WHEAT, tr|Q5MFQ2|Q5MFQ2_WHEAT, tr|A0A2R3C1P7|A0A2R3C1P7_WHEAT, tr|A0A0S2GJQ8|A0A0S2GJQ8_WHEAT	0	1
71	PQQPPFSQQQQQPIL	1762.9	tr|B2Y2R6|B2Y2R6_WHEAT, tr|R4JBK6|R4JBK6_WHEAT, tr|B2Y2R8|B2Y2R8_WHEAT, tr|R4JB52|R4JB52_WHEAT	0	1
72	PQQPPFSQQQQQPILPQQPPFSQQQQPV	3252.63	tr|B2Y2R6|B2Y2R6_WHEAT, tr|R4JBK6|R4JBK6_WHEAT, tr|Q9ZNY0|Q9ZNY0_WHEAT, tr|I1XB51|I1XB51_WHEAT	0	1
73	PQQPPFSQQQQQPILPQQPPFSQQQQPVL	3365.72	tr|B2Y2R6|B2Y2R6_WHEAT, tr|R4JBK6|R4JBK6_WHEAT, tr|Q9ZNY0|Q9ZNY0_WHEAT, tr|I1XB51|I1XB51_WHEAT	0	1
74	PQQPPFSQQQQQQQQ	1823.86	tr|Q00M61|Q00M61_WHEAT, tr|Q5MFQ2|Q5MFQ2_WHEAT, tr|A0A2R3C1P7|A0A2R3C1P7_WHEAT, tr|A0A0S2GJQ8|A0A0S2GJQ8_WHEAT	0	1
75	PQQPPFSQQQQQQQQQQPPFSQQQQPV	3216.53	tr|Q00M61|Q00M61_WHEAT, tr|A0A2R3C1P7|A0A2R3C1P7_WHEAT, tr|A0A0S2GJQ8|A0A0S2GJQ8_WHEAT, tr|V9P6P6|V9P6P6_WHEAT	0	1
76	PQQPQLPFPQQPQQPFPQPQQPQQ	2835.41	sp|P21292|GDBX_WHEAT, tr|Q30DX2|Q30DX2_WHEAT, tr|A0A290XZ17|A0A290XZ17_WHEAT, tr|B5ANT1|B5ANT1_WHEAT	0	1
77	PQQPQLPFPQQPQQPFPQPQQPQQPFPQ	3304.64	sp|P21292|GDBX_WHEAT, tr|A0A290XZ17|A0A290XZ17_WHEAT, tr|B5ANT1|B5ANT1_WHEAT, tr|A0A4D6K4X0|A0A4D6K4X0_WHEAT	0	1
78	PQQQFPQPQQPQQSFPQQQQPLIQPYLQQQMNPC(+57.02)KNYLLQQC(+57.02)NP	5391.56	tr|H9A6B9|H9A6B9_WHEAT, tr|D0ES81|D0ES81_WHEAT, tr|H9A6C2|H9A6C2_WHEAT, tr|U5U7C7|U5U7C7_WHEAT	0	1
79	PQQQIPQQHQIPQQPQQ	2050.03	tr|B6ETS1|B6ETS1_WHEAT, tr|B6ETS0|B6ETS0_WHEAT, tr|A0A290XYS5|A0A290XYS5_WHEAT, tr|A0A0B5JNX2|A0A0B5JNX2_WHEAT	0	1
80	PQQQIPQQHQIPQQPQQFPQQ	2550.27	tr|B6ETS1|B6ETS1_WHEAT, tr|B6ETS0|B6ETS0_WHEAT, tr|A0A290XYS5|A0A290XYS5_WHEAT, tr|A0A0B5J8A5|A0A0B5J8A5_WHEAT	0	1
81	PQQQISQQPQQLPQQQQIPQQPQQF	2997.51	tr|Q402I5|Q402I5_WHEAT, tr|A0A0B5JNY2|A0A0B5JNY2_WHEAT, tr|A0A0B5JKA1|A0A0B5JKA1_WHEAT, tr|A0A290XYT4|A0A290XYT4_WHEAT	0	1
82	PQQSQQPFPQQPHQPQQPYP	2384.13	tr|U5U6N3|U5U6N3_WHEAT	0	1
83	PTSPQQPGQGQQPGQLQQPAQGQQGQQL	2938.43	sp|P08489|GLT4_WHEAT, sp|P10388|GLT5_WHEAT, tr|Q1KL94|Q1KL94_9POAL, tr|A0A0K0KDM6|A0A0K0KDM6_WHEAT	0	1
84	Q(-17.03)QPHQPFPQPQQQFPQPQQPQQS	2735.28	tr|R9XUS6|R9XUS6_WHEAT, tr|M9TK56|M9TK56_WHEAT, tr|A0A2U8JD23|A0A2U8JD23_WHEAT	0	1
85	Q(-17.03)QQQPPFSQQPPISQQQQPPFSQQQQPQF	3416.62	sp|P10385|GLTA_WHEAT, tr|Q6SPZ1|Q6SPZ1_WHEAT, tr|Q6SPZ3|Q6SPZ3_WHEAT, tr|C3VN74|C3VN74_WHEAT	0	1
86	QLQPFPQPQPFPPQLPYPQPQ	2471.26	sp|P04725|GDA5_WHEAT, tr|X2KWE1|X2KWE1_WHEAT, tr|A5JSA9|A5JSA9_WHEAT, tr|J7HT14|J7HT14_WHEAT	0	1
87	QPQQPFPQTQQPQQPFPQQPQQPFP	2970.44	sp|P08453|GDB2_WHEAT, tr|B6DQB5|B6DQB5_WHEAT, tr|R9XV87|R9XV87_WHEAT, tr|R9XWD0|R9XWD0_WHEAT	0	1
88	QPQQPFPQTQQPQQPFPQQPQQPFPQ	3098.5	sp|P08453|GDB2_WHEAT, tr|B6DQB5|B6DQB5_WHEAT, tr|R9XV87|R9XV87_WHEAT, tr|R9XWD0|R9XWD0_WHEAT	0	1
89	QQFPGQQQPFPPQQPYPQPQPFPSQQP	3146.49	sp|P18573|GDA9_WHEAT, tr|K7XRA1|K7XRA1_WHEAT, tr|J7HT09|J7HT09_WHEAT, tr|A7LHC8|A7LHC8_9POAL	0	1
90	QQQFPGQQQPFPPQQPYPQPQPFPSQQP	3273.56	sp|P18573|GDA9_WHEAT, tr|J7HT09|J7HT09_WHEAT, tr|A7LHC8|A7LHC8_9POAL, tr|R9XSX7|R9XSX7_WHEAT	0	1
91	RVGAGAPVYLAAVLEYLAAEVLELAGNAAR	3026.66	sp|Q43312|H2A7_WHEAT, sp|Q43208|H2A4_WHEAT	0	1
92	SIILQQQQQQQQQQQQGQS	2253.11	tr|Q6SPZ1|Q6SPZ1_WHEAT, tr|Q6SPZ3|Q6SPZ3_WHEAT, tr|X2JAE7|X2JAE7_WHEAT, tr|R4JBJ8|R4JBJ8_WHEAT	0	1
93	SQQLEQTISQQPQQPFPQQPHQPQQPYPQQQPYGSSL	4300.06	tr|B6ETR9|B6ETR9_WHEAT, tr|R9XWH8|R9XWH8_WHEAT, tr|A0A2U8JD15|A0A2U8JD15_WHEAT	0	1
94	SQQPEQTISQQPQ(+.98)QPFPQQPHQPQQPYPQQQPYGSSL	4285.01	tr|A0A290XYU3|A0A290XYU3_WHEAT, tr|U5UA46|U5UA46_WHEAT, tr|R9XT67|R9XT67_WHEAT, tr|R9XUY1|R9XUY1_WHEAT	0	1
95	SQQPQQPFPQPQQQFPQPQQPQQ	2743.31	sp|P21292|GDBX_WHEAT, tr|A0A290XZ17|A0A290XZ17_WHEAT, tr|B5ANT1|B5ANT1_WHEAT, tr|A0A4D6K4X0|A0A4D6K4X0_WHEAT	0	1
96	SQQPQQPIPQQPHQPQQPYPQQ	2606.26	tr|A0A290XYW6|A0A290XYW6_WHEAT, tr|A0A290XYZ5|A0A290XYZ5_WHEAT	0	1
97	SSC(+57.02)HVM(+15.99)QQQC(+57.02)C(+57.02)QQ	1695.62	sp|P04729|GDB1_WHEAT, sp|P16315|GLTC_WHEAT, sp|P04730|GDB3_WHEAT, sp|P10386|GLTB_WHEAT	0	1
98	SSC(+57.02)HVMQQQC(+57.02)C(+57.02)QQ	1679.63	sp|P04729|GDB1_WHEAT, sp|P16315|GLTC_WHEAT, sp|P04730|GDB3_WHEAT, sp|P10386|GLTB_WHEAT	0	1
99	TAVRVSVPQLQPQNPSQQQPQEQVPL	2895.52	tr|K7X0N8|K7X0N8_WHEAT, tr|Q41531|Q41531_WHEAT	0	1
100	TAVRVSVPQLQPQNPSQQQPQEQVPLVQQQQF	3653.89	tr|K7X0N8|K7X0N8_WHEAT, tr|Q41531|Q41531_WHEAT	0	1
101	TQQPQQPFPQQPQQPFPQQPQQPFP	2970.44	tr|R9XUS6|R9XUS6_WHEAT, tr|A0A290XZ20|A0A290XZ20_WHEAT, tr|A0A290XZ51|A0A290XZ51_WHEAT, tr|A0A290XZ34|A0A290XZ34_WHEAT	0	1
102	VPVPQLQPQNPSQQQPQEQVP	2365.2	sp|P04721|GDA1_WHEAT, sp|P04725|GDA5_WHEAT, sp|P18573|GDA9_WHEAT, sp|P04723|GDA3_WHEAT	0	1
103	VRVPVPQLQPQNPSQQQPQEQVPLVQ	2960.58	sp|P04721|GDA1_WHEAT, sp|P04725|GDA5_WHEAT, sp|P18573|GDA9_WHEAT, tr|J7HT09|J7HT09_WHEAT	0	1
104	YNLNSKYGS	1044.49	sp|P08117|AMY3_WHEAT	0	1
105	PQTQQPQQPFPQPQQTd	1876.91	sp|P21292|GDBX_WHEAT, tr|B6UKN1|B6UKN1_WHEAT, tr|A0A4D6K4X0|A0A4D6K4X0_WHEAT, tr|D0ES80|D0ES80_WHEAT	1	0
106	QSRYYPTSPQQPGQEQQPGd	2175	tr|W6B6A4|W6B6A4_WHEAT	1	0
107	SRYYPTSPQQPGQEQQPGd	2046.94	tr|W6B6A4|W6B6A4_WHEAT	1	0
108	VLSGRADIPSQd	1141.61	sp|O04705|GAO1D_WHEAT, sp|O04706|GAO1B_WHEAT	1	0
a Detected modifications to amino acids are reported as the mass shift associated with the modification. (-17.03) denotes formation of pyroglutamic acid from glutamine. (+15.99) denotes methionine oxidation, which may occur in vivo or during sample workup and is commonly observed in proteomics experiments (11). (+57.02) denotes cysteine alkylation by iodoacetamide during sample workup. If the Uni…
b Masses are reported as the calculated monoisotopic masses of the intact peptide.
c In cases where a peptide maps to more than 4 proteins in the wheat proteome, the first four protein accession codes as they appear in the UniProt database are reported.
d Denotes peptide sequences detected in the overnight fast urine samples of a single individual. As shown in subsequent tabs in this Dataset, these peptides had low database identification scores (-10logP) that were close to the cutoff value used to maintain a false discovery rate of 1%. Thus, these peptide sequences are likely false discoveries instead of bona fide matches to wheat peptides.

## Sheet: HP1_All_ON_Fast
Peptide	-10lgP	Mass	Length	ppm	m/z	RT	Area	Scan	PTM	AScore	Accession
IAVEWESNGQPENNYKTTPPVLDSDGSF	64.66	3093.42	28	1.1	1032.15	57.03	17200000	27700			sp|P0DOX5|IGG1_HUMAN, sp|P01861|IGHG4_HUMAN, sp|P01857|IGHG1_HUMAN
IPVKQADSGSSEEKQLYNKYPDAVA	64.59	2736.36	25	1.6	685.097	37.87	231000000	17339			sp|P10451|OSTP_HUMAN
IPVKQADSGSSEEKQLYNKYPDAVAT	59.59	2837.41	26	1.3	710.359	37.62	146000000	17212			sp|P10451|OSTP_HUMAN
FAEEKAVADTRDQADGSRASVDSGSSEEQGGSSRALVSTLVPLG	58.53	4436.13	44	3.6	888.235	84.65	6720000	38117			sp|P01833|PIGR_HUMAN
WRSTEYGEGYAC(+57.02)DTDLRG	57.7	2134.9	18	0.5	712.64	38.02	3730000	17527	Carbamidomethylation	C12:Carbamidomethylation:1000.00	sp|P07911|UROM_HUMAN
IPVKQADSGSSEEKQLYNKYPDA	56.97	2566.26	23	0.3	642.57	34.96	5610000	15842			sp|P10451|OSTP_HUMAN
FKQETLPSKSNESHDHMDDM	56.63	2375.02	20	-0.3	594.76	34.31	3040000	15497			sp|P10451|OSTP_HUMAN
VQVFAPANALPARSEAAAVQPVIGISQ	56.41	2703.47	27	1	902.163	57.88	49100000	28117			sp|Q96FE7|P3IP1_HUMAN
Q(-17.03)AQC(+57.02)TNGFDLDRQSGQC(+57.02)L	56.03	2079.87	18	1.4	1040.94	49.68	3220000	23784	Pyro-glu from Q; Carbamidomethylation	Q1:Pyro-glu from Q:1000.00;C4:Carbamidomethylation:1000.00;C17:Carbamidomethylation:1000.00	sp|Q9UBX5|FBLN5_HUMAN
VQVFAPANALPARSEAAAVQPVIG	56	2375.3	24	0.5	792.771	55.49	17600000	26864			sp|Q96FE7|P3IP1_HUMAN
VFAPANALPARSEAAAVQP	55.85	1879	19	0.3	627.338	45.32	32600000	21500			sp|Q96FE7|P3IP1_HUMAN
SGSVIDQSRVLNLGPI	55.57	1653.9	16	0.2	552.308	57.87	60800000	28141			sp|P07911|UROM_HUMAN
VVENGESSQGRFSVQM(+15.99)	55.4	1768.8	16	-0.2	590.608	30.23	637000000	13110	Oxidation (M)	M16:Oxidation (M):1000.00	sp|P07911|UROM_HUMAN
VSLAKADAAPDEKVLDSGF	55.28	1931.98	19	0.5	645.001	46.83	9080000	22272			sp|P01833|PIGR_HUMAN
LAQELPQQLTSPGYPEPYGKGQESSTD	55.13	2919.38	27	0.9	974.132	47.73	19400000	22738			sp|Q9NZP8|C1RL_HUMAN
VVVKLFDSDPITVTVPVEV	54.86	2055.15	19	0.9	686.057	65.98	11400000	32457			sp|P10909|CLUS_HUMAN
FVETTDVNGKTLEGPVPLEV	54.74	2143.1	20	0.4	715.374	56.47	12200000	27411			sp|P55290|CAD13_HUMAN
VC(+57.02)DNGSGLC(+57.02)KAGFAGDDAPRAVF	54.71	2383.07	23	0.9	795.362	47.08	16700000	22400	Carbamidomethylation	C2:Carbamidomethylation:1000.00;C9:Carbamidomethylation:1000.00	sp|P63267|ACTH_HUMAN, sp|P62736|ACTA_HUMAN
FAEEKAVADTRDQADGSRASVDSGSSEEQGGSSRALVSTL	54.6	4069.91	40	2.3	1018.48	47.83	85100000	23337			sp|P01833|PIGR_HUMAN
FKQETLPSKSNESHDHMDDM(+15.99)	54.51	2391.01	20	0.8	598.759	27.07	4120000	11224	Oxidation (M)	M20:Oxidation (M):40.63	sp|P10451|OSTP_HUMAN
EEKAVADTRDQADGSRASVDSGSSEEQGGSSRALVSTL	54.48	3851.8	38	0.5	771.366	39.46	79000000	18251			sp|P01833|PIGR_HUMAN
FQTPSYTQPYQGSSVTLSTEAF	54.43	2438.13	22	0.9	813.716	60.04	20700000	29250			sp|P07911|UROM_HUMAN
EVTHVSQLTWARHGESGSM(+15.99)	54.39	2126.98	19	0.4	532.751	34.26	2830000	15469	Oxidation (M)	M19:Oxidation (M):1000.00	sp|P15151|PVR_HUMAN
DVSTPPTVLPDNFPRYPVGKF	54.39	2345.21	21	-0.6	782.74	61.1	10500000	29797			sp|P01344|IGF2_HUMAN
IQVVENGESSQGRFSVQM(+15.99)	54.39	2009.95	18	0.5	670.989	38.48	12700000	17715	Oxidation (M)	M18:Oxidation (M):1000.00	sp|P07911|UROM_HUMAN
SGSVIDQSRVLNLGPIT	54.38	1754.95	17	0.1	585.99	55.14	326000000	26641			sp|P07911|UROM_HUMAN
DDQSAETHSHKQSRLY	54.34	1900.87	16	2.6	476.224	22.63	45300000	8744			sp|P10451|OSTP_HUMAN
DTTDGLGKVYYREDLSPSITQRAAE	54.29	2784.36	25	0.3	697.095	46.09	4990000	21936			sp|P14543|NID1_HUMAN
VVDNGSGMC(+57.02)KAGFAGDDAPRAVF	54.26	2340.06	23	1.1	781.028	45.72	5270000	21714	Carbamidomethylation	C9:Carbamidomethylation:1000.00	sp|P60709|ACTB_HUMAN
IAVEWESNGQPENNYKTTPPVL	54.25	2485.21	22	1.5	829.411	53.7	144000000	25892			sp|P0DOX5|IGG1_HUMAN, sp|P01861|IGHG4_HUMAN, sp|P01857|IGHG1_HUMAN
IVDPAISSSGPAGSYRPYDEG	53.97	2137	21	0.9	1069.5	43.2	3710000	20350			sp|P10253|LYAG_HUMAN
LVVDNGSGMC(+57.02)KAGFAGDDAPRAVF	53.81	2453.15	24	0	818.721	49.83	4690000	23889	Carbamidomethylation	C10:Carbamidomethylation:1000.00	sp|P60709|ACTB_HUMAN
TAQLDEELGGTPVQSRVVQGKEPAHL	53.76	2758.42	26	0	690.612	45.07	12500000	21415			sp|P06396|GELS_HUMAN
AAAGVQPHSLDLSHNSLRA	53.64	1943	19	0.6	486.756	36.97	1020000	16940			sp|P08571|CD14_HUMAN
LVVDNGSGM(+15.99)C(+57.02)KAGFAGDDAPRAVF	53.46	2469.14	24	0.9	824.053	46.18	9100000	21946	Oxidation (M); Carbamidomethylation	M9:Oxidation (M):1000.00;C10:Carbamidomethylation:1000.00	sp|P60709|ACTB_HUMAN
VVDNGSGM(+15.99)C(+57.02)KAGFAGDDAPRAVF	53.41	2356.06	23	1.1	786.359	42.06	5690000	19751	Oxidation (M); Carbamidomethylation	M8:Oxidation (M):1000.00;C9:Carbamidomethylation:1000.00	sp|P60709|ACTB_HUMAN
LVLTGYQVDKNKDDELTGF	53.29	2154.08	19	0.2	719.034	52.57	6020000	25336			sp|P01040|CYTA_HUMAN
EVQVFAPANALPARSEAAAVQ	53.28	2138.11	21	0.9	713.71	48.87	18600000	23323			sp|Q96FE7|P3IP1_HUMAN
VVENGESSQGRFSVQM	53.18	1752.81	16	0.1	585.276	40.11	530000000	18597			sp|P07911|UROM_HUMAN
DWVAPGPSTGSGRAGLEAAGDEL	53.17	2212.04	23	1.4	1107.03	52.23	2880000	25156			sp|Q68CJ9|CR3L3_HUMAN
EAEDLQVGQVELGGGPGAGSLQPLAL	53.15	2504.28	26	1.2	835.765	65.02	21100000	31870			sp|P01308|INS_HUMAN
VEKVQAAVGTSAAPVPSDNH	52.86	1976	20	0.9	659.672	29.15	4230000	12498			sp|P02649|APOE_HUMAN
LSRQELFPFGPGQGDLELEDGDD	52.84	2533.16	23	1.3	1267.59	62.6	3360000	30645			sp|P14543|NID1_HUMAN
FKQETLPSKSNESHDHM(+15.99)DDM(+15.99)	52.62	2407.01	20	1.4	602.758	23.82	6560000	9294	Oxidation (M)	M17:Oxidation (M):1000.00;M20:Oxidation (M):1000.00	sp|P10451|OSTP_HUMAN
FTDGSRPYGGFTASYTSSE	52.6	2028.87	19	1	1015.44	42.96	4850000	20218			sp|O60494|CUBN_HUMAN
WVGTGASEAEKTGAQEL	52.49	1732.83	17	0.8	578.615	39.96	14800000	18580			sp|P06396|GELS_HUMAN
FTVNFGDTEEAKKQIND	52.43	1954.93	17	0.9	652.649	42.41	6140000	20025			sp|P01009|A1AT_HUMAN
VGPVIPQDWSTEC(+57.02)M(+15.99)TTNSHQGTEDSTD	52.4	3007.24	27	1	1003.42	46.08	3790000	21926	Carbamidomethylation; Oxidation (M)	C13:Carbamidomethylation:1000.00;M14:Oxidation (M):1000.00	sp|P15309|PPAP_HUMAN
VC(+57.02)DNGSGLC(+57.02)KAGFAGDDAPRA	52.38	2136.93	21	0.5	713.317	33.92	6170000	15277	Carbamidomethylation	C2:Carbamidomethylation:1000.00;C9:Carbamidomethylation:1000.00	sp|P63267|ACTH_HUMAN, sp|P62736|ACTA_HUMAN
AC(+57.02)ETFQYGGC(+57.02)MGNGNN	52.31	1778.64	16	0.6	890.328	39.81	1460000	18506	Carbamidomethylation	C2:Carbamidomethylation:1000.00;C10:Carbamidomethylation:1000.00	sp|P02760|AMBP_HUMAN
IAVEWESN(+.98)GQPEN(+.98)NYKTTPPVL	52.28	2487.18	22	1.1	830.067	55.68	17000000	26986	Deamidation (NQ)	N8:Deamidation (NQ):52.04;N13:Deamidation (NQ):33.98	sp|P0DOX5|IGG1_HUMAN, sp|P01861|IGHG4_HUMAN, sp|P01857|IGHG1_HUMAN
VQVFAPANALPARSEAAAVQ	52.17	2009.07	20	1.1	670.697	47.13	101000000	22426			sp|Q96FE7|P3IP1_HUMAN
DEELGGTPVQSRVVQGKEPAHL	52.14	2345.2	22	0.8	587.306	37.67	10900000	17342			sp|P06396|GELS_HUMAN
VFAPANALPARSEAAAVQPVIGISQ	52.13	2476.34	25	0.9	826.454	55.39	3650000	26862			sp|Q96FE7|P3IP1_HUMAN
LAQELPQQLTSPGYPEPYGKGQESSTDIKAPEGF	52.11	3661.78	34	1.6	1221.6	53.75	10500000	25972			sp|Q9NZP8|C1RL_HUMAN
VFAPANALPARSEAAAVQ	52.07	1781.94	18	0.5	594.987	42.96	7900000	20243			sp|Q96FE7|P3IP1_HUMAN
LVC(+57.02)DNGSGLC(+57.02)KAGFAGDDAPRA	52	2250.02	22	-0.1	751.011	37.04	1800000	16971	Carbamidomethylation	C3:Carbamidomethylation:1000.00;C10:Carbamidomethylation:1000.00	sp|P63267|ACTH_HUMAN, sp|P62736|ACTA_HUMAN
DLQVGQVELGGGPGAGSLQPLALEGSLQ	51.87	2689.39	28	1.3	897.471	65.47	2200000	32183			sp|P01308|INS_HUMAN
LQLLGDPPPQQVTQTDDPDVGL	51.76	2345.18	22	0.9	782.731	60.58	9980000	29534			sp|P39060|COIA1_HUMAN
DGSC(+57.02)DPSDQC(+57.02)PPQARW	51.74	1874.73	16	0.4	938.371	38.12	456000	17573	Carbamidomethylation	C4:Carbamidomethylation:1000.00;C10:Carbamidomethylation:1000.00	sp|Q8NDY8|TMM52_HUMAN
YADKPETTKEQLGEF	51.67	1754.84	15	0.6	585.952	36.52	2250000	16729			sp|P19652|A1AG2_HUMAN, sp|P02763|A1AG1_HUMAN
AVGEYNKASNDM(+15.99)YHSRALQ	51.65	2168.99	19	0.5	543.254	26.07	3770000	10654	Oxidation (M)	M12:Oxidation (M):1000.00	sp|P01034|CYTC_HUMAN
VSWVPPPAENHNGIIRG	51.6	1841.95	17	0.4	614.991	42.71	22700000	20115			sp|Q8WZ75|ROBO4_HUMAN
YWRSTEYGEGYAC(+57.02)DTDLRG	51.6	2297.96	19	0.3	766.994	40.58	3110000	18919	Carbamidomethylation	C13:Carbamidomethylation:1000.00	sp|P07911|UROM_HUMAN
AVEWESNGQPENNYKTTPPVL	51.5	2372.13	21	0.8	791.716	49.08	27900000	23446			sp|P0DOX5|IGG1_HUMAN, sp|P01861|IGHG4_HUMAN, sp|P01857|IGHG1_HUMAN
WRSTEYGEGYAC(+57.02)DTDL	51.44	1921.78	16	0.8	961.895	44	2760000	20780	Carbamidomethylation	C12:Carbamidomethylation:1000.00	sp|P07911|UROM_HUMAN
PVYPKWVGADHADD	51.42	1568.73	14	0.4	523.915	37.97	1060000	17497			sp|P19835|CEL_HUMAN
FVAQAGGADPDKFQGVIAE	51.4	1918.94	19	0.5	640.654	46.79	30500000	22295			sp|P39060|COIA1_HUMAN
FAQYLQQC(+57.02)PFEDHVKL	51.28	2021.97	16	0.3	674.995	53.7	1770000	25959	Carbamidomethylation	C8:Carbamidomethylation:1000.00	sp|P02768|ALBU_HUMAN
AQYDC(+57.02)LGC(+57.02)VHPISTQSPDLE	51.28	2289	20	2.2	1145.51	47.78	4370000	22789	Carbamidomethylation	C5:Carbamidomethylation:1000.00;C8:Carbamidomethylation:1000.00	sp|P01042|KNG1_HUMAN
SSSDTC(+57.02)GPC(+57.02)EPASC(+57.02)PPLPPLGC(+57.02)L	51.26	2458.03	23	0.8	820.349	62.5	17700000	30485	Carbamidomethylation	C6:Carbamidomethylation:1000.00;C9:Carbamidomethylation:1000.00;C14:Carbamidomethylation:1000.00;C22:Carbamidomethylation:1000.00	sp|Q16270|IBP7_HUMAN
LELEWPIQC(+57.02)PGAGLPVC(+57.02)TPEKD	51.22	2508.2	22	1.9	1255.11	63.45	646000	31066	Carbamidomethylation	C9:Carbamidomethylation:1000.00;C17:Carbamidomethylation:1000.00	sp|P22891|PROZ_HUMAN
LTQVLLGAGENTKTNL	51.07	1670.92	16	0.5	557.98	46.43	34800000	22060			sp|P05155|IC1_HUMAN
YLWVGTGASEAEKTGAQEL	51.07	2008.97	19	0.8	1005.49	53.46	1040000	25847			sp|P06396|GELS_HUMAN
LRLTEPADTITDAVKV	51	1740.96	16	0.4	581.327	51.49	8960000	24701			sp|P06870|KLK1_HUMAN
VQVFAPANALPARSEAAAVQP	50.99	2106.12	21	3	703.049	49.08	298000000	23396			sp|Q96FE7|P3IP1_HUMAN
SQDASDGLQRLHM(+15.99)LQ	50.93	1713.81	15	0.8	572.277	38.42	32400000	17646	Oxidation (M)	M13:Oxidation (M):1000.00	sp|Q9UNN8|EPCR_HUMAN
EAEDLQVGQVELGGGPGAGSLQPLALEGSLQ	50.91	3018.51	31	2.1	1007.18	64.7	15500000	31689			sp|P01308|INS_HUMAN
AVADTRDQADGSRASVDSGSSEEQGGSSRALVSTL	50.84	3465.62	35	1.1	867.412	37.97	14100000	17465			sp|P01833|PIGR_HUMAN
YRITEATKTVGSDT	50.83	1540.77	14	0.5	514.598	28.9	7600000	12330			sp|P01042|KNG1_HUMAN
LQDFRVVAQGVGIPEDSIFT	50.8	2190.13	20	0.8	731.05	63.4	4150000	31036			sp|P02760|AMBP_HUMAN
TPAPLDSVFSSSERAHQVLR	50.76	2196.13	20	1.1	733.049	49.83	364000	23915			sp|P04070|PROC_HUMAN
AMLSLGTKADTHDEIL	50.64	1713.86	16	0.3	572.293	48.88	1060000	23391			sp|P01009|A1AT_HUMAN
RVVAQGVGIPEDSIFTM(+15.99)	50.55	1833.93	17	0.7	917.971	53.96	9000000	26076	Oxidation (M)	M17:Oxidation (M):1000.00	sp|P02760|AMBP_HUMAN
EALPVSLSQGQPSRQ	50.54	1595.83	15	0.5	532.949	39.17	45800000	18146			sp|Q16819|MEP1A_HUMAN
ASVDSGSSEEQGGSSRALVSTLVPLG	50.43	2489.22	26	1.2	830.748	56.87	16400000	27603			sp|P01833|PIGR_HUMAN
FINDATDVNDALGYVTRF	50.38	2029.97	18	1.6	1015.99	64.65	211000	31714			sp|P12109|CO6A1_HUMAN
Q(-17.03)TRGATETASQGHLDLTQL	50.37	2008.98	19	0.9	670.667	47.98	26300000	22867	Pyro-glu from Q	Q1:Pyro-glu from Q:1000.00	sp|P39059|COFA1_HUMAN
IAVEWESNGQPEN(+.98)NYKTTPPVL	50.34	2486.2	22	0.7	829.738	54.69	88400000	26355	Deamidation (NQ)	N13:Deamidation (NQ):27.77	sp|P0DOX5|IGG1_HUMAN, sp|P01861|IGHG4_HUMAN, sp|P01857|IGHG1_HUMAN
YRITEATKTVGSDTF	50.3	1687.84	15	0.9	563.62	38.88	39600000	17940			sp|P01042|KNG1_HUMAN
GQLGITKVFSNGADL	50.26	1518.8	15	0.7	760.408	55.83	9690000	27084			sp|P01009|A1AT_HUMAN
VVVHPLAKPGADPC(+57.02)L	50.07	1571.85	15	1	524.957	37.72	2250000	17389	Carbamidomethylation	C14:Carbamidomethylation:1000.00	sp|P01133|EGF_HUMAN
Q(-17.03)EGGANTTSGPIRTPQIPEWL	50.06	2234.1	21	0.5	1118.05	65.3	4680000	32064	Pyro-glu from Q	Q1:Pyro-glu from Q:1000.00	sp|P16070|CD44_HUMAN
DVQYSPTARIHASQAV	50.05	1741.87	16	0.3	581.631	34.66	1660000	15684			sp|Q8NFZ8|CADM4_HUMAN
QRNEQEQPLGQWHLS	50.03	1848.89	15	0.4	617.302	43.9	5590000	20715			sp|O00391|QSOX1_HUMAN
IVERPLPGYPDAEAPEPSSAGAQAA	49.94	2492.22	25	1.7	1247.12	42.46	5360000	19969			sp|Q6NZI2|CAVN1_HUMAN
VFDPLSASDTGEYSC(+57.02)EA	49.93	1846.76	17	1.3	924.385	54.7	2420000	26484	Carbamidomethylation	C15:Carbamidomethylation:1000.00	sp|Q9Y624|JAM1_HUMAN
ATHPSC(+57.02)NNEHVIVF	49.86	1623.75	14	0.9	542.255	39.61	1720000	18389	Carbamidomethylation	C6:Carbamidomethylation:1000.00	sp|O60494|CUBN_HUMAN
LQRNEQEQPLGQWH	49.85	1761.85	14	0.6	588.291	34.02	4250000	15327			sp|O00391|QSOX1_HUMAN
SQDASDGLQRLHMLQ	49.7	1697.82	15	0.2	566.945	44.27	30700000	20776			sp|Q9UNN8|EPCR_HUMAN
QAAYGLSDQLAQAISDHYPVE	49.66	2275.08	21	0.8	759.365	62.9	1060000	30787			sp|P24855|DNAS1_HUMAN
VDPEQVVQRHVVL	49.62	1516.84	13	0.7	506.619	47.08	32300000	22346			sp|O95998|I18BP_HUMAN
LALEPGILDTANVEALRL	49.61	1907.07	18	0.8	954.543	65.44	553000	32162			sp|Q6EMK4|VASN_HUMAN
VKEPGC(+57.02)GC(+57.02)C(+57.02)M(+15.99)TC(+57.02)A	49.58	1544.56	13	1.5	773.284	19.34	1140000	6827	Carbamidomethylation; Oxidation (M)	C6:Carbamidomethylation:1000.00;C8:Carbamidomethylation:1000.00;C9:Carbamidomethylation:1000.00;M10:Oxidation (M):1000.00;C12:Carbamidomethylation:1000.00	sp|P24593|IBP5_HUMAN
VQVFAPANALPARSEAA	49.5	1710.91	17	-0.1	571.308	45	608000000	21268			sp|Q96FE7|P3IP1_HUMAN
LGYRLAYQGQDTPEVL	49.47	1821.93	16	0.6	608.315	52.8	23100000	25501			sp|P30530|UFO_HUMAN
ALRLAGLGLQQLDEGL	49.46	1665.94	16	0.8	833.977	63.55	1390000	31112			sp|Q6EMK4|VASN_HUMAN
IQVVENGESSQGRFSVQ	49.42	1862.91	17	0.9	932.462	38.38	1780000	17728			sp|P07911|UROM_HUMAN
LWVGTGASEAEKTGAQEL	49.41	1845.91	18	-0.1	616.31	47.28	5420000	22532			sp|P06396|GELS_HUMAN
IATLGKLSGLHGQDL	49.38	1521.85	15	0.4	508.29	45.62	8190000	21647			sp|P15309|PPAP_HUMAN
VLTGYQVDKNKDDELTGF	49.37	2041	18	0.6	681.34	45.83	22700000	21753			sp|P01040|CYTA_HUMAN
LVIDNGSGM(+15.99)C(+57.02)KAGFAGDDAPRAVF	49.34	2483.16	24	0.9	828.726	48.43	1840000	23157	Oxidation (M); Carbamidomethylation	M9:Oxidation (M):1000.00;C10:Carbamidomethylation:1000.00	sp|P0CG38|POTEI_HUMAN, sp|P0CG39|POTEJ_HUMAN, sp|A5A3E0|POTEF_HUMAN, sp|Q6S8J3|POTEE_HUMAN, sp|P63261|ACTG_HUMAN
RAHGQESAIFNE	49.32	1357.64	12	0.2	453.552	29.75	13600000	12840			sp|Q8WVN6|SCTM1_HUMAN
YVEKGTQGKIVDL	49.26	1448.79	13	0.4	483.936	34.71	12100000	15653			sp|P01009|A1AT_HUMAN
EEKAVADTRDQADGSRASVDSGSSEEQGGSSRALVSTLVPLG	49.22	4218.03	42	3.4	1055.52	84.65	70200000	38242			sp|P01833|PIGR_HUMAN
VHQERTLAFPLT	49.22	1410.76	12	0.5	471.261	45.42	3180000	21573			sp|Q9UNN8|EPCR_HUMAN
LVC(+57.02)DNGSGLC(+57.02)KAGFAGDDAPRAVF	49.21	2496.15	24	0.4	833.057	49.28	2050000	23563	Carbamidomethylation	C3:Carbamidomethylation:1000.00;C10:Carbamidomethylation:1000.00	sp|P63267|ACTH_HUMAN, sp|P62736|ACTA_HUMAN
FAKPEATEVSPNKGTL	49.16	1687.88	16	0	563.632	32.86	3270000	14682			sp|P50895|BCAM_HUMAN
VKQADSGSSEEKQLYNKYPDAVA	49.14	2526.22	23	0.2	632.562	36.25	13100000	16495			sp|P10451|OSTP_HUMAN
VETRPAGDGTFQKWAA	49.13	1732.85	16	0.4	578.624	38.12	526000	17586			sp|P17693|HLAG_HUMAN, sp|P04439|HLAA_HUMAN, sp|P30511|HLAF_HUMAN, sp|P10321|HLAC_HUMAN, sp|P13747|HLAE_HUMAN, sp|P01893|HLAH_HUMAN
AQYLQQC(+57.02)PFEDHVKLVNEVTE	49.12	2546.21	21	0.5	849.743	51.59	6760000	24812	Carbamidomethylation	C7:Carbamidomethylation:1000.00	sp|P02768|ALBU_HUMAN
LQRNEQEQPLGQWHLS	49.03	1961.97	16	-0.4	654.996	44.87	18700000	21266			sp|O00391|QSOX1_HUMAN
YGSGGC(+57.02)FWDNGHL	49.02	1468.58	13	0.8	735.298	51.49	22800000	24723	Carbamidomethylation	C6:Carbamidomethylation:1000.00	sp|Q96FE7|P3IP1_HUMAN
IILEHHVAQEPSPGQPSTF	49.02	2086.05	19	0.2	696.356	39.26	7190000	18198			sp|P98160|PGBM_HUMAN
AM(+15.99)LSLGTKADTHDEIL	49.01	1729.86	16	0.6	577.625	43.45	1570000	20478	Oxidation (M)	M2:Oxidation (M):1000.00	sp|P01009|A1AT_HUMAN
Q(-17.03)LRPISLPGVSSTEDLQDL	48.99	2050.06	19	1.3	1026.04	65.47	2450000	32181	Pyro-glu from Q	Q1:Pyro-glu from Q:1000.00	sp|O75071|EFC14_HUMAN
VQEVRDSHLTAVGKL	48.99	1650.91	15	0.7	413.733	35.86	3070000	16324			sp|P24855|DNAS1_HUMAN
FRVVAQGVGIPEDSIFTM(+15.99)	48.97	1981	18	0.6	661.339	59.85	17100000	29151	Oxidation (M)	M18:Oxidation (M):1000.00	sp|P02760|AMBP_HUMAN
RVLVPPLPSLNPGPALEEGQGLTL	48.91	2466.38	24	1.6	1234.2	65.11	1110000	31976			sp|Q96NY8|NECT4_HUMAN
LWQPIPVHTVPLSEDQL	48.89	1971.05	17	0.1	658.021	62	2530000	30311			sp|P15309|PPAP_HUMAN
ELTETGVEAAAASAISVARTL	48.79	2059.08	21	1	1030.55	67.68	389000	33375			sp|P05155|IC1_HUMAN
YWSDQGTDSGVPAKIASANM(+15.99)	48.78	2112.94	20	1.8	1057.48	41.31	1190000	19381	Oxidation (M)	M20:Oxidation (M):1000.00	sp|P98164|LRP2_HUMAN
VADTRDQADGSRASVDSGSSEEQGGSSRALVSTL	48.68	3394.58	34	1.1	849.652	37.67	5200000	17343			sp|P01833|PIGR_HUMAN
IFEKGGSYLGREVA	48.68	1524.79	14	0.5	509.271	37.68	1420000	17351			sp|O00391|QSOX1_HUMAN
APREPAIHSEGQW	48.63	1476.71	13	1.2	493.244	33.12	14600000	14795			sp|P10253|LYAG_HUMAN
VSEDPINDGEWHRVTA	48.63	1823.84	16	0.7	608.954	41.02	4630000	19162			sp|P98160|PGBM_HUMAN
GDMRLADGGATNQGRVEI	48.61	1858.9	18	0.4	620.638	38.38	947000	17738			sp|Q08380|LG3BP_HUMAN
VVVKDAAAPSQPLRIQAQDPEFSDL	48.6	2693.4	25	0.3	898.807	52.71	1410000	25449			sp|Q9HBB8|CDHR5_HUMAN
FAVGEYNKASNDM(+15.99)YHSRALQ	48.57	2316.06	20	0.4	580.021	34.76	1830000	15762	Oxidation (M)	M13:Oxidation (M):1000.00	sp|P01034|CYTC_HUMAN
DVSTPPTVLPDNFPRYPVGK	48.56	2198.14	20	0.2	733.718	52.47	5470000	25816			sp|P01344|IGF2_HUMAN
AKADAAPDEKVLDSGFREIENK	48.55	2402.21	22	2.3	601.559	84.67	832000	38131			sp|P01833|PIGR_HUMAN
YVRSTDFDRTLMSA	48.49	1660.79	14	0.4	554.602	43.35	782000	20446			sp|P11117|PPAL_HUMAN
VAWKADSSPVKAGVE	48.49	1542.8	15	0.2	515.274	33.37	18400000	14989			sp|P0DOY2|IGLC2_HUMAN, sp|P0DOY3|IGLC3_HUMAN
EEALPVSLSQGQPSRQ	48.39	1724.87	16	0.2	575.963	40.58	71100000	18863			sp|Q16819|MEP1A_HUMAN
LQDFRVVAQGVGIPEDS	48.38	1828.93	17	0.4	610.65	52.66	27000000	25344			sp|P02760|AMBP_HUMAN
LSLGTKADTHDEIL	48.37	1511.78	14	1	504.935	42.05	16800000	19719			sp|P01009|A1AT_HUMAN
FRTQTAPGGQGAPWAEEL	48.3	1914.92	18	0.9	958.467	52.23	42800000	25046			sp|Q8WZ75|ROBO4_HUMAN
LRTLNQPDSQLQLTTGNGLF	48.28	2215.16	20	1	1108.59	58.8	7610000	28656			sp|P01009|A1AT_HUMAN
AVLREDFQIQPRDM(+15.99)	48.25	1732.86	14	1	578.625	39.66	2020000	18405	Oxidation (M)	M14:Oxidation (M):1000.00	sp|Q8WZ75|ROBO4_HUMAN
AC(+57.02)ETFQYGGC(+57.02)M(+15.99)GNGNN	48.24	1794.64	16	1.1	898.326	34.21	1250000	15431	Carbamidomethylation; Oxidation (M)	C2:Carbamidomethylation:1000.00;C10:Carbamidomethylation:1000.00;M11:Oxidation (M):1000.00	sp|P02760|AMBP_HUMAN
PSDWDSRGKDSYETSQL	48.24	1969.87	17	0.9	657.628	36.52	2450000	16706			sp|P10451|OSTP_HUMAN
LVDPEQVVQRHVVL	48.2	1629.92	14	0	544.313	52.52	7670000	25281			sp|O95998|I18BP_HUMAN
AQLDEELGGTPVQSRVVQGKEPAHL	48.17	2657.38	25	1.2	665.351	44.53	4690000	21117			sp|P06396|GELS_HUMAN
VSWNSGALTSGVHTFPAVL	48.16	1941.99	19	0.7	972.003	63.35	1760000	31011			sp|P01860|IGHG3_HUMAN, sp|P0DOX5|IGG1_HUMAN, sp|P01861|IGHG4_HUMAN, sp|P01857|IGHG1_HUMAN, sp|P01859|IGHG2_HUMAN
WLGRHNLFDDENTAQ	48.14	1814.83	15	0.4	605.951	44.53	22200000	21044			sp|P06870|KLK1_HUMAN
QGVTSWGYVPC(+57.02)GTPNKPSVA	48.12	2104	20	1.6	1053.01	46.97	9460000	22349	Carbamidomethylation	C11:Carbamidomethylation:1000.00	sp|P06870|KLK1_HUMAN
LDFNYHRQEGM(+15.99)EA	48.1	1624.69	13	0.5	542.571	32.91	3430000	14739	Oxidation (M)	M11:Oxidation (M):1000.00	sp|P14384|CBPM_HUMAN
DVQYSPTARIHASQA	48.1	1642.81	15	0.5	548.609	30.54	22200000	13343			sp|Q8NFZ8|CADM4_HUMAN
AEEKAVADTRDQADGSRASVDSGSSEEQGGSSRALVSTLVPLG	48.07	4289.06	43	2.1	858.82	84.67	2800000	38128			sp|P01833|PIGR_HUMAN
VFEIGSPATTNGVVPADVIL	48.06	1998.07	20	1.8	1000.04	66.69	11800000	32778			sp|P14543|NID1_HUMAN
IVERPLPGYPDAEAPEPSSAGAQA	48.04	2421.18	24	1.7	1211.6	42.36	2310000	19936			sp|Q6NZI2|CAVN1_HUMAN
YLRVTTVASHTSDSDVPSGVTE	48.02	2320.12	22	0.9	774.379	37.93	3550000	17440			sp|P10909|CLUS_HUMAN
FEIGSPATTNGVVPADVIL	48.02	1899	19	1.1	950.506	65.93	2520000	32428			sp|P14543|NID1_HUMAN
ETYGEM(+15.99)ADC(+57.02)C(+57.02)AKQEPERNEC(+57.02)FLQHKDDNPN	47.96	3700.49	30	0.9	926.129	34.86	11400000	15792	Oxidation (M); Carbamidomethylation	M6:Oxidation (M):1000.00;C9:Carbamidomethylation:1000.00;C10:Carbamidomethylation:1000.00;C20:Carbamidomethylation:1000.00	sp|P02768|ALBU_HUMAN
VTWVRVDDEMPQHAVL	47.95	1893.94	16	0	632.32	53.05	727000	25631			sp|Q9BY67|CADM1_HUMAN
FGAKPVSLTGKQEDDL	47.94	1703.87	16	0.9	568.964	38.12	936000	17584			sp|P08697|A2AP_HUMAN
SQDASDGLQRLHM	47.92	1456.67	13	0.3	486.564	38.58	11200000	17800			sp|Q9UNN8|EPCR_HUMAN
FRVVAQGVGIPEDSIFT	47.91	1833.96	17	1.7	917.988	60.19	55700000	29301			sp|P02760|AMBP_HUMAN
VVENGESSQGRFSVQ	47.91	1621.77	15	0.2	541.596	29.99	112000000	13023			sp|P07911|UROM_HUMAN
FKQETLPSKSNESHDHM(+15.99)DDM	47.91	2391.01	20	0.4	598.759	28.76	1950000	12245	Oxidation (M)	M17:Oxidation (M):32.97	sp|P10451|OSTP_HUMAN
LQDFRVVAQGVGIPEDSIF	47.88	2089.08	19	2.2	1045.55	64.1	5010000	31410			sp|P02760|AMBP_HUMAN
EVQVFAPANALPARSEA	47.87	1768.91	17	0.7	590.643	46.73	153000000	22246			sp|Q96FE7|P3IP1_HUMAN
REVLVPEGPLYRVAGTA	47.85	1826.01	17	0.6	609.675	50.2	6560000	24069			sp|Q969P0|IGSF8_HUMAN
VQVFAPANALPARSEAAA	47.84	1781.94	18	0.2	594.987	45.32	16200000	21551			sp|Q96FE7|P3IP1_HUMAN
SVIDQSRVLNLGPITR	47.82	1767	16	0.8	590.007	49.93	8030000	23987			sp|P07911|UROM_HUMAN
VQVFAPANALPARSEA	47.8	1639.87	16	0	547.629	44.82	1240000000	21223			sp|Q96FE7|P3IP1_HUMAN
VVKPIDFETNRM(+15.99)	47.77	1463.74	12	0.3	488.921	34.66	1240000	15682	Oxidation (M)	M12:Oxidation (M):1000.00	sp|P19022|CADH2_HUMAN
IRSTDVDRTLMSA	47.73	1463.74	13	0.1	488.92	37.28	692000	17121			sp|P15309|PPAP_HUMAN
ITKQKWEAEPVY	47.72	1490.78	12	0.5	497.932	35.81	18400000	16221			sp|P25311|ZA2G_HUMAN
ALKAQLDSADIPKA	47.7	1439.8	14	0.8	480.94	37.72	1470000	17357			sp|O43692|PI15_HUMAN
VFAPANALPARSEA	47.69	1412.74	14	0.5	471.92	39.96	73500000	18600			sp|Q96FE7|P3IP1_HUMAN
FLTPDC(+57.02)KSLWNGDTGEC(+57.02)TDNA	47.67	2400	21	1.5	1201.01	50.55	349000	24268	Carbamidomethylation	C6:Carbamidomethylation:1000.00;C17:Carbamidomethylation:1000.00	sp|P01042|KNG1_HUMAN
EVQVFAPANALPARSEAA	47.64	1839.95	18	0.4	614.322	46.84	77300000	22270			sp|Q96FE7|P3IP1_HUMAN
AQYLQQC(+57.02)PFEDHVKL	47.5	1874.9	15	0.3	625.972	48.48	3490000	23133	Carbamidomethylation	C7:Carbamidomethylation:1000.00	sp|P02768|ALBU_HUMAN
LTWASRQEPSQGTTTF	47.47	1808.87	16	0.1	905.44	43.95	6550000	20702			sp|P01876|IGHA1_HUMAN
AVALTKGGEARGELF	47.46	1517.82	15	0.3	506.946	40.78	877000	19072			sp|P10253|LYAG_HUMAN
PALTTLTNHNRY	47.46	1399.72	12	0.8	467.58	33.82	2250000	15229			sp|P35555|FBN1_HUMAN
APPIQSRIVGGWE	47.43	1408.75	13	1.1	705.38	47.78	3190000	22768			sp|P06870|KLK1_HUMAN
YDC(+57.02)LGC(+57.02)VHPISTQSPDLE	47.4	2089.91	18	2.5	1045.96	46.48	2590000	22130	Carbamidomethylation	C3:Carbamidomethylation:1000.00;C6:Carbamidomethylation:1000.00	sp|P01042|KNG1_HUMAN
SALTSDNHGATYAFSGTHY	47.38	1998.87	19	-0.2	667.296	39.56	809000	18416			sp|P02790|HEMO_HUMAN
IDC(+57.02)NDKDLFKAVD	47.37	1551.72	13	0.2	518.248	41.07	2550000	19264	Carbamidomethylation	C3:Carbamidomethylation:1000.00	sp|P01042|KNG1_HUMAN
VAWKADGSPVKAGVE	47.36	1512.79	15	0.1	505.271	33.47	2710000	15046			sp|P0DOX8|IGL1_HUMAN, sp|P0CG04|IGLC1_HUMAN, sp|B9A064|IGLL5_HUMAN
DKLC(+57.02)TVATLRETYGEM(+15.99)	47.35	1901.89	16	1.1	634.969	41.65	1240000	19525	Carbamidomethylation; Oxidation (M)	C4:Carbamidomethylation:1000.00;M16:Oxidation (M):1000.00	sp|P02768|ALBU_HUMAN
EEKAVADTRDQADGSRASVDSGSSEEQGGSSRA	47.34	3338.48	33	1.3	835.628	22.78	6000000	8745			sp|P01833|PIGR_HUMAN
LWQGVEVGEAGQGKDF	47.3	1718.83	16	0.1	860.419	49.88	9490000	23891			sp|P98160|PGBM_HUMAN
VALANGKTGEVLDTKY	47.24	1677.89	16	0.3	560.304	38.07	605000	17582			sp|Q92520|FAM3C_HUMAN
DITFRSDYSNEKPFTG	47.2	1875.86	16	-0.1	626.294	44.08	1680000	20824			sp|O00187|MASP2_HUMAN
LGDKVTSYGGELRF	47.17	1540.79	14	0.4	514.603	47.03	811000	22404			sp|P98160|PGBM_HUMAN
YVEKGTQGKIVD	47.16	1335.7	12	-0.9	446.24	20.59	1510000	7577			sp|P01009|A1AT_HUMAN
YRDMDVVSGRSVPADI	47.15	1778.86	16	0.9	593.961	42.5	1050000	20002			sp|Q9UBX5|FBLN5_HUMAN
PARSEAAAVQPVIGISQR	47.05	1849.02	18	0.4	617.345	37.23	2270000	17064			sp|Q96FE7|P3IP1_HUMAN
PARSEAAAVQPVIGISQ	47.04	1692.92	17	1	565.312	41.31	12500000	19347			sp|Q96FE7|P3IP1_HUMAN
VVVHAGEDDLGRGGNQ	47.04	1621.78	16	0.8	541.6	25.52	1910000	10310			sp|P08294|SODE_HUMAN
AC(+57.02)SYPLDM(+15.99)KVSLK	47.04	1526.75	13	0.2	509.922	36.97	1170000	16908	Carbamidomethylation; Oxidation (M)	C2:Carbamidomethylation:1000.00;M8:Oxidation (M):1000.00	sp|P07911|UROM_HUMAN
FQTPSYTQPYQGSSVTL	46.99	1902.9	17	1.2	952.457	54	98500000	26074			sp|P07911|UROM_HUMAN
NDVTTRLRENELTY	46.98	1722.85	14	0.6	575.291	40.87	3910000	19124			sp|P13987|CD59_HUMAN
VQVAAVTGAGAGEPSRPVC(+57.02)L	46.97	1938	20	0.5	970.005	44.17	4340000	20852	Carbamidomethylation	C19:Carbamidomethylation:1000.00	sp|Q8WZ75|ROBO4_HUMAN
YRITVDPTTDGPTKE	46.97	1691.84	15	0.2	564.952	33.72	2520000	15176			sp|Q99715|COCA1_HUMAN
YVVSVYAQNPSGESQPLVQ	46.91	2064.02	19	2.1	1033.02	50.35	639000	24177			sp|P02751|FINC_HUMAN
TWLNPDPSQKQNLLAPQNAVSSEETND	46.85	2995.42	27	0.2	999.477	52.47	13800000	25231			sp|P10451|OSTP_HUMAN
PVVPKDWQQEC(+57.02)QLA	46.85	1696.82	14	1.3	849.419	44.58	1570000	21120	Carbamidomethylation	C11:Carbamidomethylation:1000.00	sp|P11117|PPAL_HUMAN
YGEGYAC(+57.02)DTDLRG	46.83	1475.6	13	0.7	738.806	33.97	1300000	15289	Carbamidomethylation	C7:Carbamidomethylation:1000.00	sp|P07911|UROM_HUMAN
M(+15.99)ENGKIKVLNQEL	46.82	1530.81	13	0.6	511.276	40.73	2110000	18985	Oxidation (M)	M1:Oxidation (M):1000.00	sp|P05090|APOD_HUMAN
VHRGFPEISFQPSSA	46.81	1657.82	15	0.8	553.614	48.83	5100000	23315			sp|P14543|NID1_HUMAN
FAGHYDTPYPLPKSDQ	46.8	1834.85	16	0.3	612.624	39.21	10100000	18147			sp|P15144|AMPN_HUMAN
YKTTPPVLDSDGSFFL	46.73	1785.88	16	0.8	893.947	63.3	2460000	30984			sp|P0DOX5|IGG1_HUMAN, sp|P01861|IGHG4_HUMAN, sp|P01857|IGHG1_HUMAN
TSLDLSDNPGLGERGLM	46.69	1773.86	17	0.7	887.934	52.8	1330000	25467			sp|P08571|CD14_HUMAN
VTVSSASPTSPKVFPLSL	46.68	1816	18	0.7	909.005	60.53	14900000	29479			sp|P0DOX2|IGA2_HUMAN
RVTTVASHTSDSDVPSGVTE	46.65	2043.97	20	1	1022.99	28.27	8220000	11964			sp|P10909|CLUS_HUMAN
SGSVIDQSRVLNLGPITR	46.61	1911.05	18	3	638.026	49.93	187000000	23827			sp|P07911|UROM_HUMAN
WGSPAASDDGRRTL	46.6	1487.71	14	0.5	496.91	31.34	3190000	13822			sp|Q14624|ITIH4_HUMAN
LAVALTKGGEARGEL	46.58	1483.84	15	0.6	495.618	37.67	925000	17359			sp|P10253|LYAG_HUMAN
LYVGTM(+15.99)LDGGDLSRF	46.54	1658.8	15	-0.1	830.404	55.98	0	27166	Oxidation (M)	M6:Oxidation (M):1000.00	sp|P07911|UROM_HUMAN
LQVGQVELGGGPGAGSLQPLALEGSLQ	46.53	2574.37	27	1.2	859.128	64.97	511000	31902			sp|P01308|INS_HUMAN
LRLAGLGLQQLDEGL	46.52	1594.9	15	1.1	798.459	63.15	6560000	30882			sp|Q6EMK4|VASN_HUMAN
HAGHGQQQKVIVV	46.5	1399.77	13	0.3	467.596	28.66	603000	12246			sp|P01133|EGF_HUMAN
VEVTGQYEREKAGF	46.46	1611.79	14	0.5	538.269	33.72	2490000	15174			sp|Q14624|ITIH4_HUMAN
VYVYWQTSESKT	46.44	1489.71	12	1.1	745.861	42.56	3130000	19987			sp|O75144|ICOSL_HUMAN
LVKELDRDTVFAL	46.41	1517.85	13	-0.2	506.955	54.46	1450000	26357			sp|P01009|A1AT_HUMAN
LAFDVNDEKNWGLSV	46.41	1705.83	15	1.1	853.922	61.81	2370000	30183			sp|P02763|A1AG1_HUMAN
EVQVFAPANALPARSEAAAVQPVIGISQ	46.39	2832.51	28	0.7	945.177	59.11	7600000	28757			sp|Q96FE7|P3IP1_HUMAN
Q(-17.03)ETEDPAC(+57.02)C(+57.02)SPIVPRNEWKAL	46.37	2482.13	21	1	1242.07	54.5	2100000	26351	Pyro-glu from Q; Carbamidomethylation	Q1:Pyro-glu from Q:1000.00;C8:Carbamidomethylation:1000.00;C9:Carbamidomethylation:1000.00	sp|O75594|PGRP1_HUMAN
GRPEAQPPPLSSEHKEPVAGDAVPGPKDGSAPEV	46.33	3401.69	34	0.6	681.343	42.31	17000000	19878			sp|O15240|VGF_HUMAN
AQYLQQC(+57.02)PFEDHVKLVNE	46.33	2217.05	18	0.9	740.024	47.33	4870000	22564	Carbamidomethylation	C7:Carbamidomethylation:1000.00	sp|P02768|ALBU_HUMAN
VRILSVSPIQAEQEL	46.31	1680.94	15	0.5	841.476	56.02	1090000	27227			sp|Q9HAT2|SIAE_HUMAN
DVAATGSLSTGTATR	46.3	1406.7	15	0.9	704.356	28.15	1660000	11896			sp|Q9UGT4|SUSD2_HUMAN
YLQQC(+57.02)PFEDHVKL	46.26	1675.8	13	0.4	559.607	45.98	962000	21855	Carbamidomethylation	C5:Carbamidomethylation:1000.00	sp|P02768|ALBU_HUMAN
PGSSGTGGTATWKPGSSGPGSTGS	46.23	2076.93	24	1.1	1039.47	29.6	7560000	12742			sp|P02671|FIBA_HUMAN
VIDQSRVLNLGPITR	46.23	1679.97	15	0.6	560.996	46.13	17100000	21909			sp|P07911|UROM_HUMAN
YGLSDQLAQAISDHYPVE	46.21	2004.94	18	1	1003.48	62.85	1840000	30748			sp|P24855|DNAS1_HUMAN
Q(-17.03)AFHLGKC(+57.02)PNPPVQENF	46.18	1964.92	17	1.3	983.467	50.8	5380000	24312	Pyro-glu from Q; Carbamidomethylation	Q1:Pyro-glu from Q:1000.00;C8:Carbamidomethylation:1000.00	sp|P05090|APOD_HUMAN
DVQYSPTARIHASQ	46.18	1571.77	14	0.4	524.929	29.65	9400000	12789			sp|Q8NFZ8|CADM4_HUMAN
VGPVIPQDWSTEC(+57.02)MTTNSHQGTEDSTD	46.14	2991.25	27	0.8	998.089	50.45	2450000	24207	Carbamidomethylation	C13:Carbamidomethylation:1000.00	sp|P15309|PPAP_HUMAN
LEWPIQC(+57.02)PGAGLPVC(+57.02)TPEKD	46.14	2266.08	20	0.7	1134.04	59.21	1690000	28854	Carbamidomethylation	C7:Carbamidomethylation:1000.00;C15:Carbamidomethylation:1000.00	sp|P22891|PROZ_HUMAN
DTTDGLGKVYYRE	46.12	1515.72	13	0.8	506.247	35.91	3210000	16357			sp|P14543|NID1_HUMAN
MENGKIKVLNQEL	46.09	1514.81	13	0.5	505.944	42.91	2370000	20242			sp|P05090|APOD_HUMAN
LLWQGVEVGEAGQGKDF	46.08	1831.91	17	1.3	916.962	57.52	8470000	27965			sp|P98160|PGBM_HUMAN
TIDEKGTEAAGAMFL	46.07	1552.74	15	0.6	777.378	53	4520000	25554			sp|P01009|A1AT_HUMAN
M(+15.99)RTEDLPKAVVF	46.02	1420.74	12	0.2	474.586	44.32	3810000	20965	Oxidation (M)	M1:Oxidation (M):1000.00	sp|P08637|FCG3A_HUMAN, sp|O75015|FCG3B_HUMAN
AEILNVAKGIRSF	46.01	1416.81	13	0.5	473.276	52.42	13600000	25200			sp|P39060|COIA1_HUMAN
FAEEKAVADTRDQADGSRASVDSGSSEEQGGSSRALVS	45.98	3855.77	38	0	964.949	35.41	2220000	16071			sp|P01833|PIGR_HUMAN
RVVAQGVGIPEDSIF	45.98	1585.85	15	1.1	793.93	55.68	24200000	26985			sp|P02760|AMBP_HUMAN
YVGTMLDGGDLSRF	45.94	1529.72	14	1	765.866	56.82	1870000	27608			sp|P07911|UROM_HUMAN
LQQC(+57.02)PFEDHVKLVNE	45.94	1854.89	15	0.5	619.304	42.16	7410000	19776	Carbamidomethylation	C4:Carbamidomethylation:1000.00	sp|P02768|ALBU_HUMAN
WVAPGPSTGSGRAGLEAAGDEL	45.92	2097.01	22	0.6	700.01	48.92	10400000	23389			sp|Q68CJ9|CR3L3_HUMAN
AVTTC(+57.02)TC(+57.02)QEGFTGDGL	45.9	1715.71	16	0.7	858.863	46.07	5710000	21908	Carbamidomethylation	C5:Carbamidomethylation:1000.00;C7:Carbamidomethylation:1000.00	sp|P07911|UROM_HUMAN
WVRVDDEM(+15.99)PQHAVL	45.89	1709.82	14	0.8	570.946	41.12	1940000	19266	Oxidation (M)	M8:Oxidation (M):1000.00	sp|Q9BY67|CADM1_HUMAN
VKEPGC(+57.02)GC(+57.02)C(+57.02)M(+15.99)TC(+57.02)AL	45.82	1657.64	14	1.1	829.826	29.75	2390000	12902	Carbamidomethylation; Oxidation (M)	C6:Carbamidomethylation:1000.00;C8:Carbamidomethylation:1000.00;C9:Carbamidomethylation:1000.00;M10:Oxidation (M):1000.00;C12:Carbamidomethylation:1000.00	sp|P24593|IBP5_HUMAN
ISLLEHRLEC(+57.02)GAND	45.78	1625.78	14	0.9	542.934	40.49	3590000	18848	Carbamidomethylation	C10:Carbamidomethylation:1000.00	sp|P07911|UROM_HUMAN
LDFNYHRQEGMEA	45.78	1608.7	13	0.9	537.24	37.62	3390000	17317			sp|P14384|CBPM_HUMAN
YWRSTEYGEGYAC(+57.02)D	45.77	1755.68	14	1.2	878.848	37.77	4920000	17369	Carbamidomethylation	C13:Carbamidomethylation:1000.00	sp|P07911|UROM_HUMAN
LKNVQLTDAGTYK	45.76	1449.78	13	0.5	484.267	31.27	629000	13801			sp|Q7Z7D3|VTCN1_HUMAN
YIVERPLPGYPDAEAPEPSSAGAQAA	45.75	2655.28	26	1.7	1328.65	46.53	6010000	22171			sp|Q6NZI2|CAVN1_HUMAN
TAVFQSQEAPAQGFSASF	45.68	1871.87	18	1.1	936.941	57.72	1390000	28074			sp|O60494|CUBN_HUMAN
FWTDTGINPRIESSSL	45.66	1821.89	16	0.4	911.951	55.39	946000	26865			sp|P01133|EGF_HUMAN
VFAPANALPARSEAA	45.62	1483.78	15	-0.4	495.599	40.11	42100000	18685			sp|Q96FE7|P3IP1_HUMAN
TETGVEAAAASAISVARTL	45.62	1816.95	19	0.9	606.658	65.25	1950000	32057			sp|P05155|IC1_HUMAN
VVEN(+.98)GESSQGRFSVQM(+15.99)	45.6	1769.79	16	1.5	885.901	31.66	6500000	13957	Deamidation (NQ); Oxidation (M)	N4:Deamidation (NQ):86.16;M16:Oxidation (M):1000.00	sp|P07911|UROM_HUMAN
YSQGSKGPGEDFRM(+15.99)ATL	45.6	1858.85	17	0.8	620.624	36.32	1470000	16602	Oxidation (M)	M14:Oxidation (M):1000.00	sp|P41222|PTGDS_HUMAN
VERVPFDAATLHTSTA	45.6	1713.87	16	0.6	572.296	41.12	1970000	19316			sp|P06396|GELS_HUMAN
LEIRDGGYEKSPLL	45.59	1588.85	14	0.3	530.622	44.95	3730000	21324			sp|O60494|CUBN_HUMAN
WESNGQPENNYKTTPPVL	45.57	2072.98	18	1.2	1037.5	44.32	13800000	20863			sp|P0DOX5|IGG1_HUMAN, sp|P01861|IGHG4_HUMAN, sp|P01857|IGHG1_HUMAN
FTDGSRPYGGFTAS	45.57	1461.65	14	0.9	731.833	37.62	21300000	17269			sp|O60494|CUBN_HUMAN
LTAGRTDPAHDVRVAV	45.56	1676.9	16	0.6	559.972	34.21	2960000	15437			sp|P12109|CO6A1_HUMAN
SALEEYTKKLNTQ	45.55	1523.78	13	0.7	508.934	37.92	2240000	17467			sp|P02647|APOA1_HUMAN
FIIQDRC(+57.02)PHTRDSTIQ	45.54	1985.97	16	0.6	662.998	33.37	2820000	14924	Carbamidomethylation	C7:Carbamidomethylation:1000.00	sp|P07911|UROM_HUMAN
SQDASDGLQRLHMLQISY	45.53	2060.99	18	-0.1	688.004	57.17	8190000	27727			sp|Q9UNN8|EPCR_HUMAN
PVDLSKWSGPLSL	45.52	1397.76	13	0.8	699.884	63.15	6720000	30863			sp|P30086|PEBP1_HUMAN
EVQVFAPANALPARSEAAAVQPVIG	45.52	2504.34	25	0.7	835.786	56.77	4130000	27546			sp|Q96FE7|P3IP1_HUMAN
LVC(+57.02)PVTRDHLGF	45.51	1412.72	12	0.3	471.914	43.8	1650000	20689	Carbamidomethylation	C3:Carbamidomethylation:1000.00	sp|P22792|CPN2_HUMAN
AVADTRDQADGSRASVDSGSSEEQGGSSRALVSTLVPLG	45.51	3831.85	39	0.8	958.968	54.5	17300000	26328			sp|P01833|PIGR_HUMAN
RAHGQESAIFNEVAPGY	45.5	1844.88	17	0.2	615.966	48.68	3170000	23238			sp|Q8WVN6|SCTM1_HUMAN
EKLEMSKFQPTL	45.47	1449.75	12	0.6	484.258	46.48	3690000	22139			sp|P05155|IC1_HUMAN
LTVPFEKHSTL	45.46	1270.69	11	0.2	424.571	41.86	2940000	19643			sp|O95336|6PGL_HUMAN
LKILSGDPYC(+57.02)EKDAQ	45.45	1735.85	15	0.8	579.622	37.92	773000	17449	Carbamidomethylation	C10:Carbamidomethylation:1000.00	sp|P43251|BTD_HUMAN
AKADAAPDEKVLDSGFR	45.44	1788.9	17	1.1	597.307	36.62	2110000	16756			sp|P01833|PIGR_HUMAN
SVSVERALAAKPGLDT	45.42	1612.88	16	0.7	538.633	39.56	1560000	18372			sp|P54802|ANAG_HUMAN
FRVVAQGVGIPEDSI	45.37	1585.85	15	0.8	793.929	52.33	67700000	25124			sp|P02760|AMBP_HUMAN
VTNERVEHIGF	45.37	1299.66	11	0.4	434.226	35.62	642000	16192			sp|O60494|CUBN_HUMAN
YC(+57.02)AGPAYLKGQVV	45.36	1424.71	13	1	713.363	42.91	762000	20209	Carbamidomethylation	C2:Carbamidomethylation:1000.00	sp|P22792|CPN2_HUMAN
YLQQC(+57.02)PFEDHVKLVNE	45.36	2017.96	16	0.1	673.658	45.12	1780000	21417	Carbamidomethylation	C5:Carbamidomethylation:1000.00	sp|P02768|ALBU_HUMAN
AVTGAGAGEPSRPVC(+57.02)LL	45.32	1653.85	17	0.8	827.932	45.37	4070000	21552	Carbamidomethylation	C15:Carbamidomethylation:1000.00	sp|Q8WZ75|ROBO4_HUMAN
SQDASDGLQRLHM(+15.99)	45.32	1472.67	13	0.6	491.896	28.71	12100000	12213	Oxidation (M)	M13:Oxidation (M):1000.00	sp|Q9UNN8|EPCR_HUMAN
VIRESSSTTGM(+15.99)VVG	45.31	1437.71	14	0.9	719.863	25.16	17300000	10068	Oxidation (M)	M11:Oxidation (M):1000.00	sp|P58400|NRX1B_HUMAN, sp|Q9P2S2|NRX2A_HUMAN, sp|Q9Y4C0|NRX3A_HUMAN, sp|P58401|NRX2B_HUMAN, sp|Q9ULB1|NRX1A_HUMAN, sp|Q9HDB5|NRX3B_HUMAN
GLKSVPKEISPDTTL	45.3	1583.88	15	0.4	528.965	39.81	2650000	18545			sp|P21810|PGS1_HUMAN
FQTPSYTQPYQGSSVTLSTE	45.28	2220.02	20	0.8	1111.02	50.05	8010000	23924			sp|P07911|UROM_HUMAN
MRTEDLPKAVVF	45.28	1404.74	12	0.5	469.254	48.33	3590000	23081			sp|P08637|FCG3A_HUMAN, sp|O75015|FCG3B_HUMAN
QVGQVELGGGPGAGSLQPLALEGSLQ	45.24	2461.28	26	0.4	821.433	63.25	2730000	30946			sp|P01308|INS_HUMAN
EVQVFAPANALPARSE	45.14	1697.87	16	-0.1	566.964	46.38	10700000	22084			sp|Q96FE7|P3IP1_HUMAN
EVSSPYFKVNSDGGL	45.13	1597.76	15	0.9	799.888	48.78	1200000	23308			sp|P55290|CAD13_HUMAN
EKLEM(+15.99)SKFQPTL	45.12	1465.75	12	0.4	489.589	38.02	4380000	17495	Oxidation (M)	M5:Oxidation (M):1000.00	sp|P05155|IC1_HUMAN
RVVAQGVGIPEDSIFT	45.07	1686.89	16	1.1	844.453	54.1	13100000	26107			sp|P02760|AMBP_HUMAN
RVEAPTTLGDNTAAN	45.07	1528.75	15	0.9	765.38	29.7	4350000	12806			sp|Q7Z5L0|VMO1_HUMAN
SIGHPTLPYRDNL	45.02	1481.76	13	0.6	494.928	40.33	3580000	18788			sp|O60494|CUBN_HUMAN
YVRSTDFDRTLM(+15.99)SA	45.01	1676.78	14	0.6	559.934	37.52	1060000	17260	Oxidation (M)	M12:Oxidation (M):1000.00	sp|P11117|PPAL_HUMAN
FRVVAQGVGIPEDSIF	45.01	1732.91	16	1	867.464	61.76	95600000	30080			sp|P02760|AMBP_HUMAN
LSRQELFPFGPGQGDL	45.01	1759.89	16	0.1	587.636	61.95	3870000	30306			sp|P14543|NID1_HUMAN
FAEEKAVADTRDQADGSRASVDSGSSEEQGGSSRA	45	3556.59	35	0.8	890.154	30.5	7470000	13275			sp|P01833|PIGR_HUMAN
TVLHQDWLNGKE	44.98	1438.72	12	0.1	480.58	39.31	1090000	18256			sp|P01860|IGHG3_HUMAN, sp|P0DOX5|IGG1_HUMAN, sp|P01861|IGHG4_HUMAN, sp|P01857|IGHG1_HUMAN
AAQYDGKGVGLGPGPMG	44.98	1573.76	17	0.4	787.884	40.01	2950000	18598			sp|P08123|CO1A2_HUMAN
DAHKSEVAHRFKDLGEEN	44.97	2080.99	18	0.5	521.255	47.48	7640000	22895			sp|P02768|ALBU_HUMAN
VFDPLSASDTGEYSC(+57.02)EAR	44.97	2002.86	18	0.7	1002.43	48.08	1160000	22967	Carbamidomethylation	C15:Carbamidomethylation:1000.00	sp|Q9Y624|JAM1_HUMAN
VWVGKDSQEEEKTEALTS	44.96	2034.97	18	0.6	679.331	33.57	0	15094			sp|P06396|GELS_HUMAN
WVSVVTPARDGPC(+57.02)GTVL	44.95	1812.92	17	0.2	605.313	53.45	73800000	25787	Carbamidomethylation	C13:Carbamidomethylation:1000.00	sp|P07911|UROM_HUMAN
FVRSVHPYEVAEV	44.95	1530.78	13	0.4	511.267	38.68	2360000	17849			sp|O60888|CUTA_HUMAN
FIEPSTENEFGLTSL	44.95	1682.8	15	1.1	842.408	64.51	2490000	31617			sp|Q9ULI3|HEG1_HUMAN
TIDEKGTEAAGAM(+15.99)FL	44.92	1568.74	15	1	785.376	45.98	3720000	21837	Oxidation (M)	M13:Oxidation (M):1000.00	sp|P01009|A1AT_HUMAN
VKEPGC(+57.02)GC(+57.02)C(+57.02)MTC(+57.02)A	44.91	1528.56	13	0.9	765.286	26.07	1840000	10619	Carbamidomethylation	C6:Carbamidomethylation:1000.00;C8:Carbamidomethylation:1000.00;C9:Carbamidomethylation:1000.00;C12:Carbamidomethylation:1000.00	sp|P24593|IBP5_HUMAN
AALKAQLDSADIPKA	44.88	1510.84	15	1	756.424	38.72	3610000	17860			sp|O43692|PI15_HUMAN
LKVTDADAPNTPAWEAV	44.87	1796.89	17	1	899.454	49.08	2450000	23483			sp|P12830|CADH1_HUMAN
EC(+57.02)FLQHKDDNPNLPR	44.86	1881.88	15	0	471.476	33.46	1770000	15021	Carbamidomethylation	C2:Carbamidomethylation:1000.00	sp|P02768|ALBU_HUMAN
DRGEC(+57.02)VPGEQEPEPILIPRV	44.85	2289.14	20	0.8	764.054	54.36	1470000	26329	Carbamidomethylation	C5:Carbamidomethylation:1000.00	sp|P02760|AMBP_HUMAN
DSIPVSNPSC(+57.02)PMIPLYR	44.82	1944.94	17	1.9	973.479	55.34	8010000	26750	Carbamidomethylation	C10:Carbamidomethylation:1000.00	sp|P14384|CBPM_HUMAN
YIRSTDVDRTLMSA	44.81	1626.8	14	-0.4	543.274	40.26	473000	18792			sp|P15309|PPAP_HUMAN
FHIRPATEGPGVL	44.78	1392.75	13	0.2	465.257	42.46	4850000	19975			sp|P39060|COIA1_HUMAN
LLWQGVEVGEAGQGKD	44.77	1684.84	16	0.5	843.427	50.8	1760000	24367			sp|P98160|PGBM_HUMAN
DAPGQYGAYFHDDGF	44.76	1658.66	15	1.1	830.338	54.21	6660000	26196			sp|P98160|PGBM_HUMAN
FILPSEGKMQQVENG	44.76	1675.82	15	0.7	838.918	46.13	2360000	21942			sp|P05154|IPSP_HUMAN
IVFLPQTDKC(+57.02)MTEQ	44.75	1708.82	14	0.7	855.414	47.43	10200000	22612	Carbamidomethylation	C10:Carbamidomethylation:1000.00	sp|P41222|PTGDS_HUMAN
LNPDPAEGPKPRPAVW	44.72	1742.91	16	0.4	581.976	39.46	4610000	18306			sp|Q8WZ75|ROBO4_HUMAN
FSVVINQLRLSDAGQ	44.72	1645.88	15	0.4	823.945	56.12	2200000	27229			sp|P01833|PIGR_HUMAN
IQVVENGESSQGRF	44.71	1548.75	14	0.7	775.383	35.52	9140000	16101			sp|P07911|UROM_HUMAN
ASVDSGSSEEQGGSSRALVSTL	44.7	2123	22	1.8	1062.51	41.75	4620000	19601			sp|P01833|PIGR_HUMAN
HAGHGQQQKVIV	44.7	1300.7	12	0.6	434.573	21.92	868000	8263			sp|P01133|EGF_HUMAN
IGLEC(+57.02)QSVTSRGDL	44.69	1533.75	14	0.2	767.879	40.97	1260000	19168	Carbamidomethylation	C5:Carbamidomethylation:1000.00	sp|Q9HD89|RETN_HUMAN
LNAPSDWDSRGKDSYETSQL	44.68	2268.03	20	1.2	757.016	42	6550000	19771			sp|P10451|OSTP_HUMAN
TSLDLSDNPGLGERGLMA	44.68	1844.89	18	0.1	923.452	52.52	1000000	25345			sp|P08571|CD14_HUMAN
VITDGRSDTQRDTTPLNV	44.67	1987	18	0.7	663.339	35.26	7850000	15961			sp|P12109|CO6A1_HUMAN
DVSTPPTVLPDNFPRYP	44.65	1913.95	17	0.1	957.982	58.42	5780000	28503			sp|P01344|IGF2_HUMAN
FTDGSRPYGGFTA	44.63	1374.62	13	0.3	688.316	39.86	3170000	18503			sp|O60494|CUBN_HUMAN
VC(+57.02)DN(+.98)GSGLC(+57.02)KAGFAGDDAPRAVF	44.58	2384.05	23	0.4	795.69	48.77	551000	23324	Carbamidomethylation; Deamidation (NQ)	C2:Carbamidomethylation:1000.00;N4:Deamidation (NQ):1000.00;C9:Carbamidomethylation:1000.00	sp|P63267|ACTH_HUMAN, sp|P62736|ACTA_HUMAN
YEYLRQSVGNEAE	44.56	1556.71	13	0.7	779.362	34.76	2410000	15709			sp|P05452|TETN_HUMAN
FVQPPTKIC(+57.02)VGC(+57.02)PRDIPTNSPELEETL	44.55	3096.53	27	0.7	775.138	54.46	50400000	26304	Carbamidomethylation	C9:Carbamidomethylation:1000.00;C12:Carbamidomethylation:1000.00	sp|P01042|KNG1_HUMAN
QQAEKARLQGGVL	44.53	1396.78	13	0.3	466.599	29.75	3210000	12842			sp|P11117|PPAL_HUMAN
IVDPAISSSGPAGSYRPYDE	44.52	2079.97	20	1.2	1040.99	43.55	2440000	20508			sp|P10253|LYAG_HUMAN
SVTEQDSKDSTYSLSSTL	44.49	1946.9	18	1.4	974.455	43.4	2930000	20451			sp|P01834|IGKC_HUMAN, sp|P0DOX7|IGK_HUMAN
GYRLAYQGQDTPEVL	44.48	1708.84	15	0.6	855.427	48.68	12100000	23260			sp|P30530|UFO_HUMAN
Q(-17.03)EEAQSWGHSSEQDGLRVPR	44.48	2278.04	20	1.1	760.352	39.46	1710000	18335	Pyro-glu from Q	Q1:Pyro-glu from Q:1000.00	sp|Q86UX2|ITIH5_HUMAN
M(+15.99)GNAGATGLERFTGSL	44.45	1596.76	16	0.7	799.385	53.05	8060000	25625	Oxidation (M)	M1:Oxidation (M):1000.00	sp|P39059|COFA1_HUMAN
AAQYDGKGVGLGPGPM(+15.99)G	44.37	1589.75	17	1.1	795.882	33.67	3370000	15111	Oxidation (M)	M16:Oxidation (M):1000.00	sp|P08123|CO1A2_HUMAN
EETLTHTITKL	44.36	1284.69	11	1.3	429.238	38.63	32300000	17822			sp|P01042|KNG1_HUMAN
NVFAKPEATEVSPNKGTL	44.29	1900.99	18	0.1	634.669	37.82	728000	17419			sp|P50895|BCAM_HUMAN
AVEWESN(+.98)GQPENNYKTTPPVL	44.29	2373.11	21	0.6	1187.56	50.3	4690000	24145	Deamidation (NQ)	N7:Deamidation (NQ):11.10	sp|P0DOX5|IGG1_HUMAN, sp|P01861|IGHG4_HUMAN, sp|P01857|IGHG1_HUMAN
DKIQSSHNFQL	44.28	1315.65	11	0.6	439.557	36.82	2170000	16880			sp|Q8NBJ4|GOLM1_HUMAN
LTAGRTDPAHDVRV	44.27	1506.79	14	0.8	503.27	28.43	1800000	12078			sp|P12109|CO6A1_HUMAN
YSVSDVQYNSHGATAD	44.27	1712.73	16	1	857.37	33.67	2490000	15136			sp|O43451|MGA_HUMAN
VEWESNGQPENNYKTTPPVL	44.24	2301.09	20	1.5	1151.55	48.33	10300000	23032			sp|P0DOX5|IGG1_HUMAN, sp|P01861|IGHG4_HUMAN, sp|P01857|IGHG1_HUMAN
IGGAPDVATLTGGRF	44.24	1430.75	15	1.1	716.382	55.59	809000	26932			sp|P98160|PGBM_HUMAN
FGTVGVPEHTYR	44.22	1361.67	12	0.6	454.898	32.52	1920000	14505			sp|P04216|THY1_HUMAN
VDISQDNALRDEMRA	44.19	1731.82	15	0.9	578.28	40.33	1790000	18811			sp|Q9H299|SH3L3_HUMAN
VSITYGTPFAARGADF	44.19	1671.83	16	0.9	836.919	55.97	2010000	27149			sp|P07204|TRBM_HUMAN
ATKTVGSDTFYSF	44.18	1422.67	13	0.8	712.34	48.97	23400000	23443			sp|P01042|KNG1_HUMAN
LQQC(+57.02)PFEDHVKLVNEVTE	44.1	2184.05	18	1.7	1093.03	47.53	12700000	22701	Carbamidomethylation	C4:Carbamidomethylation:1000.00	sp|P02768|ALBU_HUMAN
WFDPAQGNPNEEVAR	44.1	1728.79	15	1.1	865.399	43.06	15600000	20247			sp|P15328|FOLR1_HUMAN
FTAVFQSQEAPAQGFSASF	44.08	2018.94	19	1.2	1010.48	62.9	580000	30793			sp|O60494|CUBN_HUMAN
WQGVEVGEAGQGKDF	44.07	1605.74	15	-0.2	803.877	44.82	6630000	21251			sp|P98160|PGBM_HUMAN
MGNAGATGLERFTGSL	44.06	1580.76	16	1.1	791.388	54.9	4750000	26561			sp|P39059|COFA1_HUMAN
VKQADSGSSEEKQLYNKYPDAVAT	44.02	2627.27	24	-0.5	876.762	36.06	7180000	16414			sp|P10451|OSTP_HUMAN
VVEN(+.98)GESSQGRFSVQM	43.99	1753.79	16	4.3	877.906	41.75	0	19616	Deamidation (NQ)	N4:Deamidation (NQ):79.02	sp|P07911|UROM_HUMAN
LVIVGGKDIQGSLQD	43.97	1540.85	15	0.5	771.429	45.37	3100000	21556			sp|P55290|CAD13_HUMAN
LVYKERVGEYSL	43.96	1454.78	12	0.6	485.932	41.75	785000	19621			sp|P02743|SAMP_HUMAN
YVKLYDGDSENANL	43.96	1599.74	14	1.2	800.877	41.7	1300000	19602			sp|O60494|CUBN_HUMAN
TGLSMDGGGSPKGDVDP	43.95	1588.7	17	1.2	795.359	34.57	6090000	15585			sp|P54710|ATNG_HUMAN
VDNHDNQRGHGAGGASIL	43.94	1816.86	18	0.1	606.625	26.76	1750000	11082			sp|P04745|AMY1_HUMAN, sp|P19961|AMY2B_HUMAN, sp|P04746|AMYP_HUMAN
SVTEQDSKDSTYSL	43.93	1558.7	14	0.7	780.356	33.72	3050000	15147			sp|P01834|IGKC_HUMAN, sp|P0DOX7|IGK_HUMAN
LQDFRVVAQGVGIPEDSI	43.93	1942.02	18	0.3	648.345	58.71	8440000	28587			sp|P02760|AMBP_HUMAN
LFAEEKAVADTRDQADGSR	43.91	2078	19	-0.1	693.673	32.72	1380000	14599			sp|P01833|PIGR_HUMAN
LRLPEKVPSAPPQE	43.88	1559.87	14	0.7	520.962	37.92	16800000	17393			sp|Q8WZ75|ROBO4_HUMAN
VVVKLFDSDPIT	43.87	1331.73	12	0.3	666.873	54.46	10200000	26354			sp|P10909|CLUS_HUMAN
TWLNPDPSQKQNLLA	43.87	1723.89	15	0.3	862.95	52.47	22800000	25204			sp|P10451|OSTP_HUMAN
KSPIFGPEEVNSVEGNSVS	43.85	1974.95	19	1.1	988.483	45.37	11500000	21487			sp|P01833|PIGR_HUMAN
QGITSWGSEPC(+57.02)ALPERPSL	43.85	2084	19	1	1043.01	54.46	6470000	26312	Carbamidomethylation	C11:Carbamidomethylation:1000.00	sp|P07288|KLK3_HUMAN
LTDKLYWC(+57.02)DAKQ	43.83	1539.74	12	0.6	514.253	39.07	1010000	18117	Carbamidomethylation	C8:Carbamidomethylation:1000.00	sp|P01133|EGF_HUMAN
LKVVHPLAQPKAEDD	43.8	1658.9	15	0.8	553.973	29	681000	12446			sp|P01133|EGF_HUMAN
TVEPVPEGAQLSFGNF	43.8	1690.82	16	0.7	846.416	63.25	1510000	30952			sp|P98160|PGBM_HUMAN
TQFSDSTVQSGGSHTALGDRS	43.79	2136.97	21	0.7	713.329	29.64	3850000	12838			sp|Q9ULI3|HEG1_HUMAN
VVESIGHPTLPYRDNL	43.78	1808.94	16	-0.2	603.987	44.87	1810000	21283			sp|O60494|CUBN_HUMAN
VAGARAVGFGGDF	43.78	1222.61	13	0.4	612.311	45.83	2370000	21778			sp|P16444|DPEP1_HUMAN
TWLNPDPSQKQNL	43.73	1539.77	13	-1	514.262	44.77	1690000	21225			sp|P10451|OSTP_HUMAN
TVDKSRWQQGNV	43.69	1416.71	12	0.2	473.243	26.15	2300000	10720			sp|P0DOX5|IGG1_HUMAN, sp|P01857|IGHG1_HUMAN, sp|P01859|IGHG2_HUMAN
SDDGM(+15.99)GIQAGEPDPPEEPLTSQASVPPHQLRL	43.68	3383.59	32	0.7	1128.87	49.43	3700000	23717	Oxidation (M)	M5:Oxidation (M):1000.00	sp|P30530|UFO_HUMAN
ISDGSGSGTGFQATF	43.64	1430.63	15	0	716.322	49.28	3860000	23607			sp|O60494|CUBN_HUMAN
QVGQVELGGGPGAGSLQP	43.63	1649.84	18	0.3	825.924	47.48	828000	22678			sp|P01308|INS_HUMAN
TRC(+57.02)PDGQFC(+57.02)PVAC(+57.02)C(+57.02)LDPGGAS	43.6	2323.94	21	1.1	1162.98	45.93	1760000	21845	Carbamidomethylation	C3:Carbamidomethylation:1000.00;C9:Carbamidomethylation:1000.00;C13:Carbamidomethylation:1000.00;C14:Carbamidomethylation:1000.00	sp|P28799|GRN_HUMAN
ALRNTGMETPTGVC(+57.02)AAL	43.59	1760.86	17	1.4	881.434	45.52	2300000	21633	Carbamidomethylation	C14:Carbamidomethylation:1000.00	sp|P08571|CD14_HUMAN
PEPPVSGEM(+15.99)DDN(+.98)SLSPEAC(+57.02)YEC(+57.02)KINGYPKR	43.58	3455.5	30	0.6	864.88	39.86	9930000	18743	Oxidation (M); Deamidation (NQ); Carbamidomethylation	M9:Oxidation (M):1000.00;N12:Deamidation (NQ):65.74;C19:Carbamidomethylation:1000.00;C22:Carbamidomethylation:1000.00	sp|P35555|FBN1_HUMAN
YKTTPPVLDSDGSF	43.57	1525.73	14	0.8	763.871	45.62	20400000	21637			sp|P0DOX5|IGG1_HUMAN, sp|P01861|IGHG4_HUMAN, sp|P01857|IGHG1_HUMAN
FGASAGTGDLSDNHDIIS	43.56	1775.8	18	1.1	888.904	42.46	6570000	19944			sp|Q12907|LMAN2_HUMAN
TVILNQLTSRDAGF	43.56	1533.82	14	0.6	767.914	54	747000	26144			sp|P01833|PIGR_HUMAN
LRVAPEEHPVL	43.55	1258.7	11	0.8	420.575	36.82	7780000	16857			sp|A5A3E0|POTEF_HUMAN, sp|P60709|ACTB_HUMAN, sp|P63261|ACTG_HUMAN
VTQISSTNHPVKVGLSDA	43.52	1851.97	18	0.3	618.329	33.97	1600000	15329			sp|Q6UX71|PXDC2_HUMAN
FLLVPRELSGSSPVL	43.51	1612.92	15	0.7	807.466	63.24	480000	30963			sp|P10253|LYAG_HUMAN
FQTPSYTQPYQGSSVT	43.5	1789.82	16	0.8	895.914	44.16	108000000	20740			sp|P07911|UROM_HUMAN
GPTGTGESKC(+57.02)PLM	43.48	1333.6	13	0.6	667.807	30.54	3630000	13316	Carbamidomethylation	C10:Carbamidomethylation:1000.00	sp|P02766|TTHY_HUMAN
GLSM(+15.99)DGGGSPKGDVDPF	43.45	1650.72	17	1.3	826.366	41.7	2430000	19571	Oxidation (M)	M4:Oxidation (M):1000.00	sp|P54710|ATNG_HUMAN
FLQHKDDNPNLPR	43.42	1592.81	13	0.5	531.942	27.36	2560000	11421			sp|P02768|ALBU_HUMAN
LETGVPSRFSGSGSGTDFT	43.42	1900.88	19	1.4	951.447	43.06	1280000	20293			sp|P01594|KV133_HUMAN, sp|P01593|KVD33_HUMAN
WAEPGSVISRGNSVT	43.41	1558.77	15	0.7	780.393	40.73	2270000	19018			sp|A6NI73|LIRA5_HUMAN
LSLPQEPYSFSEPAQQA	43.41	1890.9	17	0.7	946.456	56.02	1580000	27179			sp|P10253|LYAG_HUMAN
LSLPQEPYSFSEPAQQ	43.4	1819.86	16	1.5	910.938	55.59	3930000	26938			sp|P10253|LYAG_HUMAN
LWQPIPVHTVPLSE	43.4	1614.88	14	0.6	808.445	57.22	3370000	27804			sp|P15309|PPAP_HUMAN
PVTKSFNRGEC(+57.02)	43.4	1293.61	11	0.5	432.211	18.51	1320000	6429	Carbamidomethylation	C11:Carbamidomethylation:1000.00	sp|P01834|IGKC_HUMAN, sp|P0DOX7|IGK_HUMAN
VQVFAPANALPARSE	43.39	1568.83	15	0.4	523.95	44.51	72300000	21048			sp|Q96FE7|P3IP1_HUMAN
DDILASPPRLPEPQPYPGAP	43.38	2129.08	20	0.6	710.699	56.47	6280000	27438			sp|P39060|COIA1_HUMAN
LGETRDAC(+57.02)GC(+57.02)C(+57.02)PMC(+57.02)A	43.35	1756.65	15	0.9	879.329	30.42	3160000	13318	Carbamidomethylation	C8:Carbamidomethylation:1000.00;C10:Carbamidomethylation:1000.00;C11:Carbamidomethylation:1000.00;C14:Carbamidomethylation:1000.00	sp|Q16270|IBP7_HUMAN
FSVAITPDHLEPRL	43.33	1593.85	14	0.3	532.29	53.95	1100000	26125			sp|P12109|CO6A1_HUMAN
YKTTPPMLDSDGSF	43.28	1557.7	14	0.4	779.857	47.38	2560000	22595			sp|P01859|IGHG2_HUMAN
VIDNGSGMC(+57.02)KAGFAGDDAPRAVF	43.22	2354.08	23	0.9	785.699	46.87	931000	22378	Carbamidomethylation	C9:Carbamidomethylation:1000.00	sp|P0CG38|POTEI_HUMAN, sp|P0CG39|POTEJ_HUMAN, sp|A5A3E0|POTEF_HUMAN, sp|Q6S8J3|POTEE_HUMAN, sp|P63261|ACTG_HUMAN
AC(+57.02)DDYRLC(+57.02)ERY	43.21	1519.62	11	0.3	507.546	33.01	3260000	14767	Carbamidomethylation	C2:Carbamidomethylation:1000.00;C8:Carbamidomethylation:1000.00	sp|P08493|MGP_HUMAN
FSRDGWQLQVQGGVAQL	43.21	1887.96	17	0.1	630.326	57.42	7580000	27916			sp|Q8WVN6|SCTM1_HUMAN
IPVKQADSGSSEEKQL	43.21	1714.87	16	0.9	572.631	25.46	3060000	10226			sp|P10451|OSTP_HUMAN
AVGEYNKASNDMYHSRALQ	43.21	2153	19	0.3	718.671	31.91	2490000	14089			sp|P01034|CYTC_HUMAN
EEAPSLRPAPPPISGGG	43.21	1630.83	17	0.8	816.422	38.68	8250000	17774			sp|P02675|FIBB_HUMAN
ANDRESVENLAKSSNSGQQGVW	43.18	2375.11	22	1	792.71	41.91	4190000	19669			sp|P14543|NID1_HUMAN
ALHEIPVKKGEGAEL	43.18	1589.88	15	0.4	530.966	34.46	1150000	15581			sp|Q16270|IBP7_HUMAN
AVLREDFQIQPRDM(+15.99)VA	43.17	1902.96	16	0.9	635.327	42.51	6120000	19973	Oxidation (M)	M14:Oxidation (M):1000.00	sp|Q8WZ75|ROBO4_HUMAN
LVC(+57.02)PVTRDHLGFQ	43.16	1540.78	13	0.3	514.6	40.73	697000	19015	Carbamidomethylation	C3:Carbamidomethylation:1000.00	sp|P22792|CPN2_HUMAN
EVIDLGGEPIKSSDYFGNGRVTE	43.15	2481.2	23	-0.1	828.073	51.87	563000	25030			sp|P04745|AMY1_HUMAN, sp|P19961|AMY2B_HUMAN, sp|P04746|AMYP_HUMAN
VQYKTQVVAGTNY	43.12	1469.75	13	1.1	735.882	34.02	5030000	15328			sp|P01040|CYTA_HUMAN
YRLAYQGQDTPEVL	43.12	1651.82	14	1	826.917	48.33	5000000	23066			sp|P30530|UFO_HUMAN
VALTKGGEARGEL	43.11	1299.71	13	0.5	434.245	27.87	13300000	11755			sp|P10253|LYAG_HUMAN
LKNGERIEKVEHSDL	43.11	1765.93	15	0.3	589.65	37.57	1360000	17370			sp|P61769|B2MG_HUMAN
AVAGPEMQTGRNNF	43.1	1490.69	14	1.7	746.354	35.06	1130000	15878			sp|Q12805|FBLN3_HUMAN
AQELPQQLTSPGYPEPYGKGQESSTDIKAPEGF	43.08	3548.69	33	0.6	888.18	51.94	3440000	25053			sp|Q9NZP8|C1RL_HUMAN
VIDLGGEPIKSSDY	43.08	1491.75	14	1	746.879	45.42	775000	21602			sp|P04745|AMY1_HUMAN, sp|P19961|AMY2B_HUMAN, sp|P04746|AMYP_HUMAN
AQVKGLSTQGGNVG	43.05	1314.69	14	0	658.351	25.74	1680000	10471			sp|P07306|ASGR1_HUMAN
YVKWIEDTIAENS	43.05	1566.76	13	0.4	784.384	55.49	2360000	26936			sp|P06870|KLK1_HUMAN
SRDGWQLQVQGGVAQL	43.04	1740.89	16	0.5	871.451	54.7	15500000	26438			sp|Q8WVN6|SCTM1_HUMAN
SC(+57.02)ETKKLGQSLDC(+57.02)NAEV	43.02	1937.88	17	0.7	646.967	32.96	3070000	14769	Carbamidomethylation	C2:Carbamidomethylation:1000.00;C13:Carbamidomethylation:1000.00	sp|P01042|KNG1_HUMAN
AYKAIPVAQDLNA	42.99	1372.73	13	0.6	687.374	42.25	5390000	19841			sp|P10451|OSTP_HUMAN
IPVKQADSGSSE	42.98	1216.59	12	0.8	609.303	17.14	985000	5673			sp|P10451|OSTP_HUMAN
FVHWQEPRAPLQGTL	42.97	1777.93	15	0.9	593.649	51.97	6240000	24996			sp|P30530|UFO_HUMAN
WLNPDPSQKQNLLA	42.97	1622.84	14	0	541.953	48.73	25400000	23289			sp|P10451|OSTP_HUMAN
FIFPPSDEQLKSGTA	42.96	1635.81	15	0.5	818.913	50.78	46700000	24749			sp|P01834|IGKC_HUMAN, sp|P0DOX7|IGK_HUMAN
FRTQTAPGGQGAPWAEELL	42.95	2028.01	19	0.7	1015.01	60.93	2630000	29689			sp|Q8WZ75|ROBO4_HUMAN
C(+57.02)PIFTKIQGTC(+57.02)	42.93	1323.63	11	0.7	662.822	40.54	1860000	18894	Carbamidomethylation	C1:Carbamidomethylation:1000.00;C11:Carbamidomethylation:1000.00	sp|P60022|DEFB1_HUMAN
LAQAISDHYPVE	42.91	1341.66	12	0.4	671.835	38.07	2750000	17528			sp|P24855|DNAS1_HUMAN
ALNIRVGGTGMF	42.87	1234.65	12	0.2	618.331	54.25	410000	26253			sp|P07911|UROM_HUMAN
TSLDLSDNPGLGERGLM(+15.99)A	42.86	1860.89	18	0.9	931.451	47.98	993000	22930	Oxidation (M)	M17:Oxidation (M):1000.00	sp|P08571|CD14_HUMAN
YKAIPVAQDLNAPSD	42.84	1600.81	15	1.1	801.411	41.5	1090000	19471			sp|P10451|OSTP_HUMAN
NAPSDWDSRGKDSYETSQL	42.83	2154.95	19	0.8	719.322	37.72	4100000	17391			sp|P10451|OSTP_HUMAN
AQAISDHYPVEVM(+15.99)LK	42.77	1715.86	15	1.1	572.958	41.51	344000	19514	Oxidation (M)	M13:Oxidation (M):1000.00	sp|P24855|DNAS1_HUMAN
VDALHEIPVKKGEGAEL	42.77	1803.97	17	1	602.331	41.17	1450000	19268			sp|Q16270|IBP7_HUMAN
PGSSGTGGTATWKPG	42.77	1359.64	15	0.8	680.827	27.94	12300000	11723			sp|P02671|FIBA_HUMAN
VRTEWTPAPGPVDAYE	42.76	1786.85	16	0.7	894.432	46.58	1190000	22181			sp|P22105|TENX_HUMAN
DEAGSEADHEGTHSTKRG	42.75	1882.8	18	1.8	942.409	11.55	13200000	3089			sp|P02671|FIBA_HUMAN
PVIQTESEHKPPVNGSY	42.7	1880.93	17	0.3	627.982	30.54	1870000	13368			sp|Q9H0W9|CK054_HUMAN
VAEGTFAHLSNL	42.69	1257.64	12	0.4	629.824	48.68	643000	23306			sp|P22792|CPN2_HUMAN
GQLGITKVFSNGADLSG	42.68	1662.86	17	0.5	832.435	52.66	359000	25423			sp|P01009|A1AT_HUMAN
LDIYGITRDQAGE	42.66	1449.71	13	0.9	725.861	47.53	2440000	22663			sp|Q7Z3B1|NEGR1_HUMAN
WRSTEYGEGYAC(+57.02)D	42.62	1592.62	13	0.8	797.316	34.31	1190000	15482	Carbamidomethylation	C12:Carbamidomethylation:1000.00	sp|P07911|UROM_HUMAN
VTIFDKQVQPRSPAE	42.6	1713.9	15	0.1	572.308	37.82	1970000	17414			sp|P98164|LRP2_HUMAN
VKEPGC(+57.02)GC(+57.02)C(+57.02)MTC(+57.02)AL	42.59	1641.64	14	1.3	821.829	37.52	3730000	17191	Carbamidomethylation	C6:Carbamidomethylation:1000.00;C8:Carbamidomethylation:1000.00;C9:Carbamidomethylation:1000.00;C12:Carbamidomethylation:1000.00	sp|P24593|IBP5_HUMAN
GQLGITKVFSNGAD	42.58	1405.72	14	0.3	703.866	47.08	1560000	22482			sp|P01009|A1AT_HUMAN
VTWVRVDDEM(+15.99)PQHAVL	42.57	1909.94	16	0.7	637.652	46.97	1470000	22428	Oxidation (M)	M10:Oxidation (M):1000.00	sp|Q9BY67|CADM1_HUMAN
AVLREDFQIQPRDM	42.57	1716.86	14	0.7	573.294	46.18	2180000	21959			sp|Q8WZ75|ROBO4_HUMAN
ITENLGHPRGIAVD	42.56	1490.78	14	0.4	497.935	33.57	3780000	15123			sp|P98164|LRP2_HUMAN
SDQLAQAISDHYPVE	42.56	1671.77	15	1.2	836.894	49.73	933000	23818			sp|P24855|DNAS1_HUMAN
DQLAAGGLRFTDF	42.54	1409.69	13	0.6	705.853	60.33	1820000	29435			sp|P15289|ARSA_HUMAN
AWKADSSPVKAGVE	42.53	1443.74	14	1.1	722.875	29.85	941000	12939			sp|P0DOY2|IGLC2_HUMAN, sp|P0DOY3|IGLC3_HUMAN
FSGSC(+57.02)APC(+57.02)ADGTDFPQL	42.53	1828.74	17	0.3	915.375	56.22	2040000	27268	Carbamidomethylation	C5:Carbamidomethylation:1000.00;C8:Carbamidomethylation:1000.00	sp|P02787|TRFE_HUMAN
LC(+57.02)RPGPGLGPDNQTEE	42.51	1738.79	16	0.9	870.404	31.66	2280000	13981	Carbamidomethylation	C2:Carbamidomethylation:1000.00	sp|Q9Y6H6|KCNE3_HUMAN
IC(+57.02)VGC(+57.02)PRDIPTNSPEL	42.5	1826.87	16	1.1	914.439	45.47	7620000	21601	Carbamidomethylation	C2:Carbamidomethylation:1000.00;C5:Carbamidomethylation:1000.00	sp|P01042|KNG1_HUMAN
KSPIFGPEEVNSVEGNS	42.48	1788.85	17	0.4	895.432	43.7	9430000	20521			sp|P01833|PIGR_HUMAN
VQEVRDSHLTAVGKLLDNL	42.44	2106.14	19	2.6	527.543	84.62	692000	38124			sp|P24855|DNAS1_HUMAN
ALHPEEDPEGRQGRLLG	42.44	1872.94	17	0.4	469.243	32.91	1230000	14741			sp|Q96GW7|PGCB_HUMAN
AVALTKGGEARGEL	42.43	1370.75	14	3.3	457.925	29.45	55400000	12650			sp|P10253|LYAG_HUMAN
VEVLPKAGALNSNDAF	42.43	1643.85	16	0.5	822.932	48.68	2310000	23258			sp|P06396|GELS_HUMAN
VIRESSSTTGMVVG	42.43	1421.72	14	0.9	711.866	32.28	19300000	14308			sp|P58400|NRX1B_HUMAN, sp|Q9P2S2|NRX2A_HUMAN, sp|Q9Y4C0|NRX3A_HUMAN, sp|P58401|NRX2B_HUMAN, sp|Q9ULB1|NRX1A_HUMAN, sp|Q9HDB5|NRX3B_HUMAN
YIVERPLPGYPDAEAPEPSSAGAQA	42.42	2584.24	25	2	1293.13	46.53	2180000	22173			sp|Q6NZI2|CAVN1_HUMAN
IDLGGEPIKSSDYFGNGRVTE	42.42	2253.09	21	0.8	752.037	48.18	3100000	22985			sp|P04745|AMY1_HUMAN, sp|P19961|AMY2B_HUMAN, sp|P04746|AMYP_HUMAN
AFDVNDEKNWGLSV	42.42	1592.75	14	0.5	797.38	56.47	1900000	27418			sp|P02763|A1AG1_HUMAN
NKFTETNPQVYYQ	42.38	1630.76	13	0.9	816.388	38.07	977000	17537			sp|P98164|LRP2_HUMAN
DSLGREAKC(+57.02)YNELNG	42.38	1724.78	15	0.9	575.933	32.52	8000000	14531	Carbamidomethylation	C9:Carbamidomethylation:1000.00	sp|P00995|ISK1_HUMAN
VVKLFDSDPIT	42.38	1232.67	11	0.5	617.339	50.2	1490000	24070			sp|P10909|CLUS_HUMAN
LSDPEQGVEVTGQYEREKAGF	42.36	2338.11	21	0.4	780.375	44.08	8110000	20773			sp|Q14624|ITIH4_HUMAN
REDFQIQPRDM(+15.99)VA	42.34	1619.77	13	0.3	540.931	34.66	3520000	15603	Oxidation (M)	M11:Oxidation (M):1000.00	sp|Q8WZ75|ROBO4_HUMAN
LWQADTQVTSGVVTF	42.33	1650.83	15	1.3	826.419	62.55	1380000	30616			sp|Q9UNN8|EPCR_HUMAN
VTGQYEREKAGF	42.32	1383.68	12	0.5	462.233	27.18	1090000	11340			sp|Q14624|ITIH4_HUMAN
FVSPALELSGALRF	42.32	1505.82	14	0.9	753.918	65.93	3510000	32379			sp|P14543|NID1_HUMAN
TWEGQQFQGKAAI	42.32	1462.72	13	1	732.367	42.41	1050000	19980			sp|P61970|NTF2_HUMAN
WQPIPVHTVPLSEDQL	42.31	1857.96	16	0.6	929.987	58.28	2700000	28327			sp|P15309|PPAP_HUMAN
IQVVENGESSQGRFSVQM	42.31	1993.95	18	1	997.983	46.73	4420000	22260			sp|P07911|UROM_HUMAN
YAGVVQYSHSQMQE	42.3	1625.71	14	0.9	813.864	34.26	2620000	15495			sp|P12109|CO6A1_HUMAN
QEVDEQPQHPLHVTYAGAA	42.27	2088.99	19	0.9	697.335	34.02	2050000	15306			sp|P30086|PEBP1_HUMAN
AVAGGARMPC(+57.02)AEL	42.25	1301.62	13	0.7	651.817	39.56	2800000	18359	Carbamidomethylation	C10:Carbamidomethylation:1000.00	sp|P18065|IBP2_HUMAN
IEVSKIDGSHRTVL	42.25	1552.86	14	-0.2	518.625	36.11	864000	16498			sp|P98164|LRP2_HUMAN
AAFPAWGTQDEGTLE	42.24	1591.72	15	0.6	796.864	57.22	4580000	27833			sp|Q6UVK1|CSPG4_HUMAN
FQTPSYTQPYQGSSVTLSTEAFL	42.23	2551.21	23	1.5	1276.61	64.74	1860000	31765			sp|P07911|UROM_HUMAN
WVRVDDEMPQHAVL	42.21	1693.82	14	0.9	565.615	47.78	2050000	22767			sp|Q9BY67|CADM1_HUMAN
VVINQLRLSDAGQ	42.18	1411.78	13	0.3	706.895	43.7	5560000	20617			sp|P01833|PIGR_HUMAN
FDPLSSSSSNKERVVT	42.16	1751.87	16	0.4	584.963	35.61	710000	16195			sp|P15144|AMPN_HUMAN
VATLRETYGEM	42.13	1268.61	11	0.6	635.31	38.48	1790000	17768			sp|P02768|ALBU_HUMAN
QQC(+57.02)PFEDHVKL	42.11	1399.66	11	0.5	467.558	39.81	716000	18527	Carbamidomethylation	C3:Carbamidomethylation:1000.00	sp|P02768|ALBU_HUMAN
VVINQLRLSDAGQY	42.1	1574.84	14	0.4	788.427	48.98	236000	23468			sp|P01833|PIGR_HUMAN
FTVNFGDTEEAKKQINDY	42.1	2117.99	18	0.4	707.003	48.08	918000	23009			sp|P01009|A1AT_HUMAN
YFIAGAAPTKEEL	42.09	1408.72	13	0.4	705.368	46.23	2580000	22015			sp|O95445|APOM_HUMAN
FDVNDEKNWGLSV	42.06	1521.71	13	0.7	761.861	55.97	4390000	27143			sp|P02763|A1AG1_HUMAN
EAPSLRPAPPPISGGGY	42.06	1664.85	17	-0.5	833.431	43.45	1360000	20437			sp|P02675|FIBB_HUMAN
AAVAGPEMQTGRNNF	42.06	1561.73	15	-0.5	781.871	36.21	1250000	16484			sp|Q12805|FBLN3_HUMAN
VVTGFYNKPTL	42.04	1237.67	11	0.3	619.842	43.95	4390000	20723			sp|A6NI73|LIRA5_HUMAN
TC(+57.02)LVKGFYPSDI	42.04	1398.69	12	0.3	700.349	53.4	2250000	25782	Carbamidomethylation	C2:Carbamidomethylation:1000.00	sp|P01860|IGHG3_HUMAN, sp|P0DOX5|IGG1_HUMAN, sp|P01861|IGHG4_HUMAN, sp|P01857|IGHG1_HUMAN, sp|P01859|IGHG2_HUMAN
C(+57.02)PVGC(+57.02)AKC(+57.02)AQGC(+57.02)IC(+57.02)	42.02	1639.64	14	1	820.826	26.71	182000	11060	Carbamidomethylation	C1:Carbamidomethylation:1000.00;C5:Carbamidomethylation:1000.00;C8:Carbamidomethylation:1000.00;C12:Carbamidomethylation:1000.00;C14:Carbamidomethylation:1000.00	sp|P80297|MT1X_HUMAN, sp|P13640|MT1G_HUMAN, sp|P02795|MT2_HUMAN
MQQKLVDQNIFSF	41.99	1596.8	13	0.5	799.405	60.94	1740000	29730			sp|P07339|CATD_HUMAN
FEELKSRLDTL	41.98	1349.72	11	0.1	450.913	43.65	2210000	20614			sp|P05452|TETN_HUMAN
LRVEAPTTLGDNTAAN	41.95	1641.83	16	1.1	821.923	38.12	1740000	17566			sp|Q7Z5L0|VMO1_HUMAN
LYVGTMLDGGDLSRF	41.94	1642.8	15	0.2	822.407	62.7	328000	30724			sp|P07911|UROM_HUMAN
VKWIEDTIAENS	41.93	1403.69	12	1	702.853	47.78	2550000	22806			sp|P06870|KLK1_HUMAN
LVTGKTAEYDVAYGESHL	41.93	1951.95	18	1	651.658	47.78	789000	22820			sp|P12109|CO6A1_HUMAN
PVDLSKWSGPLSLQE	41.92	1654.86	15	0.7	828.434	59.6	2940000	29124			sp|P30086|PEBP1_HUMAN
SVEEEGVRRALDF	41.92	1505.75	13	1.6	502.923	47.37	21500000	22562			sp|P01034|CYTC_HUMAN
VVLQWFTENSK	41.88	1349.7	11	0.5	675.855	56.02	8620000	27141			sp|P15144|AMPN_HUMAN
SIGLEC(+57.02)QSVTSRGDL	41.87	1620.78	15	0.6	811.395	41.95	1280000	19748	Carbamidomethylation	C6:Carbamidomethylation:1000.00	sp|Q9HD89|RETN_HUMAN
IEKTNEERKTLLSNL	41.86	1786.98	15	0.5	447.751	45.9	12000000	21698			sp|P10909|CLUS_HUMAN
SGGC(+57.02)FWDNGHL	41.85	1248.5	11	2.2	625.256	49.03	95300000	23410	Carbamidomethylation	C4:Carbamidomethylation:1000.00	sp|Q96FE7|P3IP1_HUMAN
VKELDRDTVFAL	41.84	1404.76	12	0.5	469.26	50.6	2180000	24231			sp|P01009|A1AT_HUMAN
IVKVQDINDNPPEF	41.84	1626.83	14	1	814.419	46.43	585000	22120			sp|P55287|CAD11_HUMAN
YVYWQTSESKT	41.83	1390.64	11	0.7	696.327	38.18	1630000	17609			sp|O75144|ICOSL_HUMAN
YWRSTEYGEGYA	41.83	1480.63	12	1.1	741.319	38.18	1630000	17576			sp|P07911|UROM_HUMAN
VLKGDGPVQGIINF	41.82	1455.81	14	0.6	728.91	57.17	4410000	27731			sp|P00441|SODC_HUMAN
LQQC(+57.02)PFEDHVKL	41.8	1512.74	12	0.9	505.253	42.61	6380000	19998	Carbamidomethylation	C4:Carbamidomethylation:1000.00	sp|P02768|ALBU_HUMAN
AEIYKNGPVEGAF	41.78	1393.69	13	0.6	697.85	42.86	1030000	20194			sp|P07858|CATB_HUMAN
ALASSHPLSTPASEINTPAQISEL	41.76	2433.24	24	0.4	1217.62	53.85	1810000	26056			sp|P15144|AMPN_HUMAN
LWQADTQVTSGVVT	41.76	1503.76	14	0.7	752.885	49.23	4200000	23552			sp|Q9UNN8|EPCR_HUMAN
VLLGAGENTKTNL	41.75	1328.73	13	0.3	665.371	38.58	2270000	17823			sp|P05155|IC1_HUMAN
FRISHELDSASSEVN	41.74	1689.8	15	-0.2	564.271	37.42	563000	17231			sp|P10451|OSTP_HUMAN
VNLDGSYRVTL	41.74	1235.65	11	-0.1	618.832	48.73	1970000	23264			sp|P98164|LRP2_HUMAN
PKWVGDLPN(+.98)GRVC(+57.02)P	41.73	1594.79	14	0.3	532.604	44.41	3290000	20967	Deamidation (NQ); Carbamidomethylation	N9:Deamidation (NQ):1000.00;C13:Carbamidomethylation:1000.00	sp|Q96DR8|MUCL1_HUMAN
EETLTHTITKLNA	41.72	1469.77	13	0.8	490.931	37.14	502000	17033			sp|P01042|KNG1_HUMAN
VATWLNPDPSQKQNL	41.71	1709.87	15	1	855.943	48.08	7380000	22894			sp|P10451|OSTP_HUMAN
KVVHPLAQPKAEDD	41.69	1545.82	14	0.6	516.278	21.5	1620000	8012			sp|P01133|EGF_HUMAN
TALQPM(+15.99)VSALNIR	41.67	1428.78	13	-0.1	715.394	45.27	1760000	21510	Oxidation (M)	M6:Oxidation (M):1000.00	sp|P07911|UROM_HUMAN
GITKVFSNGAD	41.67	1107.56	11	0.1	554.784	34.36	529000	15524			sp|P01009|A1AT_HUMAN
AAVAGPEM(+15.99)QTGRNNF	41.66	1577.73	15	0.7	789.869	29.9	1240000	12970	Oxidation (M)	M8:Oxidation (M):1000.00	sp|Q12805|FBLN3_HUMAN
YSDSSISGKGFL	41.66	1259.6	12	-0.4	630.807	45.04	758000	21446			sp|O60494|CUBN_HUMAN
LFPPKPKDTLM(+15.99)	41.62	1301.71	11	0.3	434.908	34.46	36600000	15227	Oxidation (M)	M11:Oxidation (M):1000.00	sp|P01860|IGHG3_HUMAN, sp|P0DOX5|IGG1_HUMAN, sp|P01861|IGHG4_HUMAN, sp|P01857|IGHG1_HUMAN, sp|P01859|IGHG2_HUMAN
AC(+57.02)ETFQYGGC(+57.02)MGNGNNF	41.62	1925.71	17	0.4	963.862	50.3	414000	24131	Carbamidomethylation	C2:Carbamidomethylation:1000.00;C10:Carbamidomethylation:1000.00	sp|P02760|AMBP_HUMAN
IGGAPDVATLTGGRFSSGITG	41.61	1932.99	21	0.8	967.501	54.95	425000	26627			sp|P98160|PGBM_HUMAN
PAISSSGPAGSYRPYDEG	41.61	1809.82	18	1	905.915	36.11	1230000	16449			sp|P10253|LYAG_HUMAN
VENGESSQGRFSVQM(+15.99)	41.59	1669.74	15	1	835.875	28.8	6240000	12269	Oxidation (M)	M15:Oxidation (M):1000.00	sp|P07911|UROM_HUMAN
LRVEAPTTLGDNTAANN	41.57	1755.88	17	0.5	878.943	37.82	1630000	17369			sp|Q7Z5L0|VMO1_HUMAN
LSRQELFPFGPGQGDLE	41.56	1888.93	17	0.7	630.65	59.93	12300000	29196			sp|P14543|NID1_HUMAN
FQYDTWKQSTQ	41.55	1430.65	11	1.1	716.33	38.88	1550000	17998			sp|P01344|IGF2_HUMAN
TQVLLGAGENTKTNL	41.55	1557.84	15	1.1	779.925	41.41	13100000	19368			sp|P05155|IC1_HUMAN
YVGTM(+15.99)LDGGDLSRF	41.54	1545.71	14	0.9	773.863	50.25	4550000	24059	Oxidation (M)	M5:Oxidation (M):1000.00	sp|P07911|UROM_HUMAN
ESGVPSRFSGSGSGTEF	41.53	1686.75	17	0.2	844.38	40.2	1470000	18727			sp|P01602|KV105_HUMAN
DAREQWPQC(+57.02)PTIKE	41.5	1756.82	14	1	586.613	38.18	1180000	17639	Carbamidomethylation	C9:Carbamidomethylation:1000.00	sp|P07858|CATB_HUMAN
SSYWESAKTAAQN	41.49	1441.65	13	0.3	721.83	33.47	1150000	15052			sp|P02655|APOC2_HUMAN
VETKVNRIDM	41.45	1203.63	10	0	402.216	28.18	837000	11950			sp|P98164|LRP2_HUMAN
AKGSVYIGGAPDVATL	41.45	1517.81	16	0.2	759.91	48.68	1970000	23269			sp|P98160|PGBM_HUMAN
Q(-17.03)RHSPQEAPHVQY	41.43	1558.73	13	0.1	520.582	27.31	2120000	11415	Pyro-glu from Q	Q1:Pyro-glu from Q:1000.00	sp|P26992|CNTFR_HUMAN
WVSVVTPARDGPC(+57.02)GTV	41.42	1699.84	16	0.4	850.923	45.67	1390000	21701	Carbamidomethylation	C13:Carbamidomethylation:1000.00	sp|P07911|UROM_HUMAN
AVVAVEPDRRNQSPVDQGATGA	41.41	2236.12	22	-0.4	746.379	30.14	1550000	13119			sp|P18827|SDC1_HUMAN
GSQPVGGQAHMVL	41.41	1279.63	13	0.8	640.824	38.38	7860000	17660			sp|P22891|PROZ_HUMAN
FVEAVEQNTLQEF	41.39	1552.74	13	0.5	777.376	56.92	1850000	27635			sp|Q9H299|SH3L3_HUMAN
LGYRLAYQGQDTPEVLM(+15.99)D	41.38	2083.99	18	1	1043	50.45	371000	24237	Oxidation (M)	M17:Oxidation (M):1000.00	sp|P30530|UFO_HUMAN
FTTKGVTSVSQIFHSPDL	41.38	1963.01	18	0.4	655.341	59.06	5880000	28917			sp|P05155|IC1_HUMAN
FVHARTPHAEDMAE	41.36	1609.73	14	0.3	537.583	27.31	1790000	11419			sp|P55290|CAD13_HUMAN
VAM(+15.99)TPRSEGSSVNL	41.35	1462.71	14	0.8	732.361	30.76	5180000	13384	Oxidation (M)	M3:Oxidation (M):1000.00	sp|P00734|THRB_HUMAN
EKQLYNKYPDAVAT	41.35	1638.83	14	1.2	820.419	31.99	619000	14198			sp|P10451|OSTP_HUMAN
ALFQTPSYTQPYQGSS	41.34	1773.82	16	0.7	887.917	51.49	4290000	24727			sp|P07911|UROM_HUMAN
WVGTGASEAEKTGAQELL	41.33	1845.91	18	1.5	923.962	48.83	1030000	23375			sp|P06396|GELS_HUMAN
VKPLQVEPPEPVVA	41.33	1500.86	14	0.1	751.433	45.07	14100000	21399			sp|Q13477|MADCA_HUMAN
ADLDTTDGLGKVYYRE	41.32	1814.87	16	0.6	605.963	41.7	320000	19598			sp|P14543|NID1_HUMAN
FSHAVSSNGNAVEDPMEIL	41.31	2015.93	19	1.3	1008.97	56.87	6190000	27624			sp|P12830|CADH1_HUMAN
SAPQHWSC(+57.02)PEGTL	41.26	1468.64	13	0.7	735.327	39.31	52300000	18152	Carbamidomethylation	C8:Carbamidomethylation:1000.00	sp|P01133|EGF_HUMAN
RSDYSNEKPFTG	41.25	1399.64	12	0.3	467.552	26.24	682000	10801			sp|O00187|MASP2_HUMAN
TIDEKGTEAAGAM(+15.99)F	41.24	1455.66	14	1	728.834	34.51	419000	15621	Oxidation (M)	M13:Oxidation (M):1000.00	sp|P01009|A1AT_HUMAN
VQYKTQVVAGTN	41.23	1306.69	12	-0.7	654.35	25.9	1100000	10572			sp|P01040|CYTA_HUMAN
PGLKM(+15.99)TMDKTGLLL	41.23	1532.83	14	0.4	511.95	49.79	838000	23841	Oxidation (M)	M5:Oxidation (M):0.00	sp|Q14624|ITIH4_HUMAN
GLSMDGGGSPKGDVDP	41.21	1487.66	16	1	744.835	33.32	2820000	14928			sp|P54710|ATNG_HUMAN
SGGC(+57.02)FWDNGHLYRE	41.18	1696.71	14	0.9	566.575	42.31	983000	19928	Carbamidomethylation	C4:Carbamidomethylation:1000.00	sp|Q96FE7|P3IP1_HUMAN
FVVYTYNKEGTL	41.18	1432.72	12	0.8	717.368	46.83	483000	22330			sp|Q13443|ADAM9_HUMAN
VVTPARDGPC(+57.02)GTVL	41.17	1440.74	14	0.8	721.376	38.02	35000000	17415	Carbamidomethylation	C10:Carbamidomethylation:1000.00	sp|P07911|UROM_HUMAN
AETC(+57.02)VPVLRC(+57.02)NTAA	41.17	1560.74	14	0.8	781.376	36.92	5530000	16829	Carbamidomethylation	C4:Carbamidomethylation:1000.00;C10:Carbamidomethylation:1000.00	sp|P07911|UROM_HUMAN
VVEQM(+15.99)C(+57.02)ITQYER	41.15	1570.71	12	1.1	786.362	33.87	1950000	15251	Oxidation (M); Carbamidomethylation	M5:Oxidation (M):1000.00;C6:Carbamidomethylation:1000.00	sp|P04156|PRIO_HUMAN
PVSLSQGQPSRQ	41.15	1282.66	12	1.4	642.338	23.51	65400000	9079			sp|Q16819|MEP1A_HUMAN
LGGEPIKSSDYFGNGRVTE	41.15	2024.98	19	0.2	676	40.11	864000	18657			sp|P04745|AMY1_HUMAN, sp|P19961|AMY2B_HUMAN, sp|P04746|AMYP_HUMAN
SVVINQLRLSDAGQ	41.14	1498.81	14	0.6	750.411	45.62	2110000	21679			sp|P01833|PIGR_HUMAN
VLWGSPAASDDGRRTL	41.13	1699.86	16	0.3	567.628	42.1	963000	19800			sp|Q14624|ITIH4_HUMAN
VTPARDGPC(+57.02)GTVL	41.11	1341.67	13	0.5	671.842	34.56	3430000	15604	Carbamidomethylation	C9:Carbamidomethylation:1000.00	sp|P07911|UROM_HUMAN
LRILAGPAGDSNV	41.11	1281.7	13	0.3	641.858	43.06	487000	20305			sp|P04275|VWF_HUMAN
IVVIQNPARQTL	41.1	1350.8	12	0.1	676.405	42.76	397000	20178			sp|Q8NFZ8|CADM4_HUMAN
GITKVFSNGADL	41.07	1220.64	12	0.7	611.327	45.42	4130000	21565			sp|P01009|A1AT_HUMAN
YTLPPSREEM(+15.99)TKNQVS	41.07	1894.91	16	0.6	632.643	26.9	3400000	11142	Oxidation (M)	M10:Oxidation (M):1000.00	sp|P01860|IGHG3_HUMAN, sp|P01859|IGHG2_HUMAN
FSHAVSSNGNAVEDPM(+15.99)EIL	41.06	2031.92	19	1.1	1016.97	46.13	8500000	21914	Oxidation (M)	M16:Oxidation (M):1000.00	sp|P12830|CADH1_HUMAN
FVLKTPSAAYL	41.01	1208.68	11	0.3	605.346	53.8	5860000	26001			sp|P06396|GELS_HUMAN
LQELNQPRDGFQLSLGNAL	41.01	2112.1	19	0.7	1057.05	60.89	869000	29743			sp|P05154|IPSP_HUMAN
SC(+57.02)VAC(+57.02)SRFPNF	41.01	1343.58	11	0.4	672.794	46.58	1810000	22169	Carbamidomethylation	C2:Carbamidomethylation:1000.00;C5:Carbamidomethylation:1000.00	sp|O95998|I18BP_HUMAN
YLAPNNLKPVVAEF	41	1573.85	14	0.7	787.931	56.62	5740000	27472			sp|P02787|TRFE_HUMAN
AAQYDGKGVGLGPGP	40.97	1385.69	15	0.7	693.853	35.01	8440000	15823			sp|P08123|CO1A2_HUMAN
TGLSMDGGGSPKGDVDPFYYD	40.97	2176.93	21	1.3	1089.47	54.35	2590000	26283			sp|P54710|ATNG_HUMAN
LWQGVEVGEAGQGKD	40.96	1571.76	15	1.1	786.886	41.31	1590000	19404			sp|P98160|PGBM_HUMAN
VVGQLKADEDPIMGF	40.95	1617.81	15	1.2	809.91	56.82	2210000	27576			sp|P61970|NTF2_HUMAN
TWARHGESGSM(+15.99)	40.95	1233.52	11	0.9	412.18	14.36	1900000	4275	Oxidation (M)	M11:Oxidation (M):1000.00	sp|P15151|PVR_HUMAN
VKIQSFLGGAPTEDL	40.92	1573.84	15	0.6	787.924	57.42	467000	27946			sp|Q13421|MSLN_HUMAN
LLRLTEPADTITDA	40.9	1527.81	14	0.6	764.913	48.53	11400000	23137			sp|P06870|KLK1_HUMAN
IDWTKIEPSVNF	40.88	1447.73	12	0.5	724.874	62.55	1840000	30613			sp|Q12907|LMAN2_HUMAN
WLNPDPSQKQNLLAPQNAVSSEETND	40.88	2894.37	26	1.2	965.796	49.68	15300000	23722			sp|P10451|OSTP_HUMAN
EILPYSGSMMGGKD	40.86	1483.67	14	1.3	742.841	46.48	1460000	22110			sp|Q9UGT4|SUSD2_HUMAN
VIKGARDSHAGL	40.8	1222.68	12	0.9	408.566	19.48	7560000	6904			sp|Q8WVN6|SCTM1_HUMAN
YKAIPVAQDLNA	40.8	1301.7	12	1.3	651.856	41.56	16200000	19443			sp|P10451|OSTP_HUMAN
PGC(+57.02)SPSC(+57.02)PLERF	40.79	1405.61	12	0.7	703.812	42.45	8680000	19881	Carbamidomethylation	C3:Carbamidomethylation:1000.00;C7:Carbamidomethylation:1000.00	sp|P15309|PPAP_HUMAN
YEYLRQSVGNE	40.79	1356.63	11	0.3	679.322	33.92	2610000	15255			sp|P05452|TETN_HUMAN
LRQLGPQPQDIIY	40.77	1539.84	13	1.1	770.927	48.98	34100000	23388			sp|P09564|CD7_HUMAN
FSLRVEAPTTLGDNTAAN	40.77	1875.93	18	0.6	938.972	49.58	613000	23768			sp|Q7Z5L0|VMO1_HUMAN
VENGESSQGRFSVQM	40.76	1653.74	15	0.6	827.877	39.26	5910000	18161			sp|P07911|UROM_HUMAN
ITVLPQQPRNLHL	40.75	1527.89	13	0.5	510.303	46.63	468000	22196			sp|P30530|UFO_HUMAN
VYRPDQVSAVDSY	40.73	1497.71	13	0.6	749.861	37.97	4320000	17471			sp|P24855|DNAS1_HUMAN
VNYPAKPTLY	40.72	1164.62	10	1.9	583.316	38.82	8760000	17939			sp|P02749|APOH_HUMAN
SGSVIDQSRVLN	40.71	1273.66	12	1	637.838	34.31	43100000	15438			sp|P07911|UROM_HUMAN
AAQYDGKGVGLGP	40.71	1231.62	13	0.4	616.816	33.72	9830000	15109			sp|P08123|CO1A2_HUMAN
LSIYDERGARQLG	40.7	1476.77	13	0.9	493.263	36.56	5630000	16702			sp|P25940|CO5A3_HUMAN
FKQETLPSKSNESHDHM(+15.99)DD	40.68	2259.97	19	0.6	565.999	23.87	1090000	9388	Oxidation (M)	M17:Oxidation (M):1000.00	sp|P10451|OSTP_HUMAN
VTTC(+57.02)TC(+57.02)QEGFTGDGL	40.67	1644.68	15	0.4	823.344	45.07	1720000	21416	Carbamidomethylation	C4:Carbamidomethylation:1000.00;C6:Carbamidomethylation:1000.00	sp|P07911|UROM_HUMAN
VYRPDQVSAVDSYY	40.61	1660.77	14	0.8	831.393	43.9	1630000	20731			sp|P24855|DNAS1_HUMAN
YKTTPPVLDSDGSFF	40.61	1672.8	15	1.2	837.406	57.47	568000	27971			sp|P0DOX5|IGG1_HUMAN, sp|P01861|IGHG4_HUMAN, sp|P01857|IGHG1_HUMAN
IRVTGPVPGALGAAL	40.61	1390.83	15	0.1	696.421	55.14	2760000	26669			sp|Q9H8L6|MMRN2_HUMAN
ITYGTPFAARGADF	40.6	1485.73	14	1.1	743.869	51.34	1040000	24668			sp|P07204|TRBM_HUMAN
GIVSTKDTQFSY	40.59	1344.66	12	0.7	673.335	41.41	1180000	19412			sp|Q969P0|IGSF8_HUMAN
DC(+57.02)LRIPKSDV	40.57	1201.61	10	0.6	401.544	35.01	1470000	15898	Carbamidomethylation	C2:Carbamidomethylation:1000.00	sp|P02763|A1AG1_HUMAN
ITKQKWEAEPVYVQ	40.56	1717.9	14	1.9	573.642	37.73	552000	17374			sp|P25311|ZA2G_HUMAN
VEEEDPFFKVPVNK	40.56	1675.85	14	0.5	559.622	46.73	3210000	22250			sp|P36955|PEDF_HUMAN
VEVTGQYEREKAGFS	40.55	1698.82	15	0.6	850.417	32.03	555000	14229			sp|Q14624|ITIH4_HUMAN
RVEAPTTLGDNTAANN	40.55	1642.79	16	1.5	822.402	29.45	4310000	12764			sp|Q7Z5L0|VMO1_HUMAN
FSDGNSQGATPAAIEKA	40.55	1662.78	17	1	832.399	32.86	1170000	14711			sp|P12109|CO6A1_HUMAN
RTLNQPDSQLQLTTGNGLF	40.54	2102.08	19	1.2	1052.04	56.62	302000	27528			sp|P01009|A1AT_HUMAN
LVLGEGATEAEISM(+15.99)	40.53	1434.69	14	0.3	718.352	47.28	4420000	22517	Oxidation (M)	M14:Oxidation (M):1000.00	sp|P02760|AMBP_HUMAN
DC(+57.02)C(+57.02)AKQEPERNEC(+57.02)	40.5	1694.64	13	1.8	848.329	13.48	3090000	3874	Carbamidomethylation	C2:Carbamidomethylation:1000.00;C3:Carbamidomethylation:1000.00;C13:Carbamidomethylation:1000.00	sp|P02768|ALBU_HUMAN
TRC(+57.02)PDGQFC(+57.02)PVAC(+57.02)C(+57.02)LDPGGASY	40.49	2487.01	22	0.6	1244.51	50.5	584000	24243	Carbamidomethylation	C3:Carbamidomethylation:1000.00;C9:Carbamidomethylation:1000.00;C13:Carbamidomethylation:1000.00;C14:Carbamidomethylation:1000.00	sp|P28799|GRN_HUMAN
PTM(+15.99)AQMEKALSIG	40.47	1391.68	13	0.3	696.846	46.83	1520000	22351	Oxidation (M)	M3:Oxidation (M):78.06	sp|P16070|CD44_HUMAN
VFLPQTDKC(+57.02)MTEQ	40.47	1595.73	13	0.7	798.872	39.51	1260000	18353	Carbamidomethylation	C9:Carbamidomethylation:1000.00	sp|P41222|PTGDS_HUMAN
VSDDKVIELKFSDF	40.46	1640.83	14	1	547.95	58.13	632000	28328			sp|O60494|CUBN_HUMAN
LALEPGILDTANVEA	40.45	1524.8	15	0.4	763.408	61.61	3690000	30071			sp|Q6EMK4|VASN_HUMAN
VQVFAPAN(+.98)ALPARSEA	40.45	1640.85	16	0.8	821.432	43.75	6780000	20613	Deamidation (NQ)	N8:Deamidation (NQ):112.31	sp|Q96FE7|P3IP1_HUMAN
DVQNVAAAPELAMGALEL	40.43	1810.91	18	1.3	906.463	67.82	4960000	33423			sp|O00391|QSOX1_HUMAN
YKDAAKAATGEC(+57.02)T	40.42	1384.63	13	1	693.321	15.9	283000	5036	Carbamidomethylation	C12:Carbamidomethylation:1000.00	sp|P01042|KNG1_HUMAN
EAVQYKTQVVAGTNY	40.41	1669.83	15	1	835.922	36.52	1090000	16689			sp|P01040|CYTA_HUMAN
IFPPSDEQLKSGTAS	40.41	1575.78	15	0.8	788.895	37.02	121000000	16672			sp|P01834|IGKC_HUMAN, sp|P0DOX7|IGK_HUMAN
LLRLPEKVPSAPPQE	40.38	1672.95	15	0.9	558.657	42.21	4280000	19801			sp|Q8WZ75|ROBO4_HUMAN
TLFGDKLC(+57.02)TVAT	40.37	1324.67	12	1.2	663.342	47.23	1650000	22563	Carbamidomethylation	C8:Carbamidomethylation:1000.00	sp|P02768|ALBU_HUMAN
RQLGPQPQDIIYYE	40.36	1718.86	14	0.9	860.438	50.55	2170000	24247			sp|P09564|CD7_HUMAN
FQDKRVSWSL	40.36	1264.66	10	0.3	422.559	44.27	792000	20960			sp|Q08380|LG3BP_HUMAN
VEVLPKAGALNSNDA	40.35	1496.78	15	0.9	749.398	38.32	8970000	17641			sp|P06396|GELS_HUMAN
FRVVAQGVGIPEDS	40.35	1472.76	14	0.8	737.388	44.63	243000000	21293			sp|P02760|AMBP_HUMAN
YGGC(+57.02)MGNGNNF	40.34	1189.43	11	0.8	595.721	37.52	10600000	17200	Carbamidomethylation	C4:Carbamidomethylation:1000.00	sp|P02760|AMBP_HUMAN
TALVC(+57.02)DNGSGLC(+57.02)KAGFAGDDAPRAVF	40.33	2668.24	26	1.4	890.419	51.77	939000	24943	Carbamidomethylation	C5:Carbamidomethylation:1000.00;C12:Carbamidomethylation:1000.00	sp|P63267|ACTH_HUMAN, sp|P62736|ACTA_HUMAN
WLNPDPSQKQNL	40.32	1438.72	12	1	720.367	40.87	105000000	18984			sp|P10451|OSTP_HUMAN
IENKAIQDPRL	40.31	1295.72	11	0.5	432.913	31.19	1870000	13658			sp|P01833|PIGR_HUMAN
FILPSEGKM(+15.99)QQVENG	40.24	1691.82	15	0.8	846.916	39.81	1790000	18497	Oxidation (M)	M9:Oxidation (M):1000.00	sp|P05154|IPSP_HUMAN
RVVAQGVGIPEDSI	40.21	1438.78	14	0.5	720.395	44.04	11600000	20742			sp|P02760|AMBP_HUMAN
TYVPKEFNAETFT	40.16	1545.74	13	0.5	773.874	48.48	12500000	23124			sp|P02768|ALBU_HUMAN
LM(+15.99)IEQNTKSPLF	40.15	1435.74	12	0.5	718.875	48.68	6970000	23244	Oxidation (M)	M2:Oxidation (M):1000.00	sp|P01009|A1AT_HUMAN
LQHKDDNPNLPR	40.15	1445.74	12	2.9	482.92	19.72	10700000	7135			sp|P02768|ALBU_HUMAN
YRDM(+15.99)DVVSGRSVPADI	40.14	1794.86	16	0.5	599.292	37.62	935000	17368	Oxidation (M)	M4:Oxidation (M):1000.00	sp|Q9UBX5|FBLN5_HUMAN
LEINPDTGAISTRAEL	40.11	1698.88	16	0.7	850.446	48.93	593000	23429			sp|P12830|CADH1_HUMAN
FKTALDDRKEGAVL	40.1	1561.85	14	1	521.622	37.57	273000	17321			sp|O00391|QSOX1_HUMAN
LILRDTKTYMLA	40.09	1436.81	12	0	479.942	45.72	167000	21784			sp|P02763|A1AG1_HUMAN
NGAYKAIPVAQDLNA	40.08	1543.8	15	0.3	772.906	43.6	4380000	20500			sp|P10451|OSTP_HUMAN
AVYDGPSSNSHLLTQL	40.07	1700.84	16	0.7	851.425	50.15	1130000	24039			sp|O60494|CUBN_HUMAN
SITGTYDLKSVL	40.06	1295.7	12	0.1	648.855	53.8	2750000	25982			sp|P01009|A1AT_HUMAN
MC(+57.02)ITQYERESQA	40.06	1514.65	12	0.9	758.331	37.02	289000	16953	Carbamidomethylation	C2:Carbamidomethylation:1000.00	sp|P04156|PRIO_HUMAN
YWC(+57.02)DAKQSVIEM(+15.99)	40.06	1544.66	12	1	773.338	38.38	1090000	17704	Carbamidomethylation; Oxidation (M)	C3:Carbamidomethylation:1000.00;M12:Oxidation (M):1000.00	sp|P01133|EGF_HUMAN
VKELDRDTVF	40.04	1220.64	10	0.6	407.887	36.52	5790000	16675			sp|P01009|A1AT_HUMAN
FVNYPAKPTLY	40.03	1311.69	11	0.7	656.85	44.53	24200000	21070			sp|P02749|APOH_HUMAN
NDVTTRLRENEL	40.02	1458.74	12	0.7	487.254	36.47	486000	16707			sp|P13987|CD59_HUMAN
AKADAAPDEKVLDSGF	40.01	1632.8	16	0.6	817.406	40.73	499000	19027			sp|P01833|PIGR_HUMAN
VVNMKGNDISSGTVL	40	1532.79	15	0.6	767.4	41.86	1170000	19672			sp|P30086|PEBP1_HUMAN
MDIGLRQEVT	40	1160.59	10	0.5	581.299	40.14	11200000	18656			sp|P30530|UFO_HUMAN
SC(+57.02)ETKKLGQSL	40	1249.63	11	0.9	417.551	25.14	1970000	10144	Carbamidomethylation	C2:Carbamidomethylation:1000.00	sp|P01042|KNG1_HUMAN
AVRYTTFEYPNTIS	39.99	1660.81	14	1.3	831.412	46.97	1670000	22390			sp|P02749|APOH_HUMAN
VEQNTLQEFLKLA	39.96	1531.82	13	1	766.919	65.35	558000	32101			sp|Q9H299|SH3L3_HUMAN
LRLHQVTPADSGE	39.96	1421.73	13	0.4	474.915	27.99	978000	11849			sp|P98160|PGBM_HUMAN
LQLLLPRSDLAVPSEL	39.92	1763.02	16	0.8	882.516	63.99	1130000	31356			sp|Q08380|LG3BP_HUMAN
LEELPDC(+57.02)PC(+57.02)TLTQARADSGRF	39.92	2435.12	21	0.6	812.713	47.38	1770000	22635	Carbamidomethylation	C7:Carbamidomethylation:1000.00;C9:Carbamidomethylation:1000.00	sp|Q9UGT4|SUSD2_HUMAN
Q(-17.03)SGEESTGTNIGEALGHGLGDALSEGVGK	39.92	2752.28	29	1.2	918.433	62.55	1130000	30640	Pyro-glu from Q	Q1:Pyro-glu from Q:1000.00	sp|Q6E0U4|DMKN_HUMAN
GYVPC(+57.02)GTPNKPSVA	39.9	1445.7	14	1.2	723.855	31.91	8870000	14114	Carbamidomethylation	C5:Carbamidomethylation:1000.00	sp|P06870|KLK1_HUMAN
FIEPSTENEFGLTS	39.9	1569.72	14	1.1	785.866	55.38	7540000	26772			sp|Q9ULI3|HEG1_HUMAN
ISLLEHRLEC(+57.02)GANDM(+15.99)	39.89	1772.82	15	0.4	591.946	40.38	910000	18844	Carbamidomethylation; Oxidation (M)	C10:Carbamidomethylation:1000.00;M15:Oxidation (M):1000.00	sp|P07911|UROM_HUMAN
AAVLRSAALAPTSDLAGDAL	39.87	1882.02	20	0.8	942.014	53.1	978000	25653			sp|Q6P531|GGT6_HUMAN
DPFNPFELTNHAVL	39.83	1612.79	14	0.8	807.401	65.56	637000	32235			sp|P53634|CATC_HUMAN
LGETRDAC(+57.02)GC(+57.02)C(+57.02)PM(+15.99)C(+57.02)A	39.82	1772.64	15	0.8	887.327	24.01	2200000	9441	Carbamidomethylation; Oxidation (M)	C8:Carbamidomethylation:1000.00;C10:Carbamidomethylation:1000.00;C11:Carbamidomethylation:1000.00;M13:Oxidation (M):1000.00;C14:Carbamidomethylation:1000.00	sp|Q16270|IBP7_HUMAN
VFAPANALPARSE	39.8	1341.7	13	0.7	671.859	39.41	5670000	18279			sp|Q96FE7|P3IP1_HUMAN
YVSASSLHPSFDD	39.79	1423.63	13	0.5	712.819	41.12	1150000	19246			sp|Q7Z4R8|CF120_HUMAN
FDSDPITVTVPVEVSRKNPKFM(+15.99)ET	39.78	2751.38	24	0.4	688.851	51.93	1550000	25020	Oxidation (M)	M22:Oxidation (M):1000.00	sp|P10909|CLUS_HUMAN
VVENGESSQGRF	39.78	1307.61	12	1.1	654.812	25.04	90000000	10028			sp|P07911|UROM_HUMAN
DVSTPPTVLPDNFPRYPVG	39.78	2070.04	19	1.5	1036.03	59.16	2600000	28763			sp|P01344|IGF2_HUMAN
E(-18.01)ETLTHTITKL	39.77	1266.68	11	0.5	423.234	38.63	1090000	17846	Pyro-glu from E	E1:Pyro-glu from E:1000.00	sp|P01042|KNG1_HUMAN
FTDGSRPYGGFTASYTSSED	39.77	2143.9	20	1.4	1072.96	42.96	1980000	20252			sp|O60494|CUBN_HUMAN
FVHARTPHAEDM	39.77	1409.65	12	0.7	470.89	27.08	1650000	11197			sp|P55290|CAD13_HUMAN
RVTTVASHTSDSDVPSGVTEV	39.76	2143.04	21	1.3	715.353	34.16	2400000	15384			sp|P10909|CLUS_HUMAN
GQLGITKVFSNG	39.75	1219.66	12	1	610.835	46.48	926000	22168			sp|P01009|A1AT_HUMAN
ASDGLQRLHMLQ	39.75	1367.7	12	0.8	456.906	41.12	515000	19288			sp|Q9UNN8|EPCR_HUMAN
VGGGEQPPPAPAPRRE	39.72	1613.83	16	0.9	538.949	21.28	18400000	7962			sp|Q86Y38|XYLT1_HUMAN
YALLYSQGSKGPGED	39.7	1583.75	15	1.7	792.88	40.68	241000	18999			sp|P41222|PTGDS_HUMAN
SSSDTC(+57.02)GPC(+57.02)EPASC(+57.02)PPLPPLGC(+57.02)LL	39.66	2571.11	24	0.4	858.043	66.43	3590000	32650	Carbamidomethylation	C6:Carbamidomethylation:1000.00;C9:Carbamidomethylation:1000.00;C14:Carbamidomethylation:1000.00;C22:Carbamidomethylation:1000.00	sp|Q16270|IBP7_HUMAN
FTC(+57.02)VHQALKG	39.66	1159.58	10	0.8	580.797	24.75	1550000	9876	Carbamidomethylation	C3:Carbamidomethylation:1000.00	sp|P05155|IC1_HUMAN
AEAITSVNSLGSKQALNT	39.64	1802.94	18	2.2	902.476	39.66	692000	18456			sp|O94919|ENDD1_HUMAN
LYYTEFTPTEKDE	39.64	1634.74	13	0.9	818.374	45.3	0	21536			sp|P61769|B2MG_HUMAN
LQLSTSLPSQYITGL	39.62	1619.88	15	0.9	810.945	64.83	1180000	31803			sp|P10253|LYAG_HUMAN
PGSSGTGGTATWKPGSSGPGSTG	39.62	1989.9	23	1.3	995.958	29.75	3520000	12850			sp|P02671|FIBA_HUMAN
IKINFAC(+57.02)SYPLDM(+15.99)	39.61	1586.75	13	-0.1	794.379	53.9	376000	26069	Carbamidomethylation; Oxidation (M)	C7:Carbamidomethylation:1000.00;M13:Oxidation (M):1000.00	sp|P07911|UROM_HUMAN
LAVYDGPSSNSHL	39.61	1358.65	13	0.6	680.33	38.42	1490000	17741			sp|O60494|CUBN_HUMAN
FTDGSRPYGGF	39.6	1202.54	11	0.9	602.274	39.91	3460000	18557			sp|O60494|CUBN_HUMAN
VC(+57.02)VMPLGPGRVPEGEEAC(+57.02)GEAHTPPA	39.57	2716.24	26	0.7	906.42	43.3	4480000	20327	Carbamidomethylation	C2:Carbamidomethylation:1000.00;C18:Carbamidomethylation:1000.00	sp|Q6EMK4|VASN_HUMAN
FIFPPSDEQLKSGTAS	39.57	1722.85	16	0.5	862.429	50.68	34200000	23030			sp|P01834|IGKC_HUMAN, sp|P0DOX7|IGK_HUMAN
WVGPPNDNGVTKE	39.56	1411.67	13	0.6	706.843	33.27	9280000	14840			sp|P04745|AMY1_HUMAN
TGLSMDGGGSPKG	39.54	1162.53	13	0.6	582.271	26.51	724000	10935			sp|P54710|ATNG_HUMAN
YWRSTEYGEG	39.54	1246.53	10	1.8	624.27	30.87	1190000000	13450			sp|P07911|UROM_HUMAN
YLRQSVGNEAE	39.53	1264.6	11	1	633.309	23.43	4360000	9114			sp|P05452|TETN_HUMAN
QKLPEEIQRDIL	39.53	1480.83	12	0.4	494.615	47.53	1310000	22713			sp|P33908|MA1A1_HUMAN
LDLSDNPGLGERGLM(+15.99)	39.53	1601.77	15	1.8	801.893	45.47	1070000	21583	Oxidation (M)	M15:Oxidation (M):1000.00	sp|P08571|CD14_HUMAN
RVVAQGVGIPEDS	39.52	1325.69	13	0.7	663.853	34.46	20700000	15498			sp|P02760|AMBP_HUMAN
LVPRELSGSSPVL	39.51	1352.77	13	0.5	677.389	45.98	2140000	21863			sp|P10253|LYAG_HUMAN
PEQVVQRHVVL	39.48	1302.74	11	0.6	652.377	32.08	4860000	14195			sp|O95998|I18BP_HUMAN
AYKAIPVAQDL	39.47	1187.65	11	-0.2	594.833	44.82	10600000	21250			sp|P10451|OSTP_HUMAN
PAISSSGPAGSYRPYDE	39.47	1752.8	17	3.5	877.406	36.34	841000	16681			sp|P10253|LYAG_HUMAN
WEGAQNGRC(+57.02)PLL	39.46	1399.67	12	0.7	700.84	43.2	4760000	20303	Carbamidomethylation	C9:Carbamidomethylation:1000.00	sp|P01833|PIGR_HUMAN
VTLSGEDIYTAGK	39.46	1352.68	13	0.6	677.347	39.61	967000	18427			sp|P08582|TRFM_HUMAN
LDGGDLSRFAL	39.46	1162.6	11	0.6	582.306	56.57	7000000	27454			sp|P07911|UROM_HUMAN
QVTWPDESKAGGSWDL	39.44	1774.82	16	0.7	888.414	56.52	992000	27446			sp|P22792|CPN2_HUMAN
LDRETLENPKYEL	39.43	1618.82	13	0.8	540.613	41.65	1240000	19538			sp|P55290|CAD13_HUMAN
IVQILSRYDIAL	39.43	1402.82	12	-0.1	702.415	62.75	2150000	30690			sp|P24855|DNAS1_HUMAN
LRQLGPQPQDIIYYE	39.42	1831.95	15	0.4	916.979	53.4	2670000	25765			sp|P09564|CD7_HUMAN
TRC(+57.02)PDGQFC(+57.02)PVAC(+57.02)	39.41	1566.64	13	0.7	784.325	33.76	1480000	15201	Carbamidomethylation	C3:Carbamidomethylation:1000.00;C9:Carbamidomethylation:1000.00;C13:Carbamidomethylation:1000.00	sp|P28799|GRN_HUMAN
FAQYLQQC(+57.02)PFEDHVKLVNE	39.35	2364.12	19	1.1	789.047	52.32	3410000	25178	Carbamidomethylation	C8:Carbamidomethylation:1000.00	sp|P02768|ALBU_HUMAN
M(+15.99)GEQLGNVARGIN	39.32	1373.67	13	0.2	687.842	34.76	1170000	15715	Oxidation (M)	M1:Oxidation (M):1000.00	sp|P58499|FAM3B_HUMAN
SQDASDGLQRLHM(+15.99)LQISY	39.32	2076.99	18	0.5	1039.5	52.52	8760000	25301	Oxidation (M)	M13:Oxidation (M):1000.00	sp|Q9UNN8|EPCR_HUMAN
RGVGGSQPPDIDKTEL	39.32	1667.85	16	0.4	556.956	35.01	365000	15822			sp|P15144|AMPN_HUMAN
LLRLTEPADTITD	39.28	1456.78	13	0.7	729.395	46.33	7740000	22024			sp|P06870|KLK1_HUMAN
RLSPGLGC(+57.02)TD	39.27	1074.51	10	0.7	538.263	28.71	2660000	12300	Carbamidomethylation	C8:Carbamidomethylation:1000.00	sp|P07911|UROM_HUMAN
VETWQEGSLKASC(+57.02)L	39.27	1606.77	14	0.7	804.389	46.73	698000	22293	Carbamidomethylation	C13:Carbamidomethylation:1000.00	sp|P09211|GSTP1_HUMAN
WASRQEPSQGTTTF	39.25	1594.74	14	0.9	798.375	34.76	2560000	15714			sp|P01876|IGHA1_HUMAN
MIEQNTKSPLF	39.25	1306.66	11	0.6	654.336	43.9	2710000	20727			sp|P01009|A1AT_HUMAN
LTIGSKLQDAEI	39.24	1286.71	12	0.4	644.36	46.43	1150000	22140			sp|P06703|S10A6_HUMAN
VNDGDMRLADGGATNQGRVEI	39.24	2187.03	21	0.6	730.018	40.78	1080000	19047			sp|Q08380|LG3BP_HUMAN
AIQYGTGRVDGIL	39.23	1361.73	13	0.6	681.871	48.13	627000	22993			sp|O96009|NAPSA_HUMAN
IAAKFDGILGM(+15.99)AY	39.22	1384.71	13	-0.8	693.358	54.5	1920000	26359	Oxidation (M)	M11:Oxidation (M):1000.00	sp|P07339|CATD_HUMAN
EILPYSGSM(+15.99)MGGKD	39.2	1499.66	14	0.8	750.838	39.46	1320000	18314	Oxidation (M)	M9:Oxidation (M):24.44	sp|Q9UGT4|SUSD2_HUMAN
WLGNDNIHALTAQGTSEL	39.2	1938.94	18	1	970.478	55.54	640000	26942			sp|Q15485|FCN2_HUMAN
GC(+57.02)VHPISTQSPDLE	39.2	1538.7	14	0.8	770.358	34.26	25100000	15394	Carbamidomethylation	C2:Carbamidomethylation:1000.00	sp|P01042|KNG1_HUMAN
PPSDEQLKSGTAS	39.19	1315.63	13	-4.8	658.816	38.73	221000	17927			sp|P01834|IGKC_HUMAN, sp|P0DOX7|IGK_HUMAN
PGLKMTM(+15.99)DKTGLLL	39.19	1532.83	14	0.8	511.95	49.13	1280000	23551	Oxidation (M)	M7:Oxidation (M):0.00	sp|Q14624|ITIH4_HUMAN
VDDKWTRTTF	39.17	1267.62	10	0.8	423.547	38.43	340000	17744			sp|Q07075|AMPE_HUMAN
DIQMTQSPSSL	39.16	1205.56	11	0.3	603.786	44.04	281000	20772			sp|P01597|KV139_HUMAN, sp|A0A075B6S5|KV127_HUMAN, sp|P01594|KV133_HUMAN, sp|P01599|KV117_HUMAN, sp|P01593|KVD33_HUMAN, sp|P04432|KVD39_HUMAN, sp|P01601|KVD16_HUMAN, sp|P04430|KV116_HUMAN
TSVTDLPNAFDGPIT	39.16	1546.75	15	0.8	774.382	58.76	1250000	28621			sp|P16070|CD44_HUMAN
APRSALYSPSDPLTL	39.15	1586.83	15	0.7	794.421	53.6	6440000	25868			sp|O00391|QSOX1_HUMAN
DVVVQAPTQVPGFLGD	39.13	1640.84	16	0.9	821.427	61.41	1080000	29991			sp|P15151|PVR_HUMAN
ALNIRVGGTGM	39.13	1087.58	11	1	544.797	42.41	0	19948			sp|P07911|UROM_HUMAN
LTQVKESLSSY	39.13	1253.65	11	0.4	627.831	35.81	6030000	16247			sp|P02655|APOC2_HUMAN
PALTTLTNHN	39.12	1080.56	10	0.5	541.285	32.13	3660000	14248			sp|P35555|FBN1_HUMAN
YIIQVAAKDNEIGT	39.11	1533.8	14	-0.1	767.908	43.65	781000	20624			sp|P26992|CNTFR_HUMAN
ARELPAAVAPAGPASL	39.11	1489.83	16	0.2	745.918	44.95	4490000	21288			sp|O95336|6PGL_HUMAN
YEKTDTDGKFL	39.1	1315.63	11	0.7	658.821	31.57	330000	13968			sp|P02760|AMBP_HUMAN
TVEAPMPKLATQSNE	39.1	1614.79	15	1	808.403	38.12	634000	17550			sp|P04792|HSPB1_HUMAN
LEVRTSTASGL	39.09	1132.61	11	0.6	567.311	33.62	12500000	15075			sp|P98160|PGBM_HUMAN
PTMAQMEKALSIG	39.08	1375.68	13	0	688.848	58.56	1510000	28509			sp|P16070|CD44_HUMAN
M(+15.99)GNAGATGLERFTGSLQQL	39.08	1965.96	19	1.1	983.985	59.21	545000	28867	Oxidation (M)	M1:Oxidation (M):1000.00	sp|P39059|COFA1_HUMAN
HEIPVKKGEGAEL	39.06	1405.76	13	0.5	469.592	27.55	2230000	11505			sp|Q16270|IBP7_HUMAN
VTDSSWSARKSQL	39.04	1463.74	13	-0.2	732.874	29.99	479000	13039			sp|Q08380|LG3BP_HUMAN
KVHTEC(+57.02)C(+57.02)HGD	39.03	1241.49	10	1.3	621.753	10.91	17900	2727	Carbamidomethylation	C6:Carbamidomethylation:1000.00;C7:Carbamidomethylation:1000.00	sp|P02768|ALBU_HUMAN
AISDRIC(+57.02)IHTN	39.02	1298.64	11	0.6	433.887	32.42	1410000	14477	Carbamidomethylation	C7:Carbamidomethylation:1000.00	sp|P07858|CATB_HUMAN
NGAYKAIPVAQDL	39	1358.72	13	0.3	680.366	46.13	7900000	21912			sp|P10451|OSTP_HUMAN
DLQVGQVELGGGPGAGSLQPLAL	38.98	2175.15	23	1.3	1088.58	66.03	1100000	32478			sp|P01308|INS_HUMAN
WSYAAKVAPADG	38.97	1234.6	12	0.3	618.305	36.25	254000	16533			sp|Q92896|GSLG1_HUMAN
LMIEQNTKSPLF	38.96	1419.74	12	0.5	710.878	52.42	4140000	25278			sp|P01009|A1AT_HUMAN
LSWKVSGPAAPAQSY	38.96	1560.79	15	0.7	781.403	45.98	838000	21917			sp|Q8WZ75|ROBO4_HUMAN
LKITGTMPPLPLEATG	38.95	1637.91	16	1	819.96	58.03	2590000	28222			sp|P08571|CD14_HUMAN
ALRNTGM(+15.99)ETPTGVC(+57.02)AAL	38.95	1776.85	17	0.2	889.431	40.01	2940000	18613	Oxidation (M); Carbamidomethylation	M7:Oxidation (M):1000.00;C14:Carbamidomethylation:1000.00	sp|P08571|CD14_HUMAN
AVTGAGAGEPSRPVC(+57.02)L	38.91	1540.77	16	1	771.39	36.46	16500000	16532	Carbamidomethylation	C15:Carbamidomethylation:1000.00	sp|Q8WZ75|ROBO4_HUMAN
LHEIPVKKGEGAEL	38.89	1518.84	14	0.2	507.286	33.01	1710000	14743			sp|Q16270|IBP7_HUMAN
GQQPVAKAEGSPTAIL	38.87	1565.84	16	0.8	783.927	40.33	504000	18831			sp|Q08345|DDR1_HUMAN
PLISRETC(+57.02)NC(+57.02)L	38.87	1361.64	11	1.1	681.828	37.67	634000	17360	Carbamidomethylation	C8:Carbamidomethylation:1000.00;C10:Carbamidomethylation:1000.00	sp|Q16651|PRSS8_HUMAN
MEKIAQSSLC(+57.02)N	38.86	1279.59	11	0.2	640.801	28.95	402000	12431	Carbamidomethylation	C10:Carbamidomethylation:1000.00	sp|P11684|UTER_HUMAN
VADC(+57.02)EAQPPVLGHGPRF	38.86	1848.89	17	0.5	617.304	41.7	2060000	19536	Carbamidomethylation	C4:Carbamidomethylation:1000.00	sp|P25940|CO5A3_HUMAN
YEKTDTDGKF	38.85	1202.55	10	0.8	602.279	21.34	724000	7949			sp|P02760|AMBP_HUMAN
PIKESSWPQGFGQL	38.83	1572.79	14	0.5	787.403	55.97	3380000	27118			sp|P15309|PPAP_HUMAN
LDGGDLSRFALL	38.8	1275.68	12	0.4	638.847	63.35	2310000	30986			sp|P07911|UROM_HUMAN
LVIVGGKDIQGSL	38.79	1297.76	13	0.2	649.886	48.73	1470000	23299			sp|P55290|CAD13_HUMAN
LVGYGTDSASGM(+15.99)DY	38.79	1450.59	14	0.8	726.303	39.96	568000	18611	Oxidation (M)	M12:Oxidation (M):1000.00	sp|P53634|CATC_HUMAN
WQADTQVTSGVVT	38.78	1390.67	13	0.9	696.343	43.45	1490000	20483			sp|Q9UNN8|EPCR_HUMAN
EAEDLQVGQVELGGGPGAGSLQPLALEGS	38.77	2777.37	29	1.1	926.797	63.1	1130000	30884			sp|P01308|INS_HUMAN
FVTFPQGSRSVD	38.76	1338.66	12	0.6	670.335	40.38	3170000	18747			sp|P15151|PVR_HUMAN
LSWKVSGPAAPAQS	38.76	1397.73	14	0.8	699.871	41.12	18100000	19158			sp|Q8WZ75|ROBO4_HUMAN
MTPRSEGSSVN	38.75	1163.52	11	0.9	582.769	15.53	1820000	4820			sp|P00734|THRB_HUMAN
FVKVWAGTEE	38.75	1164.58	10	1	583.298	41.56	2570000	19477			sp|O60494|CUBN_HUMAN
FDPLSSSSSNKERV	38.74	1551.75	14	1.1	518.258	33.57	654000	15127			sp|P15144|AMPN_HUMAN
VERVPFDAATLHTSTAM(+15.99)	38.72	1860.9	17	0.8	621.308	40.82	841000	19102	Oxidation (M)	M17:Oxidation (M):1000.00	sp|P06396|GELS_HUMAN
TTVEDLGSKIL	38.7	1174.64	11	0.4	588.329	51.24	1020000	24629			sp|P35613|BASI_HUMAN
VKVWPQQPSGEL	38.69	1366.72	12	0.7	684.369	44.58	6380000	21083			sp|P02765|FETUA_HUMAN
LRLTEPADTITD	38.69	1343.69	12	1.1	672.853	40.87	80000000	19016			sp|P06870|KLK1_HUMAN
YWRSTEYGEGY	38.67	1409.59	11	1.1	705.801	38.17	13300000	17569			sp|P07911|UROM_HUMAN
LSGVTEEAPLKL	38.67	1255.7	12	1	628.858	47.78	754000	22812			sp|P01009|A1AT_HUMAN
FQTPSYTQPYQGSS	38.66	1589.7	14	1.3	795.857	41.41	111000000	19132			sp|P07911|UROM_HUMAN
TKSPIFGPEEVN	38.66	1316.66	12	0.4	659.337	40.11	2180000	18646			sp|P01833|PIGR_HUMAN
VKVWAGTEEVDKAL	38.66	1543.82	14	0.7	772.918	45.57	2540000	21692			sp|O60494|CUBN_HUMAN
HSGSSVPAAAGSSVVSE	38.66	1527.72	17	0.8	764.865	28.66	304000	12235			sp|Q9BRK3|MXRA8_HUMAN
FSLKVEPPQGIPGDD	38.65	1597.8	15	0.9	799.906	50.94	10700000	24440			sp|Q7Z5L0|VMO1_HUMAN
ALNIRVGGTGM(+15.99)	38.65	1103.58	11	0.7	552.794	34.96	6180000	15798	Oxidation (M)	M11:Oxidation (M):1000.00	sp|P07911|UROM_HUMAN
VTGYGGFPAYSFGPGAN	38.63	1660.75	17	0.5	831.382	59.16	1740000	28817			sp|P39059|COFA1_HUMAN
KPAPC(+57.02)QIC(+57.02)VC(+57.02)DNGAIL	38.62	1814.85	16	0.2	908.43	46.68	1250000	22235	Carbamidomethylation	C5:Carbamidomethylation:1000.00;C8:Carbamidomethylation:1000.00;C10:Carbamidomethylation:1000.00	sp|P05997|CO5A2_HUMAN
FQAPDLRGISEQS	38.61	1446.71	13	0.1	724.361	45.28	1650000	21550			sp|P08697|A2AP_HUMAN
VASYPFDNGVQATGAL	38.61	1608.78	16	0.6	805.395	55.78	5180000	27034			sp|P14384|CBPM_HUMAN
PVVTAQYDC(+57.02)LGC(+57.02)VHPISTQSPDLE	38.61	2685.24	24	0.9	1343.63	52.52	1700000	25324	Carbamidomethylation	C9:Carbamidomethylation:1000.00;C12:Carbamidomethylation:1000.00	sp|P01042|KNG1_HUMAN
VVTFNSDHSLQGGGF	38.57	1563.73	15	0.7	782.872	46.43	876000	22095			sp|O60494|CUBN_HUMAN
DAQRQDRPFFL	38.56	1391.69	11	0.7	464.905	50.99	662000	24517			sp|P15289|ARSA_HUMAN
YIRSTDVDRTLM	38.56	1468.73	12	1.1	490.585	36.6	258000	16763			sp|P15309|PPAP_HUMAN
PRVVPQTQESQPDSNL	38.56	1793.89	16	0.4	897.951	32.22	674000	14324			sp|Q16651|PRSS8_HUMAN
Q(-17.03)ESQSEEIDC(+57.02)NDKDLFKAVD	38.55	2352.01	20	1.4	1177.01	49.32	1740000	23614	Pyro-glu from Q; Carbamidomethylation	Q1:Pyro-glu from Q:1000.00;C10:Carbamidomethylation:1000.00	sp|P01042|KNG1_HUMAN
MVDEEQTVPFALRDENLKG	38.54	2190.06	19	0.1	731.027	48.38	859000	23119			sp|Q96RW7|HMCN1_HUMAN
GVATAPQQVLSNGVPVSNF	38.53	1883.97	19	0.9	942.993	57.27	5410000	27806			sp|P10253|LYAG_HUMAN
YWRSTEYGEGYAC(+57.02)DTDL	38.53	2084.84	17	2.1	1043.43	46.48	1940000	22165	Carbamidomethylation	C13:Carbamidomethylation:1000.00	sp|P07911|UROM_HUMAN
M(+15.99)EPLGRQLTSGPNQEQVSPLTL	38.53	2410.22	22	1.4	1206.11	54.05	1960000	26161	Oxidation (M)	M1:Oxidation (M):1000.00	sp|P08697|A2AP_HUMAN
IFPPSDEQLKSGTA	38.5	1488.75	14	1.1	745.38	38.18	143000000	17993			sp|P01834|IGKC_HUMAN, sp|P0DOX7|IGK_HUMAN
FDIPKSVRPNDEVT	38.48	1615.82	14	0.9	808.917	40.15	2090000	18739			sp|P12273|PIP_HUMAN
VQVFAPANALPAR	38.45	1352.76	13	0.2	677.384	44.8	7010000	21226			sp|Q96FE7|P3IP1_HUMAN
GLSM(+15.99)DGGGSPKG	38.44	1077.48	12	0.9	539.745	15.35	2750000	4788	Oxidation (M)	M4:Oxidation (M):1000.00	sp|P54710|ATNG_HUMAN
LRLTEPADTITDA	38.44	1414.73	13	1.9	708.372	43.3	117000000	20331			sp|P06870|KLK1_HUMAN
VARLLGPGPAADF	38.43	1282.7	13	0.7	642.358	50.55	1530000	24276			sp|P54802|ANAG_HUMAN
LFPPKPKDTLM	38.4	1285.71	11	0.5	429.577	40.85	12900000	19099			sp|P01860|IGHG3_HUMAN, sp|P0DOX5|IGG1_HUMAN, sp|P01861|IGHG4_HUMAN, sp|P01857|IGHG1_HUMAN, sp|P01859|IGHG2_HUMAN
AEILNVAKGIRS	38.39	1269.74	12	0.5	424.253	38.53	1580000	17767			sp|P39060|COIA1_HUMAN
LTIGSKLQDAE	38.39	1173.62	11	0.3	587.818	36.21	1620000	16497			sp|P06703|S10A6_HUMAN
VAMTPRSEGSSVNL	38.38	1446.71	14	0.6	724.363	36.25	5750000	16520			sp|P00734|THRB_HUMAN
LSQNQGGKTFIVGDQ	38.36	1590.8	15	-1.3	796.405	35.11	458000	15954			sp|P09211|GSTP1_HUMAN
AQLTARLEDLENQLANQ	38.35	1925.98	17	0.7	963.996	59.65	1990000	29157			sp|O95460|MATN4_HUMAN
GLSMDGGGSPKG	38.34	1061.48	12	0.6	531.747	24.36	3620000	9649			sp|P54710|ATNG_HUMAN
ADRERSIHDFC(+57.02)L	38.33	1517.7	12	0.5	506.908	43.4	869000	20453	Carbamidomethylation	C11:Carbamidomethylation:1000.00	sp|O43291|SPIT2_HUMAN
LYTEPGAGQTHTAAS	38.32	1502.7	15	1.4	752.357	24.89	2170000	9980			sp|P39060|COIA1_HUMAN
VSIRDFGSAA	38.32	1021.52	10	0.4	511.766	40.2	13700000	18704			sp|Q5ZPR3|CD276_HUMAN
VIVGGKDIQGSLQD	38.32	1427.76	14	0.7	714.887	38.33	2800000	17716			sp|P55290|CAD13_HUMAN
LQVLGPKPALPAGTEDT	38.32	1705.92	17	1.2	853.969	44.22	542000	20940			sp|P06396|GELS_HUMAN
EVQVFAPANALPAR	38.31	1481.8	14	0.3	741.905	46.68	2150000	22230			sp|Q96FE7|P3IP1_HUMAN
FQTPSYTQPYQGSSVTLSTEA	38.3	2291.06	21	1.6	1146.54	50.94	18200000	24354			sp|P07911|UROM_HUMAN
ISLSGDHC(+57.02)IIGRTL	38.29	1540.8	14	0.4	514.607	46.03	557000	21883	Carbamidomethylation	C8:Carbamidomethylation:1000.00	sp|P00441|SODC_HUMAN
Q(-17.03)TRGATETASQGHLDL	38.29	1666.79	16	1.2	834.402	37.97	8390000	17443	Pyro-glu from Q	Q1:Pyro-glu from Q:1000.00	sp|P39059|COFA1_HUMAN
LTWASRQEPSQGTTT	38.28	1661.8	15	0.9	831.907	32.52	1600000	14508			sp|P01876|IGHA1_HUMAN, sp|P0DOX2|IGA2_HUMAN, sp|P01877|IGHA2_HUMAN
FADKVPKTAENF	38.26	1365.69	12	0.5	456.238	35.31	741000	16013			sp|P62937|PPIA_HUMAN
VYWQTSESKT	38.24	1227.58	10	0.7	614.795	31.54	2660000	13950			sp|O75144|ICOSL_HUMAN
VETKVNRIDM(+15.99)	38.23	1219.62	10	0.9	407.548	19.11	1030000	6728	Oxidation (M)	M10:Oxidation (M):1000.00	sp|P98164|LRP2_HUMAN
IAGKYAQDFGLVE	38.23	1409.72	13	0.2	705.865	48.63	341000	23273			sp|P53634|CATC_HUMAN
FSYNTQGRDNELL	38.23	1555.73	13	0.3	778.869	44.68	535000	21200			sp|P02743|SAMP_HUMAN
EIATHMPGSYC(+57.02)VQVA	38.22	1661.75	15	1	831.884	43.55	1980000	20556	Carbamidomethylation	C11:Carbamidomethylation:1000.00	sp|Q8WZ75|ROBO4_HUMAN
FILPSEGKMQQVENGL	38.21	1788.91	16	0.7	895.46	55.49	680000	26917			sp|P05154|IPSP_HUMAN
LHIGPLASEQM(+15.99)	38.21	1210.6	11	0.5	606.307	41.2	480000	19332	Oxidation (M)	M11:Oxidation (M):1000.00	sp|Q96A25|T106A_HUMAN
YTQDGVM(+15.99)HPRTTFL	38.2	1680.79	14	0.2	561.271	38.02	625000	17499	Oxidation (M)	M7:Oxidation (M):1000.00	sp|Q96RW7|HMCN1_HUMAN
VFRHGDRSPIDT	38.19	1398.7	12	0.5	467.24	26.2	645000	10751			sp|P15309|PPAP_HUMAN
FVNYPAKPTL	38.17	1148.62	10	1.9	575.319	41.26	69400000	19236			sp|P02749|APOH_HUMAN
ISNVFTSHADL	38.15	1202.59	11	0.6	602.303	46.58	1540000	22204			sp|P05154|IPSP_HUMAN
ISWDGLDSGKL	38.14	1189.6	11	0.8	595.806	54.65	1130000	26462			sp|P30086|PEBP1_HUMAN
REDFQIQPRDMVA	38.13	1603.78	13	0.8	802.895	42.51	2090000	19985			sp|Q8WZ75|ROBO4_HUMAN
VVYTYNKEGTL	38.12	1285.66	11	0.8	643.834	36.32	1360000	16547			sp|Q13443|ADAM9_HUMAN
LFAEEKAVADTR	38.08	1348.7	12	0.5	675.356	32.03	2230000	14176			sp|P01833|PIGR_HUMAN
LQLLGDPPPQQVTQTDDPDVGLA	38.07	2416.21	23	1.6	1209.11	58.95	2090000	28761			sp|P39060|COIA1_HUMAN
GLSMDGGGSPKGDVDPF	38.07	1634.72	17	1.1	818.369	47.82	2890000	22810			sp|P54710|ATNG_HUMAN
VRTEWTPAPGPVDA	38.06	1494.75	14	0.8	748.38	41.31	2810000	19327			sp|P22105|TENX_HUMAN
FDYVEKQASNGVL	38.06	1468.72	13	-0.8	735.365	43.65	561000	20597			sp|P15144|AMPN_HUMAN
PGSSGTGGTATWKPGSS	38.05	1533.71	17	0.6	767.859	27.55	1290000	11482			sp|P02671|FIBA_HUMAN
SGSVIDQSRVL	38.05	1159.62	11	0.7	580.816	38.63	8600000	17819			sp|P07911|UROM_HUMAN
LLTPKPLQQLEV	38.05	1377.82	12	0.8	689.918	54.65	1350000	26491			sp|Q16651|PRSS8_HUMAN
LVYSAHDTTL	38.04	1118.56	10	1	560.287	36.77	5990000	16793			sp|P11117|PPAL_HUMAN
YWC(+57.02)DAKQSV	38.04	1155.5	9	0.7	578.757	31.86	1800000	14069	Carbamidomethylation	C3:Carbamidomethylation:1000.00	sp|P01133|EGF_HUMAN
VVSPALLDRETLENPKYEL	38.03	2185.16	19	0.3	729.394	55.34	3290000	26749			sp|P55290|CAD13_HUMAN
LSDPEQGVEVTGQYEREKAGFS	38.01	2425.14	22	1.2	809.386	42.41	1730000	19976			sp|Q14624|ITIH4_HUMAN
WAEPGSVISRGNS	38.01	1358.66	13	0.7	680.335	37.47	1290000	17221			sp|A6NI73|LIRA5_HUMAN
SLRVEAPTTLGDNTAAN	38	1728.86	17	0.4	865.438	38.91	0	18011			sp|Q7Z5L0|VMO1_HUMAN
KTALQPMVSALN	37.99	1271.69	12	0.6	636.852	42.76	15900000	20116			sp|P07911|UROM_HUMAN
LDLSDNPGLGERGLM(+15.99)A	37.99	1672.81	16	0.7	837.411	47.23	667000	22540	Oxidation (M)	M15:Oxidation (M):1000.00	sp|P08571|CD14_HUMAN
IESIAVAATPIPKL	37.98	1421.85	14	0.6	711.931	55.97	1070000	27225			sp|P53634|CATC_HUMAN
VDISQDNALRDEM(+15.99)RA	37.98	1747.82	15	0.5	583.612	32.37	889000	14397	Oxidation (M)	M13:Oxidation (M):1000.00	sp|Q9H299|SH3L3_HUMAN
YWC(+57.02)DAKQSVIE	37.96	1397.63	11	0.9	699.821	38.82	2080000	17947	Carbamidomethylation	C3:Carbamidomethylation:1000.00	sp|P01133|EGF_HUMAN
QVGQVELGGGPGAGSLQPLAL	37.96	1947.04	21	1.2	974.528	63.2	1890000	30917			sp|P01308|INS_HUMAN
AKSSNSGQQGVW	37.95	1247.59	12	0.4	624.801	27.56	3920000	11530			sp|P14543|NID1_HUMAN
DC(+57.02)PREC(+57.02)YC(+57.02)PPDFPSA	37.95	1869.71	15	-0.2	935.861	44.81	1760000	21218	Carbamidomethylation	C2:Carbamidomethylation:1000.00;C6:Carbamidomethylation:1000.00;C8:Carbamidomethylation:1000.00	sp|P51888|PRELP_HUMAN
M(+15.99)QQKLVDQNIFSF	37.93	1612.79	13	0.5	807.402	59.4	2730000	28920	Oxidation (M)	M1:Oxidation (M):1000.00	sp|P07339|CATD_HUMAN
MGEQLGNVARGIN	37.93	1357.68	13	0.3	679.845	39.31	1060000	18281			sp|P58499|FAM3B_HUMAN
LEVRTSTASGLL	37.92	1245.69	12	0.3	623.853	43.8	17500000	20664			sp|P98160|PGBM_HUMAN
FGVGQEITSYTAQEPDTF	37.91	1988.9	18	2.2	995.458	60.19	1050000	29356			sp|P12830|CADH1_HUMAN
FVQPPTKIC(+57.02)VG	37.91	1244.66	11	0.9	623.336	41.46	5590000	19479	Carbamidomethylation	C9:Carbamidomethylation:1000.00	sp|P01042|KNG1_HUMAN
TPLGPKWPEPVF	37.91	1366.73	12	0.3	684.37	60.53	13500000	29466			sp|O00187|MASP2_HUMAN
IGQQSTVSDVPR	37.91	1285.66	12	0.7	643.838	26.81	2020000	11110			sp|P02751|FINC_HUMAN
YLQKPGQSPQLL	37.9	1370.76	12	1	686.385	41.51	2740000	19438			sp|P01614|KVD40_HUMAN, sp|A0A075B6P5|KV228_HUMAN, sp|P01615|KVD28_HUMAN, sp|A2NJV5|KV229_HUMAN, sp|A0A087WW87|KV240_HUMAN
VQVFAPAN(+.98)ALPARSEAA	37.89	1711.89	17	0.9	856.951	43.8	2130000	20687	Deamidation (NQ)	N8:Deamidation (NQ):113.99	sp|Q96FE7|P3IP1_HUMAN
LGAGENTKTNL	37.89	1116.58	11	0.5	559.295	25.7	5050000	10449			sp|P05155|IC1_HUMAN
LSRLPIPESQV	37.89	1237.7	11	0.6	619.858	45.43	8460000	21526			sp|O95336|6PGL_HUMAN
RVVAQGVGIPEDSIFTM	37.88	1817.93	17	0.7	909.973	61.55	2820000	30043			sp|P02760|AMBP_HUMAN
LVLGEGATEAEISM	37.83	1418.7	14	0.3	710.354	57.07	2600000	27726			sp|P02760|AMBP_HUMAN
LQVGQVELGGGPGAGSLQPLAL	37.82	2060.13	22	1.9	1031.07	65.35	344000	32115			sp|P01308|INS_HUMAN
FKPLVEEPQNL	37.8	1312.7	11	0.4	438.574	46.68	61900000	22278			sp|P02768|ALBU_HUMAN
FC(+57.02)ETTIGC(+57.02)KDP	37.8	1326.56	11	0.2	664.285	30.87	912000	13535	Carbamidomethylation	C2:Carbamidomethylation:1000.00;C8:Carbamidomethylation:1000.00	sp|P21695|GPDA_HUMAN
LKGPGSVTGTAGDS	37.8	1245.62	14	0.3	623.816	24.01	522000	9468			sp|Q496F6|CLM2_HUMAN
FTWTTGDQDTA	37.78	1241.52	11	-0.1	621.766	45.17	951000	21476			sp|Q9HCU0|CD248_HUMAN
GISAGTELRSPC(+57.02)EC(+57.02)ESL	37.74	1864.83	17	1.4	933.421	41.65	6420000	19495	Carbamidomethylation	C12:Carbamidomethylation:1000.00;C14:Carbamidomethylation:1000.00	sp|O95460|MATN4_HUMAN
LAQSEVRPQC(+57.02)LL	37.74	1412.74	12	0.8	707.379	45.36	2970000	21600	Carbamidomethylation	C10:Carbamidomethylation:1000.00	sp|P28906|CD34_HUMAN
C(+57.02)TQRSPENPMQVSSTGNEL	37.73	2133.94	19	1.5	1067.98	39.41	393000	18379	Carbamidomethylation	C1:Carbamidomethylation:1000.00	sp|O60494|CUBN_HUMAN
WVGPPNNNGVIKE	37.69	1422.73	13	0.5	712.369	38.48	35900000	17691			sp|P19961|AMY2B_HUMAN, sp|P04746|AMYP_HUMAN
VDESGTRAAAATGTIFT	37.68	1666.82	17	1.3	834.415	41.46	10700000	19406			sp|P05154|IPSP_HUMAN
LVRVTSEGAGLQL	37.66	1341.76	13	0.9	671.887	46.87	7410000	22298			sp|P10253|LYAG_HUMAN
Q(-17.03)GWQAFKNDATE	37.66	1376.6	12	0.5	689.306	50.45	8890000	24197	Pyro-glu from Q	Q1:Pyro-glu from Q:1000.00	sp|Q9BQB4|SOST_HUMAN
FRVGDADGPLM(+15.99)	37.65	1192.55	11	0.9	597.284	39.91	4230000	18546	Oxidation (M)	M11:Oxidation (M):1000.00	sp|O60494|CUBN_HUMAN
YWC(+57.02)DAKQSVIEM	37.64	1528.67	12	0.6	765.341	48.23	777000	23037	Carbamidomethylation	C3:Carbamidomethylation:1000.00	sp|P01133|EGF_HUMAN
YVVTITSYDE	37.63	1188.56	10	1.1	595.284	47.93	270000	22897			sp|Q99715|COCA1_HUMAN
DDILASPPRLPEPQPYPGAPHH	37.63	2403.2	22	0.8	601.806	48.33	3320000	23158			sp|P39060|COIA1_HUMAN
LRTLNQPDSQL	37.62	1283.68	11	1.3	642.848	34.41	39300000	15496			sp|P01009|A1AT_HUMAN
FETC(+57.02)RYGFIEG	37.61	1377.6	11	1.2	689.808	46.48	31500000	22073	Carbamidomethylation	C4:Carbamidomethylation:1000.00	sp|P16070|CD44_HUMAN
EC(+57.02)RGGC(+57.02)GPQC(+57.02)C(+57.02)QPT	37.61	1665.61	14	1.6	833.813	17.54	1470000	5777	Carbamidomethylation	C2:Carbamidomethylation:1000.00;C6:Carbamidomethylation:1000.00;C10:Carbamidomethylation:1000.00;C11:Carbamidomethylation:1000.00	sp|O75094|SLIT3_HUMAN
LARELPAAVAPAGPASL	37.61	1602.91	17	0.8	802.461	48.18	1860000	23082			sp|O95336|6PGL_HUMAN
IELSTKLHLPADDVVS	37.6	1735.94	16	0.5	579.652	50.45	1830000	24179			sp|O15240|VGF_HUMAN
FVYRPDQVSAVDS	37.6	1481.71	13	1	741.864	39.07	12900000	18051			sp|P24855|DNAS1_HUMAN
VNELHNNGQKL	37.55	1264.65	11	1.1	633.333	21.4	461000	7957			sp|O43451|MGA_HUMAN
TVQVPPKIYDISND	37.54	1587.81	14	-0.2	794.913	44.95	7500000	21302			sp|Q7Z3B1|NEGR1_HUMAN
EIVLTQSPGTLSLSPGERATL	37.54	2168.17	21	1.2	1085.09	56.12	790000	27239			sp|P01619|KV320_HUMAN
GPIPEVLKNYMDAQY	37.54	1736.84	15	0	869.428	62.53	243000	30624			sp|P07339|CATD_HUMAN
TC(+57.02)LVKGFYPSD	37.54	1285.6	11	0.5	643.807	44.32	12300000	20924	Carbamidomethylation	C2:Carbamidomethylation:1000.00	sp|P01860|IGHG3_HUMAN, sp|P0DOX5|IGG1_HUMAN, sp|P01861|IGHG4_HUMAN, sp|P01857|IGHG1_HUMAN, sp|P01859|IGHG2_HUMAN
FRLSPGLGC(+57.02)TD	37.53	1221.58	11	0.3	611.797	43.5	8720000	20497	Carbamidomethylation	C9:Carbamidomethylation:1000.00	sp|P07911|UROM_HUMAN
AVAGGARM(+15.99)PC(+57.02)AEL	37.53	1317.62	13	0	659.814	30.84	2540000	13498	Oxidation (M); Carbamidomethylation	M8:Oxidation (M):1000.00;C10:Carbamidomethylation:1000.00	sp|P18065|IBP2_HUMAN
NLIWQLTDTKQ	37.52	1358.72	11	-0.1	680.365	55.16	349000	26751			sp|Q5ZPR3|CD276_HUMAN
LVIVGGKDIQGSLQ	37.52	1425.82	14	0.2	713.915	45.17	461000	21480			sp|P55290|CAD13_HUMAN
VAVGKSFTIE	37.51	1049.58	10	0.2	525.794	40.28	1480000	18787			sp|P13598|ICAM2_HUMAN
SVSLKHGNTDSEG	37.51	1329.62	13	1	665.815	15.29	236000	4721			sp|P05156|CFAI_HUMAN
TPAPLDSVFSSSERAHQVLRI	37.5	2309.21	21	0.1	770.743	58.65	0	28575			sp|P04070|PROC_HUMAN
YSNEKPFTGFEA	37.49	1388.62	12	0.5	695.319	43.75	942000	20677			sp|O00187|MASP2_HUMAN
YKAIPVAQDLNAPSDW	37.48	1786.89	16	1.2	894.451	54.75	6270000	26487			sp|P10451|OSTP_HUMAN
FAPANALPARSEA	37.48	1313.67	13	0.5	657.843	35.62	2820000	16170			sp|Q96FE7|P3IP1_HUMAN
AYKAIPVAQDLNAPSDW	37.45	1857.93	17	-0.2	929.968	55.16	2470000	26682			sp|P10451|OSTP_HUMAN
ILENGAVRYTT	37.45	1235.65	11	0	618.832	33.47	462000	15056			sp|P02749|APOH_HUMAN
IERYPGSPGSY	37.45	1224.58	11	1.7	613.296	32.52	42300000	14426			sp|Q16769|QPCT_HUMAN
DTRDQADGSRASVDSGSSEEQGGSSRALVSTLVPLG	37.44	3590.7	36	0.5	898.682	54.7	5180000	26512			sp|P01833|PIGR_HUMAN
VALANGKTGEVL	37.43	1170.66	12	1.1	586.337	37.18	3690000	17063			sp|Q92520|FAM3C_HUMAN
IDEDC(+57.02)KSNNGRW	37.43	1492.64	12	1	498.552	24.2	1510000	9582	Carbamidomethylation	C5:Carbamidomethylation:1000.00	sp|P07911|UROM_HUMAN
AVTGAGAGEPSRPVC(+57.02)LLL	37.42	1766.93	18	0.5	884.473	55.06	6190000	26552	Carbamidomethylation	C15:Carbamidomethylation:1000.00	sp|Q8WZ75|ROBO4_HUMAN
GSVIDQSRVLNLGPIT	37.41	1667.92	16	0.5	834.966	55.16	1640000	26699			sp|P07911|UROM_HUMAN
M(+15.99)IEQNTKSPLF	37.4	1322.65	11	0.8	662.333	40.87	3060000	19089	Oxidation (M)	M1:Oxidation (M):1000.00	sp|P01009|A1AT_HUMAN
IANVERVPFDAATL	37.4	1514.81	14	0.6	758.411	53.85	910000	26037			sp|P06396|GELS_HUMAN
VSSASTKGPSVF	37.4	1165.6	12	0.2	583.805	33.37	1110000	14973			sp|P0DOX5|IGG1_HUMAN
LQIDPNFGSKEDF	37.4	1508.71	13	0.1	755.363	52.07	637000	25085			sp|P08195|4F2_HUMAN
ATLGGEELEPAPSLPRPLPATVG	37.37	2271.21	23	-0.3	1136.61	55.06	1860000	26653			sp|Q8IUL8|CILP2_HUMAN
FANSQDIRHM(+15.99)HFDGTDYGTL	37.37	2340.02	20	0.8	586.012	44.5	553000	21050	Oxidation (M)	M10:Oxidation (M):1000.00	sp|P01133|EGF_HUMAN
ALNIRVGGTGM(+15.99)F	37.37	1250.64	12	0.5	626.328	46.78	1050000	22416	Oxidation (M)	M11:Oxidation (M):1000.00	sp|P07911|UROM_HUMAN
AETC(+57.02)VPVLRC(+57.02)	37.37	1203.57	10	0.2	602.793	37.04	7970000	16907	Carbamidomethylation	C4:Carbamidomethylation:1000.00;C10:Carbamidomethylation:1000.00	sp|P07911|UROM_HUMAN
NGAYKAIPVAQDLNAPSDW	37.36	2028.99	19	1	1015.5	55.73	1920000	27036			sp|P10451|OSTP_HUMAN
WQADTQVTSGVVTF	37.36	1537.74	14	0	769.876	58.32	823000	28404			sp|Q9UNN8|EPCR_HUMAN
LC(+57.02)LDGTRKPVEE	37.35	1415.71	12	0.1	472.909	29.25	674000	12598	Carbamidomethylation	C2:Carbamidomethylation:1000.00	sp|P02787|TRFE_HUMAN
VATLRETYGEM(+15.99)	37.33	1284.6	11	-0.1	643.307	29.99	2630000	13024	Oxidation (M)	M11:Oxidation (M):1000.00	sp|P02768|ALBU_HUMAN
DLSPSITQRAAE	37.33	1286.65	12	0.2	644.329	33.42	2020000	14997			sp|P14543|NID1_HUMAN
YTEPGAGQTHTAASFRL	37.33	1805.87	17	0.9	602.963	40.38	211000	18851			sp|P39060|COIA1_HUMAN
LRGAVVPDSALPFNF	37.33	1601.86	15	0.9	801.935	63.78	3770000	31192			sp|P24855|DNAS1_HUMAN
EVQVFAPANALPARSEAAAVQP	37.32	2235.16	22	1.1	1118.59	50.9	58300000	24345			sp|Q96FE7|P3IP1_HUMAN
LVVSGVQHQSTLEL	37.31	1508.82	14	0.4	755.416	46.92	1120000	22366			sp|P08697|A2AP_HUMAN
TALQPMVSALNIR	37.31	1412.78	13	0.7	707.397	54.6	993000	26441			sp|P07911|UROM_HUMAN
LKILGDM(+15.99)QPGDY	37.3	1364.66	12	0.2	683.338	43.75	536000	20705	Oxidation (M)	M7:Oxidation (M):1000.00	sp|P19827|ITIH1_HUMAN
VAEFHDQVPFDGM(+15.99)	37.29	1506.64	13	0.5	754.329	43.8	3480000	20675	Oxidation (M)	M13:Oxidation (M):1000.00	sp|P10253|LYAG_HUMAN
C(+57.02)LC(+57.02)KPEFTGL	37.29	1223.57	10	0.3	612.79	46.08	1280000	21949	Carbamidomethylation	C1:Carbamidomethylation:1000.00;C3:Carbamidomethylation:1000.00	sp|P80370|DLK1_HUMAN
LVQGSPELKTAEIEPK	37.29	1737.95	16	0.6	580.323	34.81	800000	15762			sp|P50895|BCAM_HUMAN
DVTYHKNEMLQF	37.29	1523.71	12	0.1	508.909	45.93	428000	21881			sp|O43451|MGA_HUMAN
PVVTAQYDC(+57.02)L	37.28	1164.55	10	-1.2	583.28	47.17	12200000	22437	Carbamidomethylation	C9:Carbamidomethylation:1000.00	sp|P01042|KNG1_HUMAN
DSGSSEEQGGSSRA	37.26	1352.54	14	1.4	677.279	11.74	55600	3152			sp|P01833|PIGR_HUMAN
VEFQGRTLGAL	37.25	1189.65	11	0.5	595.829	47.58	8640000	22676			sp|O95460|MATN4_HUMAN
QQLQTEVYRGAQTL	37.22	1633.84	14	1	817.928	42.51	615000	20019			sp|P24592|IBP6_HUMAN
ALLSPYSYSTTA	37.21	1272.62	12	0.3	637.318	50.9	2250000	24393			sp|P02766|TTHY_HUMAN
LILRDTKTYM(+15.99)	37.21	1268.68	10	-0.2	423.9	30.28	3190000	13204	Oxidation (M)	M10:Oxidation (M):1000.00	sp|P02763|A1AG1_HUMAN
QAEWDDYVPKL	37.2	1362.65	11	0.3	682.329	59.06	678000	28742			sp|P30086|PEBP1_HUMAN
DTYPNDETTERVFPYISV	37.2	2144.99	18	1.1	1073.5	62.65	1360000	30667			sp|Q12907|LMAN2_HUMAN
TLFGDKLC(+57.02)TVA	37.2	1223.62	11	0.8	612.817	47.93	5390000	22841	Carbamidomethylation	C8:Carbamidomethylation:1000.00	sp|P02768|ALBU_HUMAN
DGLDPNRFNPKTF	37.19	1519.74	13	-0.2	507.587	46.13	524000	21963			sp|Q02818|NUCB1_HUMAN
C(+57.02)ITQYERESQA	37.19	1383.61	11	0.4	692.811	28.18	150000	11929	Carbamidomethylation	C1:Carbamidomethylation:1000.00	sp|P04156|PRIO_HUMAN
STYLDPALELGPRNVL	37.19	1756.94	16	0.2	879.474	61.76	1200000	30179			sp|Q15904|VAS1_HUMAN
Q(-17.03)QAQPGQGSDPARW	37.18	1507.68	14	0.1	754.846	40.15	2460000	18677	Pyro-glu from Q	Q1:Pyro-glu from Q:1000.00	sp|Q08397|LOXL1_HUMAN
FTAVFQSQEAPAQG	37.16	1479.7	14	-0.1	740.855	44.53	1830000	21118			sp|O60494|CUBN_HUMAN
GYVPNPKM(+15.99)PNTFM(+15.99)A	37.15	1597.73	14	0.5	799.87	38.63	697000	17866	Oxidation (M)	M8:Oxidation (M):1000.00;M13:Oxidation (M):1000.00	sp|Q9HAT2|SIAE_HUMAN
ALEPGILDTANVEALRL	37.14	1793.99	17	1.2	898.001	64	385000	31362			sp|Q6EMK4|VASN_HUMAN
AVEQNTLQEFLKLA	37.12	1602.86	14	0.8	802.437	65.68	633000	32272			sp|Q9H299|SH3L3_HUMAN
C(+57.02)C(+57.02)PVGC(+57.02)AKC(+57.02)A	37.11	1181.44	10	1.3	591.729	18.69	75000	6491	Carbamidomethylation	C1:Carbamidomethylation:1000.00;C2:Carbamidomethylation:1000.00;C6:Carbamidomethylation:1000.00;C9:Carbamidomethylation:1000.00	sp|Q8N339|MT1M_HUMAN, sp|P04732|MT1E_HUMAN, sp|P80297|MT1X_HUMAN, sp|P13640|MT1G_HUMAN, sp|P07438|MT1B_HUMAN, sp|P02795|MT2_HUMAN
VTFVDRPVIG	37.1	1101.62	10	0.3	551.815	44.17	1030000	20862			sp|P16278|BGAL_HUMAN
VVENGESSQGRFSVQM(+15.99)F	37.09	1915.87	17	0.7	958.943	44.08	720000	20864	Oxidation (M)	M16:Oxidation (M):1000.00	sp|P07911|UROM_HUMAN
IAGKYAQDFGL	37.03	1181.61	11	0.3	591.81	48.43	1930000	23136			sp|P53634|CATC_HUMAN
IAC(+57.02)C(+57.02)QTSLC(+57.02)NHD	37.03	1477.57	12	1.1	739.794	24.83	419000	9945	Carbamidomethylation	C3:Carbamidomethylation:1000.00;C4:Carbamidomethylation:1000.00;C9:Carbamidomethylation:1000.00	sp|P0DP57|SLUR2_HUMAN
KSPIFGPEEVN	37.01	1215.61	11	1	608.813	39.2	50200000	18059			sp|P01833|PIGR_HUMAN
EC(+57.02)RGGC(+57.02)AGGQC(+57.02)C(+57.02)GPL	37.01	1637.62	15	0.9	819.815	27.11	835000	11261	Carbamidomethylation	C2:Carbamidomethylation:1000.00;C6:Carbamidomethylation:1000.00;C11:Carbamidomethylation:1000.00;C12:Carbamidomethylation:1000.00	sp|O94813|SLIT2_HUMAN
ENTDGKTLPSWGQAL	37	1615.78	15	0.9	808.898	51.19	975000	24625			sp|P08582|TRFM_HUMAN
M(+15.99)ADRGEC(+57.02)VPGEQEPEPILIPRV	36.99	2507.21	22	1	836.745	52.95	1830000	25528	Oxidation (M); Carbamidomethylation	M1:Oxidation (M):1000.00;C7:Carbamidomethylation:1000.00	sp|P02760|AMBP_HUMAN
NIRVGGTGMF	36.98	1050.53	10	0.7	526.271	44.72	2800000	21198			sp|P07911|UROM_HUMAN
FWDLDPEVRPTSA	36.97	1531.73	13	0.6	766.871	56.02	758000	27189			sp|P02656|APOC3_HUMAN
VRVTSEGAGLQL	36.97	1228.68	12	0.5	615.345	42.25	14800000	19873			sp|P10253|LYAG_HUMAN
SGVTEEAPLKL	36.92	1142.62	11	0.1	572.315	43.65	290000	20636			sp|P01009|A1AT_HUMAN
NIRVGGTGM	36.91	903.46	9	1	452.737	29.8	16100000	12899			sp|P07911|UROM_HUMAN
Q(-17.03)PAAFGRALLSPGLAGAAGVPAEEA	36.91	2303.19	25	0.7	768.737	65.44	1360000	32161	Pyro-glu from Q	Q1:Pyro-glu from Q:1000.00	sp|Q5SZK8|FREM2_HUMAN
LRTHLAPYSDEL	36.9	1413.73	12	0.1	472.248	39.81	337000	18548			sp|P02647|APOA1_HUMAN
VVIQNPARQTL	36.89	1237.71	11	0.6	619.864	36.82	4880000	16770			sp|Q8NFZ8|CADM4_HUMAN
DDGGPYGESEAPAPPGPGTRWP	36.89	2208.97	22	1.7	1105.49	48.48	6300000	23346			sp|Q8N2S1|LTBP4_HUMAN
VEFQGRTLGALESL	36.85	1518.8	14	0.3	760.408	57.82	928000	28146			sp|O95460|MATN4_HUMAN
LGGLTAGGVTRDF	36.84	1262.66	13	0.6	632.337	46.92	492000	22389			sp|Q7Z7M0|MEGF8_HUMAN
YLADEIIIRDLN	36.84	1446.77	12	0.3	724.392	59.9	2950000	29180			sp|P07911|UROM_HUMAN
LRTLNQPDSQLQ	36.82	1411.74	12	0.2	706.877	31.34	6860000	13826			sp|P01009|A1AT_HUMAN
AAVQPVIGISQR	36.81	1237.71	12	1	619.864	37.47	42200000	17171			sp|Q96FE7|P3IP1_HUMAN
FDAISYSKGASVL	36.81	1356.69	13	0	679.352	49.53	787000	23703			sp|P15144|AMPN_HUMAN
FDAISYSKGASVI	36.81	1356.69	13	0	679.352	49.53	787000	23703			sp|A6NEC2|PSAL_HUMAN, sp|P55786|PSA_HUMAN
EVIWSNQQEGIIT	36.8	1515.76	13	0.7	758.885	54.31	5190000	26209			sp|P01133|EGF_HUMAN
VAYTQDGVM(+15.99)HPRTTF	36.79	1737.81	15	0.6	580.278	33.07	952000	14784	Oxidation (M)	M9:Oxidation (M):1000.00	sp|Q96RW7|HMCN1_HUMAN
AVKVM(+15.99)DLPTQE	36.79	1245.63	11	0.4	623.82	32.42	588000	14442	Oxidation (M)	M5:Oxidation (M):1000.00	sp|P07288|KLK3_HUMAN
DGGDLSRFALL	36.79	1162.6	11	1.7	582.306	61.71	54200000	30120			sp|P07911|UROM_HUMAN
QLTTGNGLFLSEGLKL	36.78	1689.93	16	0.6	845.971	63.5	127000	31115			sp|P01009|A1AT_HUMAN
LKIDPVNGQITT	36.74	1297.72	12	0.4	649.868	46.18	1840000	21960			sp|P19022|CADH2_HUMAN
NKITPNLAEFA	36.74	1216.65	11	0.4	609.329	48.88	3610000	23373			sp|P01009|A1AT_HUMAN
ASRQEPSQGTTTF	36.73	1408.66	13	0.1	705.335	26.28	2540000	10820			sp|P01876|IGHA1_HUMAN
YVAAVYEHPSIL	36.73	1360.7	12	-0.2	681.357	49.98	664000	23959			sp|P43251|BTD_HUMAN
VQVKAC(+57.02)AGGY	36.72	1051.51	10	0.7	526.763	26.38	766000	10861	Carbamidomethylation	C6:Carbamidomethylation:1000.00	sp|P07911|UROM_HUMAN
AVVRFVTDGSVT	36.7	1249.67	12	0.1	625.839	41.07	2000000	19234			sp|O60494|CUBN_HUMAN
LRTLNQPDSQLQL	36.69	1524.83	13	0.6	763.419	45.22	28700000	21387			sp|P01009|A1AT_HUMAN
LLLVKGQQADL	36.68	1196.71	11	0.5	599.363	44.41	3950000	21016			sp|Q9HBB8|CDHR5_HUMAN
GARAVGFGGDF	36.68	1052.5	11	0.5	527.258	43.5	2500000	20481			sp|P16444|DPEP1_HUMAN
ATKTVGSDTFYS	36.67	1275.6	12	0.8	638.806	31.91	1670000	14108			sp|P01042|KNG1_HUMAN
AVEWESNGQPENNYKTTPPVLDSDGSF	36.67	2980.34	27	0.9	994.452	53.75	2070000	25989			sp|P0DOX5|IGG1_HUMAN, sp|P01861|IGHG4_HUMAN, sp|P01857|IGHG1_HUMAN
SVENLAKSSNSGQQGVW	36.67	1789.86	17	1.2	895.936	40.48	1830000	18883			sp|P14543|NID1_HUMAN
VDESGTRAAAATGTIF	36.66	1565.77	16	0.7	783.89	43.06	6950000	20265			sp|P05154|IPSP_HUMAN
SC(+57.02)SVMHEALH	36.65	1169.5	10	0.8	585.755	26.04	381000	10655	Carbamidomethylation	C2:Carbamidomethylation:1000.00	sp|P01860|IGHG3_HUMAN, sp|P0DOX5|IGG1_HUMAN, sp|P01861|IGHG4_HUMAN, sp|P01857|IGHG1_HUMAN, sp|P01859|IGHG2_HUMAN
Q(-17.03)KVTSLTAC(+57.02)L	36.65	1102.57	10	0.4	552.291	52.02	6220000	25023	Pyro-glu from Q; Carbamidomethylation	Q1:Pyro-glu from Q:1000.00;C9:Carbamidomethylation:1000.00	sp|P04216|THY1_HUMAN
TVSIEARAAGP	36.64	1070.57	11	0.7	536.293	29.65	2240000	12800			sp|P22792|CPN2_HUMAN
AGLAALQELDVSNL	36.63	1412.75	14	1	707.382	65.21	227000	32040			sp|Q6EMK4|VASN_HUMAN
YTLPPSREEM(+15.99)TKNQVSL	36.63	2007.99	17	0.9	670.338	36.62	2640000	16709	Oxidation (M)	M10:Oxidation (M):1000.00	sp|P01860|IGHG3_HUMAN, sp|P01859|IGHG2_HUMAN
C(+57.02)PSGC(+57.02)QC(+57.02)SQPQTVF	36.63	1654.65	14	0.8	828.333	40.24	18000000	18669	Carbamidomethylation	C1:Carbamidomethylation:1000.00;C5:Carbamidomethylation:1000.00;C7:Carbamidomethylation:1000.00	sp|Q6EMK4|VASN_HUMAN
FIKVHVGDED	36.63	1157.57	10	0.4	579.792	32.18	563000	14316			sp|P04080|CYTB_HUMAN
M(+15.99)ATTSQLPKLLV	36.59	1316.74	12	0.4	659.375	52.66	851000	25367	Oxidation (M)	M1:Oxidation (M):1000.00	sp|P11117|PPAL_HUMAN
PGSSERGSAGHWTSE	36.57	1543.67	15	1.6	772.84	21.02	92300	7788			sp|P02671|FIBA_HUMAN
FKSLPGQNEDL	36.56	1246.62	11	0.1	624.316	37.82	9430000	17379			sp|P01040|CYTA_HUMAN
VSLGSPSGEVSHPR	36.56	1407.71	14	0.7	470.243	26.55	667000	10936			sp|P02765|FETUA_HUMAN
QSQEAPAQGFSASF	36.56	1453.65	14	0.7	727.83	49.08	2050000	23464			sp|O60494|CUBN_HUMAN
EKVLPSLGISNV	36.55	1254.72	12	0.7	628.366	50.94	8490000	24410			sp|P05154|IPSP_HUMAN
AVKVMDLPTQE	36.55	1229.63	11	0.2	615.822	40.2	1490000	18761			sp|P07288|KLK3_HUMAN
SVVKPLDYEISA	36.55	1319.7	12	-1	660.854	45.93	0	21854			sp|P55290|CAD13_HUMAN
FRVGDADGPLM	36.52	1176.56	11	0.7	589.286	47.53	3540000	22664			sp|O60494|CUBN_HUMAN
IERYPGSPGSYA	36.51	1295.61	12	0.9	648.814	32.91	392000	14761			sp|Q16769|QPCT_HUMAN
PKAGALNSNDA	36.5	1056.52	11	1.2	529.267	17.8	1310000	5963			sp|P06396|GELS_HUMAN
VSHEDPEVKFNW	36.5	1485.69	12	0.3	743.85	46.63	949000	22222			sp|P0DOX5|IGG1_HUMAN, sp|P01857|IGHG1_HUMAN
KTALQPM(+15.99)VSALN	36.49	1287.69	12	0.1	644.849	34.41	21800000	15515	Oxidation (M)	M7:Oxidation (M):1000.00	sp|P07911|UROM_HUMAN
ATKTVGSDTF	36.49	1025.5	10	1.8	513.759	27.31	37400000	11341			sp|P01042|KNG1_HUMAN
VIVGGKDIQGSL	36.48	1184.68	12	0.7	593.345	41.6	1180000	19534			sp|P55290|CAD13_HUMAN
YQTFFAGKYLNE	36.47	1479.7	12	0.3	740.858	52.48	359000	25300			sp|P15586|GNS_HUMAN
VALGFSGPHSL	36.47	1083.57	11	0.5	542.792	47.43	1400000	22641			sp|Q6UVK1|CSPG4_HUMAN
FLVGGASLKPEF	36.46	1263.69	12	0.4	632.849	56.02	0	27186			sp|P60174|TPIS_HUMAN
NVAAAPELAMGALEL	36.45	1468.76	15	0.6	735.386	66.29	197000	32621			sp|O00391|QSOX1_HUMAN
FTIVKPDPPENV	36.43	1354.71	12	0.3	678.363	44.58	4240000	21140			sp|P26992|CNTFR_HUMAN
FVNC(+57.02)DENSRL	36.41	1252.55	10	-0.2	627.281	29.99	1890000	12995	Carbamidomethylation	C4:Carbamidomethylation:1000.00	sp|P01833|PIGR_HUMAN
C(+57.02)GMC(+57.02)C(+57.02)KT	36.41	915.307	7	0.5	458.66	13.78	0	4019	Carbamidomethylation	C1:Carbamidomethylation:1000.00;C4:Carbamidomethylation:1000.00;C5:Carbamidomethylation:1000.00	sp|P81172|HEPC_HUMAN
AKLGAVYTEGG	36.41	1064.55	11	1.1	533.282	30.05	420000	13095			sp|P19835|CEL_HUMAN
FAIVPLHAAPGDAVAE	36.4	1576.82	16	1.3	789.419	51.97	1870000	25029			sp|P24855|DNAS1_HUMAN
SGGC(+57.02)FWDN(+.98)GHL	36.4	1249.48	11	0.5	625.747	50.8	1070000	24361	Carbamidomethylation; Deamidation (NQ)	C4:Carbamidomethylation:1000.00;N8:Deamidation (NQ):1000.00	sp|Q96FE7|P3IP1_HUMAN
FVHARTPHAEDM(+15.99)AE	36.39	1625.73	14	1.1	542.915	22.14	2040000	8486	Oxidation (M)	M12:Oxidation (M):1000.00	sp|P55290|CAD13_HUMAN
SVISLSGDHC(+57.02)IIGRTL	36.39	1726.9	16	0.8	576.641	51.29	496000	24673	Carbamidomethylation	C10:Carbamidomethylation:1000.00	sp|P00441|SODC_HUMAN
C(+57.02)PPDFAGKFC(+57.02)	36.39	1197.49	10	1.1	599.754	41.17	935000	19297	Carbamidomethylation	C1:Carbamidomethylation:1000.00;C10:Carbamidomethylation:1000.00	sp|Q8N2S1|LTBP4_HUMAN
EVIRESSSTTGM(+15.99)VVG	36.38	1566.76	15	0.6	784.384	28.86	2210000	12363	Oxidation (M)	M12:Oxidation (M):1000.00	sp|P58400|NRX1B_HUMAN, sp|Q9P2S2|NRX2A_HUMAN, sp|Q9Y4C0|NRX3A_HUMAN, sp|P58401|NRX2B_HUMAN, sp|Q9ULB1|NRX1A_HUMAN, sp|Q9HDB5|NRX3B_HUMAN
YC(+57.02)DELKLKS	36.38	1154.56	9	0.1	578.288	29.99	582000	13043	Carbamidomethylation	C2:Carbamidomethylation:1000.00	sp|P51884|LUM_HUMAN
FNVEDQKRDTINL	36.38	1590.8	13	0.8	531.273	40.67	733000	19041			sp|Q8NBJ4|GOLM1_HUMAN
PARDGPC(+57.02)GTVL	36.37	1141.55	11	0.2	571.784	31.76	17400000	13936	Carbamidomethylation	C7:Carbamidomethylation:1000.00	sp|P07911|UROM_HUMAN
AVQPVIGISQR	36.36	1166.68	11	1.2	584.345	36.42	15000000	16556			sp|Q96FE7|P3IP1_HUMAN
LWQADTQVTSG	36.35	1204.57	11	-0.2	603.292	40.06	558000	18686			sp|Q9UNN8|EPCR_HUMAN
ELRMSSSYPTGL	36.34	1339.64	12	0.1	670.828	45.17	1610000	21471			sp|P35318|ADML_HUMAN
AAPASQQLQSLESKL	36.33	1569.84	15	0.8	785.924	54.2	836000	26231			sp|Q9Y653|AGRG1_HUMAN
LSWKVSGPAAPAQSYTAL	36.33	1845.96	18	0.5	923.987	53.8	3370000	26012			sp|Q8WZ75|ROBO4_HUMAN
FKSLPGQNED	36.29	1133.54	10	0.6	567.774	27.46	2660000	11504			sp|P01040|CYTA_HUMAN
Q(-17.03)APAPDVPGC(+57.02)SRGSC(+57.02)YPATGDL	36.28	2257.97	22	1.2	1129.99	48.44	0	23163	Pyro-glu from Q; Carbamidomethylation	Q1:Pyro-glu from Q:1000.00;C10:Carbamidomethylation:1000.00;C15:Carbamidomethylation:1000.00	sp|P55268|LAMB2_HUMAN
SSIGLEC(+57.02)QSVTSRGDL	36.28	1707.81	16	1.1	854.911	41.78	0	19630	Carbamidomethylation	C7:Carbamidomethylation:1000.00	sp|Q9HD89|RETN_HUMAN
RQIAEGTSISEM(+15.99)	36.26	1336.63	12	0.3	669.321	25.9	2810000	10506	Oxidation (M)	M12:Oxidation (M):1000.00	sp|Q16769|QPCT_HUMAN
PYFKVNSDGGL	36.26	1195.59	11	0.6	598.8	43.94	0	20762			sp|P55290|CAD13_HUMAN
RQIAEGTSISEM	36.24	1320.63	12	0.5	661.323	34.96	2370000	15869			sp|Q16769|QPCT_HUMAN
AIVGYKDSPSVW	36.23	1320.67	12	0.7	661.342	47.53	879000	22699			sp|P07737|PROF1_HUMAN
LRPIQALGTEY	36.23	1259.69	11	0.5	630.85	45.78	448000	21783			sp|Q9Y6R7|FCGBP_HUMAN
LYRPEAPDTAL	36.22	1244.64	11	0.2	623.326	39.86	2570000	18528			sp|Q969P0|IGSF8_HUMAN
WFDPAQGNPNEE	36.22	1402.58	12	0.8	702.296	46.33	8690000	21990			sp|P15328|FOLR1_HUMAN
FVDNHDNQRGHGAGGASIL	36.21	1963.92	19	0.2	491.988	31.44	710000	13882			sp|P04745|AMY1_HUMAN, sp|P19961|AMY2B_HUMAN, sp|P04746|AMYP_HUMAN
RFVSDSSISAGGF	36.2	1328.64	13	0.7	665.324	44.32	1290000	20945			sp|O60494|CUBN_HUMAN
YLAPNNLKPVVAE	36.19	1426.78	13	0.2	714.397	42.66	290000	20077			sp|P02787|TRFE_HUMAN
AKVQWKVDNALQSGNSQE	36.19	2000.99	18	0.3	668.003	37.09	3650000	17062			sp|P01834|IGKC_HUMAN, sp|P0DOX7|IGK_HUMAN
IGSPATTNGVVPADVIL	36.18	1622.89	17	1.2	812.451	62.3	2180000	30466			sp|P14543|NID1_HUMAN
ERC(+57.02)SDGWSFDATTL	36.18	1643.69	14	1.6	822.851	55.29	2150000	26779	Carbamidomethylation	C3:Carbamidomethylation:1000.00	sp|P02790|HEMO_HUMAN
WQADTQVTSGVVTFTL	36.17	1751.87	16	1	876.943	65.16	324000	32005			sp|Q9UNN8|EPCR_HUMAN
HRLQLSDTGT	36.17	1126.57	10	0.7	564.293	24.59	1520000	9826			sp|P09564|CD7_HUMAN
Q(-17.03)EGGANTTSGPIRTPQIPEW	36.15	2121.01	20	0	708.01	60.89	9930000	29694	Pyro-glu from Q	Q1:Pyro-glu from Q:1000.00	sp|P16070|CD44_HUMAN
VRWLQGSQEL	36.15	1214.64	10	0.6	608.327	46.18	4760000	22009			sp|P01876|IGHA1_HUMAN, sp|P0DOX2|IGA2_HUMAN, sp|P01877|IGHA2_HUMAN
TC(+57.02)LVKGFYPS	36.14	1170.57	10	0.5	586.294	43.95	3480000	20746	Carbamidomethylation	C2:Carbamidomethylation:1000.00	sp|P01860|IGHG3_HUMAN, sp|P0DOX5|IGG1_HUMAN, sp|P01861|IGHG4_HUMAN, sp|P01857|IGHG1_HUMAN, sp|P01859|IGHG2_HUMAN
MTPRSEGSSVNL	36.13	1276.61	12	0.5	639.31	30.95	537000	13579			sp|P00734|THRB_HUMAN
STSLPSQYITGL	36.12	1265.65	12	0.4	633.831	58.42	1390000	28409			sp|P10253|LYAG_HUMAN
PVINRAQIINDA	36.11	1322.73	12	1.1	662.372	38.88	1000000	17989			sp|P15144|AMPN_HUMAN
VYEDLRGSVT	36.09	1137.57	10	0.9	569.79	32.32	1160000	14365			sp|P01833|PIGR_HUMAN
SFVSAKQSTGQDTE	36.05	1483.68	14	1.1	742.846	23.92	201000	9430			sp|Q92692|NECT2_HUMAN
VKGFYPSDIA	36.04	1095.56	10	0.5	548.787	43.06	2980000	20267			sp|P01860|IGHG3_HUMAN, sp|P0DOX5|IGG1_HUMAN, sp|P01861|IGHG4_HUMAN, sp|P01857|IGHG1_HUMAN
VATLRETYGE	36.02	1137.57	10	-0.2	569.789	29.99	842000	13031			sp|P02768|ALBU_HUMAN
FAQYLQQC(+57.02)PFED	36	1544.66	12	1.1	773.337	53.3	203000	25801	Carbamidomethylation	C8:Carbamidomethylation:1000.00	sp|P02768|ALBU_HUMAN
IFPPSDEQLKSGTASV	36	1674.85	16	0.8	838.429	42.23	24000000	19799			sp|P01834|IGKC_HUMAN, sp|P0DOX7|IGK_HUMAN
KVQAAVGTSAAPVPSDNH	35.99	1747.89	18	1.2	583.635	25.41	207000	10247			sp|P02649|APOE_HUMAN
FAVGEYNKASND	35.97	1313.59	12	0.1	657.8	31.8	361000	14105			sp|P01034|CYTC_HUMAN
VIQNPARQTL	35.95	1138.65	10	0.4	570.329	30.87	1300000	13554			sp|Q8NFZ8|CADM4_HUMAN
TSLDLSDNPGLGERGLM(+15.99)	35.95	1789.85	17	0.9	895.932	46.33	1880000	22049	Oxidation (M)	M17:Oxidation (M):1000.00	sp|P08571|CD14_HUMAN
TGLSMDGGGSPKGDVDPF	35.94	1735.77	18	0.4	868.892	48.68	2110000	23290			sp|P54710|ATNG_HUMAN
MKIFGNDNIVG	35.93	1206.61	11	0.9	604.31	48.83	1080000	23366			sp|O60494|CUBN_HUMAN
LDTYPNDETTERVFPYISV	35.93	2258.07	19	1.3	1130.04	62.85	720000	30768			sp|Q12907|LMAN2_HUMAN
PASASLPAKADLL	35.93	1252.7	13	-0.6	627.357	45.04	897000	21373			sp|P08195|4F2_HUMAN
YGGC(+57.02)MGNGNN	35.92	1042.36	10	1.4	522.187	20.08	1160000	7233	Carbamidomethylation	C4:Carbamidomethylation:1000.00	sp|P02760|AMBP_HUMAN
FVNC(+57.02)DENSRLVS	35.92	1438.65	12	0.5	720.332	31.62	1040000	13979	Carbamidomethylation	C4:Carbamidomethylation:1000.00	sp|P01833|PIGR_HUMAN
YVVSIVALNGREESPLL	35.92	1858.02	17	0.5	930.016	62.8	636000	30744			sp|P02751|FINC_HUMAN
FVKSSSTENHGFM(+15.99)	35.91	1485.66	13	2.7	743.836	22.31	387000	8512	Oxidation (M)	M13:Oxidation (M):1000.00	sp|O60494|CUBN_HUMAN
EQALSPSVFKAIM	35.91	1419.74	13	0	710.877	60.78	905000	29637			sp|P05155|IC1_HUMAN
SALKYPANVAVD	35.9	1246.66	12	0.6	624.334	38.27	597000	17677			sp|P01133|EGF_HUMAN
YDEVAVPKSPFRVGVTEG	35.9	1948.99	18	0.3	650.669	47.58	1040000	22718			sp|Q14315|FLNC_HUMAN
FLGKVVNPTEA	35.89	1173.64	11	0.7	587.826	38.38	85600000	17689			sp|P05543|THBG_HUMAN
YRIVYSPSVEGSSTE	35.88	1672.79	15	0.1	837.403	39.56	396000	18409			sp|P02751|FINC_HUMAN
M(+15.99)VDEEQTVPFALRDENLKG	35.88	2206.06	19	1.2	736.359	46.5	0	22145	Oxidation (M)	M1:Oxidation (M):1000.00	sp|Q96RW7|HMCN1_HUMAN
IISNDVC(+57.02)NGADFYGNQIKPK	35.88	2252.09	20	1	751.703	41.91	794000	19694	Carbamidomethylation	C7:Carbamidomethylation:1000.00	sp|P05981|HEPS_HUMAN
EAEDLQVGQVELGGGPGAGSLQPLALEGSL	35.87	2890.46	30	1	964.492	65.73	660000	32351			sp|P01308|INS_HUMAN
QVLLGAGENTKTNL	35.87	1456.79	14	0.3	729.4	40.11	1260000	18673			sp|P05155|IC1_HUMAN
SAVSWEAGARA	35.85	1103.54	11	0.8	552.774	33.57	1100000	15097			sp|Q9BRK3|MXRA8_HUMAN
LKIAAFNIQT	35.85	1117.65	10	0.2	559.831	56.92	5200000	27628			sp|P24855|DNAS1_HUMAN
SGSVIDQSRVLNL	35.82	1386.75	13	0.4	694.38	50	2850000	23946			sp|P07911|UROM_HUMAN
LVIVGGKDIQGS	35.81	1184.68	12	0.9	593.345	37.62	3990000	17248			sp|P55290|CAD13_HUMAN
FTVSGTDC(+57.02)VAKEATE	35.79	1613.72	15	0.5	807.868	36.97	1100000	16929	Carbamidomethylation	C8:Carbamidomethylation:1000.00	sp|P02765|FETUA_HUMAN
RIIGTLQNSAE	35.79	1200.65	11	0.5	601.33	31.11	1130000	13665			sp|P08473|NEP_HUMAN
QVLKPEPELVYEDLRG	35.79	1884	16	0.1	629.006	53.15	237000	25686			sp|P01833|PIGR_HUMAN
YYDYETVRNGG	35.77	1335.57	11	1.2	668.793	32.52	259000	14546			sp|P54710|ATNG_HUMAN
VKDYFPEPVTV	35.75	1292.67	11	0.7	647.339	50.41	3310000	24151			sp|P01860|IGHG3_HUMAN, sp|P0DOX5|IGG1_HUMAN, sp|P01861|IGHG4_HUMAN, sp|P01857|IGHG1_HUMAN, sp|P01859|IGHG2_HUMAN
VEFQGRTLGALE	35.75	1318.69	12	0.6	660.35	45.93	4380000	21804			sp|O95460|MATN4_HUMAN
VAM(+15.99)TPRSEGSS	35.75	1136.51	11	0.7	569.263	12.72	1190000	3499	Oxidation (M)	M3:Oxidation (M):1000.00	sp|P00734|THRB_HUMAN
TWLNPDPSQKQN	35.75	1426.68	12	0.8	714.348	37.08	1500000	16972			sp|P10451|OSTP_HUMAN
YSRSLTPDDDVFQ	35.74	1541.7	13	0.4	771.856	43.25	1120000	20403			sp|P14384|CBPM_HUMAN
YGSKEDPQTFYYAVA	35.73	1737.79	15	1.2	869.901	49.03	1220000	23461			sp|P02787|TRFE_HUMAN
Q(-17.03)WQVTGPGKFVQAL	35.71	1540.8	14	0.2	771.408	65.4	1170000	32090	Pyro-glu from Q	Q1:Pyro-glu from Q:1000.00	sp|Q6UXE8|BTNL3_HUMAN
VQLVQANSPASL	35.69	1225.67	12	0.5	613.84	46.28	421000	22071			sp|O00560|SDCB1_HUMAN
SRDGWQLQVQGGVAQ	35.69	1627.81	15	0.5	814.909	43.25	4360000	20374			sp|Q8WVN6|SCTM1_HUMAN
YSIGRENYNQYDL	35.68	1633.74	13	1.4	817.875	45.42	1570000	21609			sp|P14384|CBPM_HUMAN
C(+57.02)VC(+57.02)DNGKVLC(+57.02)	35.67	1223.51	10	0.1	612.761	25.93	364000	10616	Carbamidomethylation	C1:Carbamidomethylation:1000.00;C3:Carbamidomethylation:1000.00;C10:Carbamidomethylation:1000.00	sp|P02452|CO1A1_HUMAN
AVRLVFQDF	35.67	1093.59	9	0.8	547.803	59.35	15500000	28892			sp|Q9NZP8|C1RL_HUMAN
TTVRTEWTPAPGPVDA	35.67	1696.84	16	1.3	849.428	42.56	953000	20031			sp|P22105|TENX_HUMAN
YAGNDKWSID	35.62	1167.52	10	0.4	584.766	38.63	1090000	17855			sp|Q14982|OPCM_HUMAN
AVTSILRVAAED	35.62	1243.68	12	0.2	622.845	46.13	1740000	22011			sp|P01876|IGHA1_HUMAN, sp|P0DOX2|IGA2_HUMAN, sp|P01877|IGHA2_HUMAN
LYRPEAPDTALGIVSTKDTQFS	35.62	2408.22	22	1.5	803.748	51.29	360000	24700			sp|Q969P0|IGSF8_HUMAN
ANEQGLFDVHSIL	35.62	1441.72	13	0.7	721.866	61.81	421000	30220			sp|Q5ZPR3|CD276_HUMAN
LDSLPSDTRLVLLNA	35.61	1625.9	15	0.5	813.955	59.8	2250000	29159			sp|P05155|IC1_HUMAN
FILPDKGKM(+15.99)NTVI	35.61	1490.82	13	0.8	497.946	43.22	0	20375	Oxidation (M)	M9:Oxidation (M):1000.00	sp|P08185|CBG_HUMAN
VVKPLDYEISA	35.61	1232.67	11	0	617.339	44.08	913000	20881			sp|P55290|CAD13_HUMAN
FRLSPGLGC(+57.02)TDV	35.6	1320.65	12	0.1	661.331	48.48	284000	23182	Carbamidomethylation	C9:Carbamidomethylation:1000.00	sp|P07911|UROM_HUMAN
FFHSLGIENS	35.59	1149.55	10	0.6	575.779	44.68	7900000	21130			sp|O60494|CUBN_HUMAN
ITKVFSNGADL	35.59	1163.62	11	0.3	582.816	40.2	3090000	18812			sp|P01009|A1AT_HUMAN
YVVHTNYDEY	35.57	1301.56	10	1.1	651.785	36.39	7380000	16567			sp|P02760|AMBP_HUMAN
VAKISVYGTL	35.56	1049.61	10	-0.9	525.812	44.93	0	21337			sp|Q99519|NEUR1_HUMAN
DVTERC(+57.02)SDGWSF	35.55	1457.59	12	1.5	729.801	50.1	3180000	23990	Carbamidomethylation	C6:Carbamidomethylation:1000.00	sp|P02790|HEMO_HUMAN
LWVSGRQIGSVDT	35.54	1416.74	13	0.2	709.374	43.9	0	20737			sp|Q99519|NEUR1_HUMAN
NGAYKAIPVAQD	35.54	1245.64	12	0.9	623.824	31.91	2610000	14086			sp|P10451|OSTP_HUMAN
WDIQKDLKDL	35.53	1272.67	10	0.7	425.231	55.68	819000	27012			sp|P07195|LDHB_HUMAN
ATRVLSNTEDL	35.52	1217.63	11	0.4	609.819	34.26	803000	15470			sp|P0DP57|SLUR2_HUMAN
IASSWGGTPIEA	35.52	1187.58	12	0.9	594.798	48.83	729000	23360			sp|Q9HAT2|SIAE_HUMAN
KAQLDSADIPKA	35.51	1255.68	12	0.5	628.845	30.71	4160000	13418			sp|O43692|PI15_HUMAN
ALFQTPSYTQPYQGSSVTL	35.5	2087.02	19	1.1	1044.52	61.71	2700000	30139			sp|P07911|UROM_HUMAN
TIVFLPQTDKC(+57.02)MTEQ	35.49	1809.86	15	0.6	905.938	49.97	1090000	23930	Carbamidomethylation	C11:Carbamidomethylation:1000.00	sp|P41222|PTGDS_HUMAN
LRGAVVPDSALPFNFQAA	35.49	1871.99	18	1.3	937.001	61.76	2630000	30161			sp|P24855|DNAS1_HUMAN
VQGFFPQEPLSVT	35.48	1447.73	13	0.3	724.873	61.61	1900000	30122			sp|P01876|IGHA1_HUMAN, sp|P0DOX2|IGA2_HUMAN, sp|P01877|IGHA2_HUMAN
QWMAGGTFTGEALQ	35.48	1495.68	14	0	748.844	56.37	499000	27401			sp|P12109|CO6A1_HUMAN
Q(-17.03)AFHLGKC(+57.02)PNPPVQEN	35.48	1817.85	16	2.1	909.933	41.26	988000	19333	Pyro-glu from Q; Carbamidomethylation	Q1:Pyro-glu from Q:1000.00;C8:Carbamidomethylation:1000.00	sp|P05090|APOD_HUMAN
VYRPDQVSAVDS	35.47	1334.65	12	0.3	668.329	30.19	11200000	13087			sp|P24855|DNAS1_HUMAN
FEQLGEYKFQNA	35.44	1472.69	12	0.4	737.353	45.72	147000	21771			sp|P02768|ALBU_HUMAN
VVKQGFEPPSF	35.44	1233.64	11	0.3	617.826	46.07	7470000	21790			sp|P06396|GELS_HUMAN
PVLQAGKAEVTGYFPLGT	35.43	1846.98	18	0.1	924.497	56.92	939000	27658			sp|P10253|LYAG_HUMAN
LVENM(+15.99)GRVNYGA	35.41	1337.64	12	0.4	669.826	28.35	415000	12042	Oxidation (M)	M5:Oxidation (M):1000.00	sp|P16278|BGAL_HUMAN
IVLWQPVTADL	35.41	1253.7	11	0.7	627.857	66.39	4700000	32643			sp|Q96IY4|CBPB2_HUMAN
GC(+57.02)VHPISTQSPDLEPIL	35.4	1861.92	17	0.8	931.968	53.7	986000	25979	Carbamidomethylation	C2:Carbamidomethylation:1000.00	sp|P01042|KNG1_HUMAN
LSAPQHWSC(+57.02)PEGTL	35.39	1581.72	14	1.1	791.869	44.81	697000	21279	Carbamidomethylation	C9:Carbamidomethylation:1000.00	sp|P01133|EGF_HUMAN
FGENHLEVPVATALTD	35.38	1711.84	16	1.2	856.927	54.2	285000	26243			sp|Q6UVK1|CSPG4_HUMAN
C(+57.02)PVKTC(+57.02)AG	35.38	891.394	8	0.8	446.704	13.68	776000	3948	Carbamidomethylation	C1:Carbamidomethylation:1000.00;C6:Carbamidomethylation:1000.00	sp|O75339|CILP1_HUMAN
DHDVGSELPPEGVLGAL	35.37	1703.84	17	0.3	852.924	62.6	8100000	30739			sp|Q9UHG2|PCS1N_HUMAN
TRVLSNTEDL	35.36	1146.59	10	0.2	574.3	33.47	6350000	15000			sp|P0DP57|SLUR2_HUMAN
FVYRPDQVSA	35.35	1180.59	10	0.2	591.3	36.16	1590000	16478			sp|P24855|DNAS1_HUMAN
VRVTASDPLDTLGSEGALSPGGVASL	35.34	2468.28	26	1.4	1235.14	62.4	1360000	30519			sp|P0C0L4|CO4A_HUMAN, sp|P0C0L5|CO4B_HUMAN
C(+57.02)WKFEHC(+57.02)N	35.33	1179.46	8	0.9	590.736	29.4	9960000	12630	Carbamidomethylation	C1:Carbamidomethylation:1000.00;C7:Carbamidomethylation:1000.00	sp|P13987|CD59_HUMAN
SKDSTYSLSSTL	35.31	1287.62	12	0.6	644.816	41.02	830000	19217			sp|P01834|IGKC_HUMAN, sp|P0DOX7|IGK_HUMAN
AQMEKALSIGF	35.3	1193.61	11	0.5	597.812	51.92	2300000	24988			sp|P16070|CD44_HUMAN
SVTDLPNAFDGPIT	35.3	1445.7	14	0.5	723.858	57.97	1300000	28202			sp|P16070|CD44_HUMAN
NIRVGGTGM(+15.99)F	35.29	1066.52	10	0.7	534.268	36.52	7560000	16505	Oxidation (M)	M9:Oxidation (M):1000.00	sp|P07911|UROM_HUMAN
SSHVGGTLGQF	35.29	1088.53	11	0.5	545.269	38.53	2580000	17773			sp|Q14624|ITIH4_HUMAN
STVKDKFSEF	35.28	1186.59	10	0.8	594.3	36.28	2220000	16526			sp|P02656|APOC3_HUMAN
PGGAC(+57.02)LGKAC(+57.02)G	35.26	1046.46	11	0.1	524.238	19.23	178000	6791	Carbamidomethylation	C5:Carbamidomethylation:1000.00;C10:Carbamidomethylation:1000.00	sp|P15502|ELN_HUMAN
WARVDAGEGAQE	35.25	1287.58	12	0.7	644.799	28.76	1030000	12284			sp|Q96NY8|NECT4_HUMAN
DGGDLSRFAL	35.24	1049.51	10	1.4	525.764	52.9	38700000	25482			sp|P07911|UROM_HUMAN
VQVFAPANALPA	35.24	1196.66	12	0.4	599.334	53.5	7240000	25815			sp|Q96FE7|P3IP1_HUMAN
SKWSGPLSLQE	35.23	1230.62	11	-0.1	616.318	46.23	2440000	22035			sp|P30086|PEBP1_HUMAN
STLKSEDVPYTAAL	35.23	1493.76	14	0.5	747.887	45.22	1230000	21511			sp|Q15904|VAS1_HUMAN
DDQSAETHSHKQSRL	35.22	1737.8	15	0.6	580.274	15.97	347000	5060			sp|P10451|OSTP_HUMAN
RQLGPQPQDIIY	35.22	1426.76	12	1	714.385	45.52	24300000	21598			sp|P09564|CD7_HUMAN
LTGPTSPIANIQSDIG	35.22	1582.82	16	0.5	792.416	56.43	1230000	27397			sp|P0DJD9|PEPA5_HUMAN, sp|P0DJD8|PEPA3_HUMAN, sp|P0DJD7|PEPA4_HUMAN
FRALTEGDTQL	35.22	1249.63	11	0.8	625.822	41.75	2790000	19620			sp|Q9GZX9|TWSG1_HUMAN
TGLSM(+15.99)DGGGSPKGDVDPFYYD	35.19	2192.92	21	0.8	1097.47	49.48	2120000	23667	Oxidation (M)	M5:Oxidation (M):1000.00	sp|P54710|ATNG_HUMAN
AYKAIPVAQD	35.19	1074.57	10	0.5	538.292	30.45	4120000	13255			sp|P10451|OSTP_HUMAN
VDLKNQVTPLDIL	35.18	1466.83	13	0.5	734.423	62.4	3090000	30488			sp|P01133|EGF_HUMAN
LEVRTSTASGLLL	35.17	1358.78	13	0.4	680.395	52.42	5930000	25206			sp|P98160|PGBM_HUMAN
YQQLPGTAPKL	35.16	1214.67	11	0.8	608.34	39.9	8040000	18511			sp|A0A075B6I6|LV150_HUMAN, sp|P01701|LV151_HUMAN, sp|P01703|LV140_HUMAN, sp|P01699|LV144_HUMAN, sp|P01700|LV147_HUMAN
YVPC(+57.02)GTPNKPSVA	35.16	1388.68	13	1	695.345	28.56	4890000	12129	Carbamidomethylation	C4:Carbamidomethylation:1000.00	sp|P06870|KLK1_HUMAN
LSDPDKVTIGL	35.15	1156.63	11	0.6	579.323	46.53	4580000	22115			sp|Q14624|ITIH4_HUMAN
VRLPTGYY	35.15	967.513	8	0.4	484.763	42.1	1540000	19777			sp|Q12907|LMAN2_HUMAN
FTAVFQSQEAPAQGFSAS	35.14	1871.87	18	1	936.941	52.57	2050000	25352			sp|O60494|CUBN_HUMAN
DC(+57.02)PREC(+57.02)YC(+57.02)PPDFPS	35.14	1798.67	14	0.8	900.344	43.3	940000	20407	Carbamidomethylation	C2:Carbamidomethylation:1000.00;C6:Carbamidomethylation:1000.00;C8:Carbamidomethylation:1000.00	sp|P51888|PRELP_HUMAN
PALELGPRNVL	35.14	1177.68	11	0.3	589.847	50.9	330000	24459			sp|Q15904|VAS1_HUMAN
VVTGAYSKPTL	35.12	1134.63	11	0.6	568.321	34.46	410000	15586			sp|Q8N149|LIRA2_HUMAN, sp|Q8N6C8|LIRA3_HUMAN
EEAPSLRPAPPPISGGGY	35.12	1793.89	18	0.6	897.953	44.12	13800000	20755			sp|P02675|FIBB_HUMAN
DEAGQAGPAVYTTPFHL	35.11	1772.84	17	0.3	887.424	59.11	453000	28807			sp|Q9HCU0|CD248_HUMAN
YVSASSLHPSFDDYELQS	35.11	2043.91	18	1	1022.96	51.04	4140000	24516			sp|Q7Z4R8|CF120_HUMAN
AASLAGPHSIVGRA	35.1	1305.72	14	-0.8	436.245	31.44	5010000	13951			sp|P08294|SODE_HUMAN
DQADGSRASVDSGSSEEQGGSSRALVSTLVPLG	35.09	3218.53	33	1.2	1073.85	54.8	2750000	26485			sp|P01833|PIGR_HUMAN
TVSTLVLGEGATEAEISM(+15.99)	35.07	1822.89	18	0.6	912.449	54.75	274000	26542	Oxidation (M)	M18:Oxidation (M):1000.00	sp|P02760|AMBP_HUMAN
AKSSNSGQQGVWV	35.06	1346.66	13	0.3	674.335	34.41	1410000	15534			sp|P14543|NID1_HUMAN
LSQSERYSLTL	35.05	1295.67	11	0.9	648.843	45.52	6380000	21623			sp|Q8WW52|F151A_HUMAN
QEKLGASPLHVDL	35.02	1405.76	13	0.3	469.592	45.78	335000	21781			sp|Q15904|VAS1_HUMAN
VC(+57.02)VMPLGPGRVPEGEE	35.02	1724.82	16	0.8	863.418	45.47	513000	21686	Carbamidomethylation	C2:Carbamidomethylation:1000.00	sp|Q6EMK4|VASN_HUMAN
ASWDVEKTAIF	35.02	1265.63	11	1.3	633.821	55.29	16900000	26743			sp|P35555|FBN1_HUMAN
C(+57.02)C(+57.02)KADDKETC(+57.02)	35.01	1285.47	10	1	643.744	10.6	160000	2610	Carbamidomethylation	C1:Carbamidomethylation:1000.00;C2:Carbamidomethylation:1000.00;C10:Carbamidomethylation:1000.00	sp|P02768|ALBU_HUMAN
EC(+57.02)LC(+57.02)KPEFTGL	35.01	1352.61	11	0.5	677.312	46.92	2460000	22355	Carbamidomethylation	C2:Carbamidomethylation:1000.00;C4:Carbamidomethylation:1000.00	sp|P80370|DLK1_HUMAN
VQVFAPANALP	34.94	1125.62	11	2.6	563.817	56.02	117000000	27113			sp|Q96FE7|P3IP1_HUMAN
AGGDKWSVDPRVSISTL	34.93	1786.92	17	0.8	596.647	53.05	683000	25608			sp|Q7Z3B1|NEGR1_HUMAN
VGQGGARMAE	34.9	974.46	10	2	488.237	16.88	38500000	5494			sp|P07911|UROM_HUMAN
FGDRIFYST	34.89	1104.52	9	1	553.269	45.52	2970000	21613			sp|P01133|EGF_HUMAN
LHIGPLASEQM(+15.99)F	34.87	1357.67	12	0.8	679.841	51.54	164000	24836	Oxidation (M)	M11:Oxidation (M):1000.00	sp|Q96A25|T106A_HUMAN
TAVFQSQEAPAQGFSAS	34.86	1724.8	17	0.6	863.406	44.32	551000	20993			sp|O60494|CUBN_HUMAN
YKAIPVAQDL	34.83	1116.62	10	0.5	559.315	43.95	25700000	20695			sp|P10451|OSTP_HUMAN
WQAASDPMSVEDLL	34.8	1560.71	14	0.9	781.363	65.88	426000	32408			sp|Q8WW52|F151A_HUMAN
GGEPIKSSDYFGNGRVTE	34.8	1911.9	18	0.9	638.305	36.73	437000	16845			sp|P04745|AMY1_HUMAN, sp|P19961|AMY2B_HUMAN, sp|P04746|AMYP_HUMAN
PAFAGHVPEAVT	34.79	1194.6	12	0.9	598.308	38.42	3320000	17739			sp|P54802|ANAG_HUMAN
LTESC(+57.02)ETKKLGQSLDC(+57.02)NAEV	34.79	2281.06	20	0.6	761.358	38.02	895000	17531	Carbamidomethylation	C5:Carbamidomethylation:1000.00;C16:Carbamidomethylation:1000.00	sp|P01042|KNG1_HUMAN
PFVASSNQVF	34.78	1094.54	10	0.4	548.276	50.99	3200000	24448			sp|O60494|CUBN_HUMAN
FVKIQSFLGGAPTEDL	34.77	1720.9	16	0.5	861.458	62.45	613000	30582			sp|Q13421|MSLN_HUMAN
LQADTVRGAVL	34.77	1141.65	11	0.8	571.829	38.82	3730000	17942			sp|O00391|QSOX1_HUMAN
YYTEPGSHVSQEAAA	34.76	1608.71	15	0.9	805.359	28.27	1080000	11981			sp|P39059|COFA1_HUMAN
VC(+57.02)DNGSGLC(+57.02)KAG	34.75	1236.52	12	0.8	619.268	19.71	779000	7035	Carbamidomethylation	C2:Carbamidomethylation:1000.00;C9:Carbamidomethylation:1000.00	sp|P63267|ACTH_HUMAN, sp|P62736|ACTA_HUMAN
LQDFRVVAQG	34.74	1131.6	10	0.8	566.808	38.73	4090000	17878			sp|P02760|AMBP_HUMAN
TM(+15.99)ADRGEC(+57.02)VPGEQEPEPILIPRV	34.72	2608.26	23	0.6	870.427	52.85	3360000	25464	Oxidation (M); Carbamidomethylation	M2:Oxidation (M):1000.00;C8:Carbamidomethylation:1000.00	sp|P02760|AMBP_HUMAN
SVVKPLDYEISAF	34.69	1466.77	13	0.2	734.389	58.33	1590000	28374			sp|P55290|CAD13_HUMAN
LTQVKESLSS	34.69	1090.59	10	-1.3	546.299	26.35	1440000	10809			sp|P02655|APOC2_HUMAN
YKQIGLYPVL	34.68	1192.69	10	0.6	597.349	56.57	1570000	27434			sp|P01833|PIGR_HUMAN
ISEMWQNDLQPLL	34.68	1585.78	13	1.2	793.897	66.39	726000	32663			sp|Q16769|QPCT_HUMAN
VGQGGARM(+15.99)AETC(+57.02)V	34.67	1350.6	13	1.1	676.308	21.79	3880000	8185	Oxidation (M); Carbamidomethylation	M8:Oxidation (M):1000.00;C12:Carbamidomethylation:1000.00	sp|P07911|UROM_HUMAN
AGLGLQQLDEGL	34.66	1212.63	12	0.6	607.324	61.15	3700000	29903			sp|Q6EMK4|VASN_HUMAN
FLTGVLGSQPVGGQAHM(+15.99)VL	34.66	1926	19	0.6	964.008	56.07	534000	27233	Oxidation (M)	M17:Oxidation (M):1000.00	sp|P22891|PROZ_HUMAN
ITKVFSNGAD	34.66	1050.53	10	0.7	526.274	27.91	384000	11781			sp|P01009|A1AT_HUMAN
FTFETSGENTAVV	34.64	1400.65	13	0.5	701.329	52.8	1260000	25454			sp|P18827|SDC1_HUMAN
FSVMPGLKM(+15.99)TM(+15.99)	34.63	1272.59	11	-0.6	637.302	44.84	4520000	21269	Oxidation (M)	M9:Oxidation (M):81.69;M11:Oxidation (M):109.53	sp|Q14624|ITIH4_HUMAN
TIDEKGTEAAGAMF	34.63	1439.66	14	1.1	720.837	42.61	475000	20092			sp|P01009|A1AT_HUMAN
YLSRDPDAQPGGELM(+15.99)	34.63	1663.75	15	0.6	832.882	32.67	2270000	14595	Oxidation (M)	M15:Oxidation (M):1000.00	sp|P07339|CATD_HUMAN
VFAPANALPARSEAAA	34.63	1554.82	16	0.3	778.414	40.63	1120000	18957			sp|Q96FE7|P3IP1_HUMAN
VESIGHPTLPYRDNL	34.62	1709.87	15	0.3	570.964	43.25	699000	20379			sp|O60494|CUBN_HUMAN
VVRFVTDGSVT	34.61	1178.63	11	0.5	590.321	38.12	3130000	17560			sp|O60494|CUBN_HUMAN
Q(-17.03)EGGANTTSGPIRTPQIP	34.59	1805.89	18	1.7	903.952	48.93	4690000	23347	Pyro-glu from Q	Q1:Pyro-glu from Q:1000.00	sp|P16070|CD44_HUMAN
NGAYKAIPVAQ	34.58	1130.61	11	0.2	566.31	31.39	2150000	13860			sp|P10451|OSTP_HUMAN
PYFKVNSDGGLVA	34.58	1365.69	13	0.6	683.853	46.78	735000	22309			sp|P55290|CAD13_HUMAN
YSNEKPFTGF	34.57	1188.55	10	0.1	595.279	43.75	373000	20711			sp|O00187|MASP2_HUMAN
LVKELDRDTVF	34.56	1333.72	11	0.8	667.869	41.7	4120000	19545			sp|P01009|A1AT_HUMAN
PLAPSSKSTSGGTAAL	34.56	1443.76	16	0.7	722.885	30.38	3030000	13215			sp|P0DOX5|IGG1_HUMAN, sp|P01857|IGHG1_HUMAN
YKAIPVAQD	34.55	1003.53	9	0.6	502.774	29.49	17800000	12762			sp|P10451|OSTP_HUMAN
ISDQGFHITY	34.54	1179.56	10	1.3	590.785	47.43	449000	22656			sp|O60494|CUBN_HUMAN
DAAQPRVTGVVL	34.54	1224.68	12	0	613.347	44.45	18000000	20938			sp|P08294|SODE_HUMAN
VVDGQPFTNWYDNGSNQ	34.54	1939.83	17	0.7	970.923	56.02	391000	27192			sp|P04745|AMY1_HUMAN, sp|P19961|AMY2B_HUMAN, sp|P04746|AMYP_HUMAN
TVVHQDWLNGKE	34.54	1424.7	12	1.2	713.359	35.31	307000	16056			sp|P01859|IGHG2_HUMAN
VAQAGGADPDKFQGVIAE	34.53	1771.87	18	0.6	886.943	41.95	7770000	19666			sp|P39060|COIA1_HUMAN
GSGLVGRQLEE	34.52	1143.59	11	0.5	572.801	32.08	10600000	14193			sp|P10909|CLUS_HUMAN
NDVTTRLRENELT	34.51	1559.79	13	0.5	520.937	34.86	829000	15791			sp|P13987|CD59_HUMAN
TLFGDKLC(+57.02)T	34.49	1053.52	9	0.7	527.765	43.01	6710000	20241	Carbamidomethylation	C8:Carbamidomethylation:1000.00	sp|P02768|ALBU_HUMAN
VDETYVPKEFNAET	34.48	1640.76	14	0.7	821.385	42.96	1620000	20269			sp|P02768|ALBU_HUMAN
LRQLGPQPQDIIYYED	34.46	1946.97	16	0.5	974.493	52.69	0	25426			sp|P09564|CD7_HUMAN
AC(+57.02)DDYRLC(+57.02)E	34.46	1200.45	9	0.7	601.234	30.59	2050000	13369	Carbamidomethylation	C2:Carbamidomethylation:1000.00;C8:Carbamidomethylation:1000.00	sp|P08493|MGP_HUMAN
LVIDNGSGMC(+57.02)KAGFAGDDAPRAVF	34.46	2467.16	24	1.3	823.394	52.12	531000	25153	Carbamidomethylation	C10:Carbamidomethylation:1000.00	sp|P0CG38|POTEI_HUMAN, sp|P0CG39|POTEJ_HUMAN, sp|A5A3E0|POTEF_HUMAN, sp|Q6S8J3|POTEE_HUMAN, sp|P63261|ACTG_HUMAN
MEEYRGRTTF	34.46	1288.59	10	0.9	430.536	30.05	155000	13086			sp|Q7KYR7|BT2A1_HUMAN
LSYVKWIEDT	34.46	1252.63	10	0.1	627.323	55.73	939000	27017			sp|P06870|KLK1_HUMAN
AGNTRIAQLRPEDL	34.45	1552.83	14	0.1	518.617	40.58	350000	18980			sp|Q6EMK4|VASN_HUMAN
FVLPKEGQMESVE	34.45	1491.73	13	0.3	746.87	45.93	2520000	21830			sp|P05543|THBG_HUMAN
GEYKFQNAL	34.45	1068.52	9	1.2	535.269	40.97	62000000	19123			sp|P02768|ALBU_HUMAN
LTPKPLQQLEV	34.44	1264.74	11	0.7	633.376	47.33	4270000	22565			sp|Q16651|PRSS8_HUMAN
C(+57.02)NDPMVC(+57.02)RLP	34.43	1260.54	10	0.5	631.277	41.12	2780000	19174	Carbamidomethylation	C1:Carbamidomethylation:1000.00;C7:Carbamidomethylation:1000.00	sp|Q9UBX1|CATF_HUMAN
SVIDQSRVLN	34.4	1129.61	10	0.4	565.811	33.97	4330000	15302			sp|P07911|UROM_HUMAN
ITVTPVYADGPGSPESIKA	34.4	1900.98	19	1.4	951.496	45.83	497000	21797			sp|P40189|IL6RB_HUMAN
VQVFAPANAL	34.4	1028.57	10	0.4	515.289	54.16	9830000	26152			sp|Q96FE7|P3IP1_HUMAN
MATTSQLPKLLV	34.39	1300.74	12	1.2	651.378	55.27	531000	26792			sp|P11117|PPAL_HUMAN
FSVMPGLKMTM	34.39	1240.6	11	0.9	621.308	59.93	751000	29231			sp|Q14624|ITIH4_HUMAN
FSVMPGLKMTM(+15.99)	34.39	1256.6	11	0.5	629.305	52.66	2400000	25370	Oxidation (M)	M11:Oxidation (M):39.76	sp|Q14624|ITIH4_HUMAN
LRVEAPTTLGDNT	34.39	1385.72	13	-0.1	693.863	38.53	639000	17833			sp|Q7Z5L0|VMO1_HUMAN
VQILSRYDIAL	34.37	1289.73	11	0.1	645.873	58.42	1310000	28415			sp|P24855|DNAS1_HUMAN
YLSRDPDAQPGGELM	34.37	1647.76	15	-0.7	824.883	40.57	2250000	18902			sp|P07339|CATD_HUMAN
NEVAPGYFSRDGWQL	34.37	1737.81	15	-0.2	869.911	58.66	1810000	28584			sp|Q8WVN6|SCTM1_HUMAN
ALFQTPSYTQPYQGSSVT	34.36	1973.94	18	0.7	987.975	53.51	2900000	25819			sp|P07911|UROM_HUMAN
WSVDPLDRAM(+15.99)AEL	34.34	1517.72	13	0.1	759.865	56.72	500000	27556	Oxidation (M)	M10:Oxidation (M):1000.00	sp|P06396|GELS_HUMAN
TQITGPTTVNGLERGSL	34.34	1742.92	17	0.7	872.464	45.73	319000	21774			sp|Q8TDQ1|CLM1_HUMAN
ALTKGGEARGEL	34.33	1200.65	12	1.3	601.33	29.45	3130000	12709			sp|P10253|LYAG_HUMAN
FQYDTWKQS	34.33	1201.54	9	0.8	601.777	38.93	1440000	18026			sp|P01344|IGF2_HUMAN
YKTTPPM(+15.99)LDSDGSF	34.32	1573.7	14	1.1	787.855	41.91	2500000	19482	Oxidation (M)	M7:Oxidation (M):1000.00	sp|P01859|IGHG2_HUMAN
SGSGLVGRQLEE	34.31	1230.62	12	0.3	616.316	32.57	1880000	14514			sp|P10909|CLUS_HUMAN
AVNEAKHLGVKV	34.3	1263.73	12	0.4	632.871	29.73	701000	12832			sp|P12109|CO6A1_HUMAN
LLVKGQQADL	34.27	1083.63	10	0.5	542.821	34.76	2540000	15736			sp|Q9HBB8|CDHR5_HUMAN
EVQVFAPANALP	34.27	1254.66	12	0.6	628.337	57.77	29500000	28041			sp|Q96FE7|P3IP1_HUMAN
IVFLPQTDKC(+57.02)M(+15.99)TEQ	34.24	1724.81	14	1.2	575.944	43.15	10000000	20377	Carbamidomethylation; Oxidation (M)	C10:Carbamidomethylation:1000.00;M11:Oxidation (M):1000.00	sp|P41222|PTGDS_HUMAN
VITDGRSDTQRDTTPLNVLC(+57.02)SPGIQ	34.24	2742.36	25	0.3	915.126	50.96	0	24502	Carbamidomethylation	C20:Carbamidomethylation:1000.00	sp|P12109|CO6A1_HUMAN
FVLKTPSAAY	34.24	1095.6	10	0.2	548.804	44.04	4630000	20771			sp|P06396|GELS_HUMAN
LYKSSGAIVAA	34.23	1078.6	11	0.6	540.308	30.95	8420000	13586			sp|Q5T1S8|NCMAP_HUMAN
SIIFSNGRDLL	34.22	1233.67	11	0.3	617.842	56.43	1020000	27414			sp|P98164|LRP2_HUMAN
QDVNDNSPFIPKKTVI	34.22	1813.96	16	0.5	605.659	43.8	1340000	20644			sp|Q02487|DSC2_HUMAN
EARNAEDLNGPPIGSFTL	34.21	1899.93	18	0.6	950.972	57.92	607000	28163			sp|Q6ZNA5|FRRS1_HUMAN
VNLPQKAGGFL	34.2	1142.64	11	0	572.328	47.38	813000	22591			sp|P00558|PGK1_HUMAN
IANVERVPFDA	34.2	1229.64	11	0.3	615.826	43.7	574000	20652			sp|P06396|GELS_HUMAN
EAEDLQVGQVELGGGPGAGSLQP	34.2	2207.07	23	1.3	1104.54	55.62	607000	26959			sp|P01308|INS_HUMAN
SVIDQSRVLNLGPIT	34.2	1610.9	15	0.9	806.456	55.43	15000000	26803			sp|P07911|UROM_HUMAN
DIPAM(+15.99)LPAARL	34.2	1182.64	11	1.1	592.328	49.28	61300000	23447	Oxidation (M)	M5:Oxidation (M):1000.00	sp|Q9GZM5|YIPF3_HUMAN
DQGPVGRTGEVG	34.19	1170.56	12	0.7	586.288	23.34	3130000	9064			sp|P08123|CO1A2_HUMAN
C(+57.02)PRDIPTNSPEL	34.18	1397.66	12	1.2	699.837	36.34	4670000	16551	Carbamidomethylation	C1:Carbamidomethylation:1000.00	sp|P01042|KNG1_HUMAN
FYIDPEKGDIVT	34.18	1395.69	12	0	698.852	51.14	1230000	24546			sp|P55290|CAD13_HUMAN
LC(+57.02)RQSSGENC(+57.02)D	34.18	1324.51	11	1.3	663.264	12.2	180000	3298	Carbamidomethylation	C2:Carbamidomethylation:1000.00;C10:Carbamidomethylation:1000.00	sp|P01833|PIGR_HUMAN
APANALPARSEA	34.18	1166.6	12	0.4	584.308	24.44	2790000	9696			sp|Q96FE7|P3IP1_HUMAN
VKDYFPEPVT	34.17	1193.6	10	0.8	597.805	43.3	22000000	20323			sp|P01860|IGHG3_HUMAN, sp|P0DOX5|IGG1_HUMAN, sp|P01861|IGHG4_HUMAN, sp|P01857|IGHG1_HUMAN, sp|P01859|IGHG2_HUMAN
EQWPQC(+57.02)PTIKE	34.17	1414.65	11	0.3	708.334	39.31	1060000	18260	Carbamidomethylation	C6:Carbamidomethylation:1000.00	sp|P07858|CATB_HUMAN
IATHM(+15.99)PGSYC(+57.02)VQVA	34.16	1548.71	14	1.1	775.36	34.51	723000	15590	Oxidation (M); Carbamidomethylation	M5:Oxidation (M):1000.00;C10:Carbamidomethylation:1000.00	sp|Q8WZ75|ROBO4_HUMAN
EEKAVADTRDQADGSRASVDSGSSEEQGGSSRAL	34.15	3451.57	34	-0.3	863.897	27.83	435000	11720			sp|P01833|PIGR_HUMAN
TM(+15.99)ADRGEC(+57.02)VPGEQEPEPILIPR	34.15	2509.19	22	-1.3	837.403	45.12	648000	21490	Oxidation (M); Carbamidomethylation	M2:Oxidation (M):1000.00;C8:Carbamidomethylation:1000.00	sp|P02760|AMBP_HUMAN
FQSDIGPYQSGR	34.14	1353.63	12	0.5	677.822	34.26	1620000	15455			sp|Q8N474|SFRP1_HUMAN
AVLREDFQIQPRDMVA	34.14	1886.97	16	0.8	944.49	49.68	2310000	23801			sp|Q8WZ75|ROBO4_HUMAN
VRLVFQDF	34.14	1022.55	8	0.6	512.284	58.52	3160000	28438			sp|Q9NZP8|C1RL_HUMAN
ELRM(+15.99)SSSYPTGL	34.12	1355.64	12	1	678.826	37.72	1860000	17358	Oxidation (M)	M4:Oxidation (M):1000.00	sp|P35318|ADML_HUMAN
VAVGKSFTIEC(+57.02)RVPTVEPLDS	34.11	2303.18	21	1.1	768.734	51.29	872000	24671	Carbamidomethylation	C11:Carbamidomethylation:1000.00	sp|P13598|ICAM2_HUMAN
SLKVEPPQGIPGDDTALNG	34.1	1906.96	19	0.6	954.488	45.83	3580000	21670			sp|Q7Z5L0|VMO1_HUMAN
IWQLTDTKQ	34.1	1131.59	9	0.4	566.803	40.82	964000	19081			sp|Q5ZPR3|CD276_HUMAN
AIDWAASRL	34.1	1001.53	9	0.5	501.771	48.78	3590000	23336			sp|P98164|LRP2_HUMAN
YVVHTNYDEYA	34.09	1372.59	11	0.7	687.303	37.52	3070000	17239			sp|P02760|AMBP_HUMAN
LSDPDKVTIGLL	34.09	1269.72	12	0.6	635.865	56.22	38700000	27208			sp|Q14624|ITIH4_HUMAN
FLASPEYVNLPINGNGKQ	34.08	1960.01	18	0.9	981.009	53.5	2030000	25845			sp|P09211|GSTP1_HUMAN
DRANNQVGLAPVA	34.08	1323.69	13	0.7	662.851	34.86	3560000	15790			sp|P0DJD9|PEPA5_HUMAN, sp|P0DJD8|PEPA3_HUMAN, sp|P0DJD7|PEPA4_HUMAN
YVVHTNYDE	34.07	1138.49	9	1.5	570.254	28.8	36800000	12297			sp|P02760|AMBP_HUMAN
IAVAATPIPKL	34.06	1092.69	11	1	547.352	49.13	1720000	23529			sp|P53634|CATC_HUMAN
IFPPSDEQL	34.06	1044.51	9	0.6	523.263	48.98	5900000	23162			sp|P01834|IGKC_HUMAN, sp|P0DOX7|IGK_HUMAN
FVSSSQGRSE	34.05	1082.5	10	1	542.256	15.4	1630000	4790			sp|P35613|BASI_HUMAN
GRLASPGFPGEY	34.05	1249.61	12	0.6	625.811	42.71	13300000	19959			sp|O00187|MASP2_HUMAN
GAVQSDTGRSVL	34.04	1188.61	12	0.3	595.311	29.7	5550000	12901			sp|Q13477|MADCA_HUMAN
YAEPTWNLKDL	34.04	1348.67	11	0.5	675.339	58.12	689000	28279			sp|P15144|AMPN_HUMAN
ANVGWNNSTFA	34.04	1179.53	11	0.5	590.772	48.08	890000	22982			sp|P14174|MIF_HUMAN
YETVRNGGLI	34	1120.59	10	0.8	561.3	37.62	2470000	17341			sp|P54710|ATNG_HUMAN
M(+15.99)DIGLRQEVTL	34	1289.66	11	0.5	645.839	46.43	2130000	22085	Oxidation (M)	M1:Oxidation (M):1000.00	sp|P30530|UFO_HUMAN
EVQVFAPANALPARSEAAA	33.99	1910.98	19	0.8	956.499	47.12	1920000	22445			sp|Q96FE7|P3IP1_HUMAN
NGESSQGRFSVQM(+15.99)	33.98	1441.63	13	0.4	721.819	27.18	902000	11296	Oxidation (M)	M13:Oxidation (M):1000.00	sp|P07911|UROM_HUMAN
RIADQC(+57.02)PSSL	33.97	1145.55	10	0.2	573.781	29.19	1510000	12566	Carbamidomethylation	C6:Carbamidomethylation:1000.00	sp|P05062|ALDOB_HUMAN
LRLSEPAELTDA	33.97	1313.68	12	0.4	657.847	44.26	4490000	20904			sp|P07288|KLK3_HUMAN
WSWGERASHEEVEG	33.96	1657.71	14	0.9	553.577	38.18	291000	17597			sp|Q08380|LG3BP_HUMAN
VNYPAKPTL	33.95	1001.55	9	0.5	501.784	35.01	13800000	15793			sp|P02749|APOH_HUMAN
VLLPSKDVMQGTDE	33.95	1530.76	14	0.7	766.386	41.6	1210000	19519			sp|P0DOX6|IGM_HUMAN, sp|P01871|IGHM_HUMAN
LKILGDMQPGDY	33.92	1348.67	12	0.1	675.341	51.68	646000	24897			sp|P19827|ITIH1_HUMAN
TAVGKLLDNL	33.92	1042.6	10	0.6	522.308	55	10100000	26564			sp|P24855|DNAS1_HUMAN
EAEDLQVGQVELGGGPGAGSLQPLA	33.92	2391.19	25	0.9	1196.6	60.58	245000	29572			sp|P01308|INS_HUMAN
LKYPANVAVD	33.92	1088.59	10	0	545.299	36.16	1210000	16522			sp|P01133|EGF_HUMAN
ISSQASSYFIDA	33.89	1287.6	12	0.2	644.805	52.02	727000	25054			sp|P08637|FCG3A_HUMAN, sp|O75015|FCG3B_HUMAN
IANVERVPFDAATLHTSTA	33.88	2012.03	19	0.8	671.684	45.83	497000	21824			sp|P06396|GELS_HUMAN
LELQHSIPLGPNVL	33.87	1528.86	14	0.2	765.437	58.71	2040000	28588			sp|Q9NZP8|C1RL_HUMAN
VC(+57.02)DNGSGLC(+57.02)KAGF	33.87	1383.59	13	0.2	692.802	36.11	481000	16463	Carbamidomethylation	C2:Carbamidomethylation:1000.00;C9:Carbamidomethylation:1000.00	sp|P63267|ACTH_HUMAN, sp|P62736|ACTA_HUMAN
LWQADTQVTSGVVTFTL	33.86	1864.96	17	1.1	933.485	66.5	500000	32702			sp|Q9UNN8|EPCR_HUMAN
YLQKPGQSPQL	33.86	1257.67	11	0.8	629.842	33.17	2610000	14849			sp|P01614|KVD40_HUMAN, sp|A0A075B6P5|KV228_HUMAN, sp|P01615|KVD28_HUMAN, sp|A2NJV5|KV229_HUMAN, sp|A0A087WW87|KV240_HUMAN
IVVGPTDPIL	33.86	1022.6	10	0.2	512.307	57.32	1260000	27860			sp|Q7KYR7|BT2A1_HUMAN
TWEGQQFQGKAAIVE	33.85	1690.83	15	0.8	846.422	43.55	1330000	20523			sp|P61970|NTF2_HUMAN
TQVKESLSSY	33.83	1140.57	10	0.3	571.289	30.71	1310000	13404			sp|P02655|APOC2_HUMAN
LRTLDLGENQL	33.83	1270.69	11	0.4	636.35	47.18	2030000	22509			sp|P02750|A2GL_HUMAN
M(+15.99)DIGLRQEVT	33.82	1176.58	10	0.6	589.297	33.22	6990000	14902	Oxidation (M)	M1:Oxidation (M):1000.00	sp|P30530|UFO_HUMAN
AISFAGNGLSAL	33.81	1119.59	12	0.1	560.802	61.19	793000	29910			sp|Q01523|DEF5_HUMAN
IQLQPLQEPESW	33.81	1466.74	12	0.8	734.377	60.28	12600000	29379			sp|Q9UNN8|EPCR_HUMAN
WLNPDPSQKQNLL	33.8	1551.8	13	0.8	776.909	50.05	4550000	23954			sp|P10451|OSTP_HUMAN
LTQLC(+57.02)GDEKPP	33.78	1256.61	11	-0.7	629.309	30.76	1390000	13521	Carbamidomethylation	C5:Carbamidomethylation:1000.00	sp|O60494|CUBN_HUMAN
YSAHDTTVSGLQM(+15.99)AL	33.78	1608.75	15	0.6	805.379	45.06	0	21410	Oxidation (M)	M13:Oxidation (M):1000.00	sp|P15309|PPAP_HUMAN
VQKHISAEN	33.78	1024.53	9	0.7	513.272	11.5	654000	3035			sp|Q9UNN8|EPCR_HUMAN
NEVAPGYFSRDGWQLQVQGGVAQ	33.78	2505.2	23	0.4	836.074	56.07	1220000	27298			sp|Q8WVN6|SCTM1_HUMAN
VIDQSRVLNLGPIT	33.78	1523.87	14	0.6	762.94	52.17	12700000	25078			sp|P07911|UROM_HUMAN
FTVNFGDTEE	33.77	1157.49	10	0.4	579.75	50.99	1510000	24518			sp|P01009|A1AT_HUMAN
IATALTSQSGNLASESLHLPSSSSEFDERIAA	33.76	3288.61	32	1.2	1097.21	57.37	883000	27908			sp|Q9ULI3|HEG1_HUMAN
DGGDLSRFALLM	33.76	1293.64	12	0.7	647.826	65.07	1400000	31924			sp|P07911|UROM_HUMAN
ETC(+57.02)RYGFIEG	33.75	1230.53	10	0.6	616.273	40.78	1440000	19100	Carbamidomethylation	C3:Carbamidomethylation:1000.00	sp|P16070|CD44_HUMAN
IKMTLSNPSEL	33.73	1231.65	11	-0.5	616.83	45.49	0	21631			sp|P23434|GCSH_HUMAN
SVFPQQTGQL	33.73	1103.56	10	0.6	552.787	46.83	2740000	22304			sp|P81172|HEPC_HUMAN
YGITRDQAGE	33.72	1108.51	10	1.2	555.264	24.55	466000	9782			sp|Q7Z3B1|NEGR1_HUMAN
ASWIQSKVTE	33.72	1147.59	10	0.7	574.8	38.45	0	17749			sp|Q16651|PRSS8_HUMAN
LNFYSNEQITDF	33.71	1489.67	12	1	745.843	61.65	289000	30155			sp|O60494|CUBN_HUMAN
AAQYDGKGVGLGPG	33.7	1288.64	14	0.2	645.327	32.13	296000	14319			sp|P08123|CO1A2_HUMAN
LYKVPYVAQE	33.69	1208.64	10	0.9	605.329	42.05	251000	19793			sp|Q06481|APLP2_HUMAN
PNAFDGPIT	33.69	930.445	9	0.8	466.229	42.91	2040000	20206			sp|P16070|CD44_HUMAN
IEQNTKSPLF	33.68	1175.62	10	0.7	588.816	39.61	1810000	18376			sp|P01009|A1AT_HUMAN
WTDTGINPRIESSSL	33.67	1674.82	15	0.9	838.417	47.53	552000	22719			sp|P01133|EGF_HUMAN
Q(-17.03)DLNAPSDWDSRGKDSYETSQL	33.67	2494.09	22	0.5	832.369	49.43	2090000	23687	Pyro-glu from Q	Q1:Pyro-glu from Q:1000.00	sp|P10451|OSTP_HUMAN
VTVPSSNFGTQT	33.66	1236.6	12	0.2	619.306	39.21	1090000	18139			sp|P01859|IGHG2_HUMAN
FVIEEYTGPDPVL	33.65	1477.73	13	0.9	739.874	63.95	93100	31333			sp|P55287|CAD11_HUMAN
VVKPLDYEISAF	33.65	1379.73	12	0	690.873	57.12	536000	27761			sp|P55290|CAD13_HUMAN
LRQLGPQPQDI	33.65	1263.69	11	0.6	632.853	37.97	797000	17532			sp|P09564|CD7_HUMAN
LWVGTGASEAEKTGAQELL	33.64	1958.99	19	0.9	980.504	55.39	208000	26850			sp|P06396|GELS_HUMAN
GALALIYNEALKG	33.64	1331.74	13	-0.2	666.878	61.19	232000	29873			sp|P06703|S10A6_HUMAN
WFDPAQGNPNEEVA	33.63	1572.68	14	1.2	787.349	50.7	1200000	24352			sp|P15328|FOLR1_HUMAN
AVQEVTGQRG	33.63	1043.54	10	1.2	522.775	16.75	2560000	5447			sp|Q2M2H8|MGAL_HUMAN, sp|O43451|MGA_HUMAN
LGEYKFQNAL	33.62	1181.61	10	0.2	591.81	46.13	362000	21973			sp|P02768|ALBU_HUMAN
GLEC(+57.02)QSVTSRGDL	33.61	1420.66	13	1	711.337	34.07	377000	15398	Carbamidomethylation	C4:Carbamidomethylation:1000.00	sp|Q9HD89|RETN_HUMAN
APDQDEIQRLPGL	33.61	1450.74	13	0.3	726.377	49.58	623000	23772			sp|P10619|PPGB_HUMAN
VVSVGIKDVF	33.61	1061.61	10	0.6	531.813	52.38	715000	25255			sp|P12109|CO6A1_HUMAN
TYVPKEFNAET	33.61	1297.62	11	2.7	649.817	37.02	289000000	16881			sp|P02768|ALBU_HUMAN
SGSVIDQSRVLNLGP	33.6	1540.82	15	0.1	514.613	49.63	13200000	23793			sp|P07911|UROM_HUMAN
WRQVEGM(+15.99)ED	33.6	1164.49	9	0.7	583.25	24.19	18700000	9412	Oxidation (M)	M7:Oxidation (M):1000.00	sp|P25311|ZA2G_HUMAN
FAIVPLHAAPGDA	33.59	1277.68	13	0.4	639.845	49.18	5920000	23515			sp|P24855|DNAS1_HUMAN
VAMTPRSEGSSVN	33.59	1333.63	13	1.5	667.822	23	27400000	8867			sp|P00734|THRB_HUMAN
LAVHPNKVSM	33.59	1094.59	10	0.3	548.302	28.95	568000	12452			sp|Q9UGT4|SUSD2_HUMAN
LLKNINDAW	33.58	1085.59	9	0.5	543.8	46.08	1800000	21940			sp|P61970|NTF2_HUMAN
FLYRPEAPDTAL	33.58	1391.71	12	0.1	696.86	47.73	711000	22819			sp|Q969P0|IGSF8_HUMAN
VKVWAGTEE	33.57	1017.51	9	0.5	509.763	32.08	6890000	14276			sp|O60494|CUBN_HUMAN
PLAPC(+57.02)SRSTSESTAAL	33.57	1646.79	16	0.8	824.403	33.57	1800000	15083	Carbamidomethylation	C5:Carbamidomethylation:1000.00	sp|P01861|IGHG4_HUMAN, sp|P01859|IGHG2_HUMAN
VKVWAGTEEVDKALL	33.57	1656.91	15	0.7	829.46	53.5	1960000	25835			sp|O60494|CUBN_HUMAN
PNLGPWIQQVDQS	33.55	1480.73	13	1.3	741.372	58.85	1400000	28646			sp|P15328|FOLR1_HUMAN
EKVLPSLGISNVF	33.55	1401.79	13	0.3	701.899	62.05	679000	30376			sp|P05154|IPSP_HUMAN
VVLPEVEPGLT	33.54	1151.64	11	0.3	576.828	54.6	1050000	26419			sp|P18827|SDC1_HUMAN
VFRYQLGSGE	33.53	1154.57	10	0.7	578.293	38.69	0	17882			sp|P98160|PGBM_HUMAN
VATGVFAKPSL	33.51	1088.62	11	1.1	545.318	43.4	1600000	20440			sp|Q9HCN6|GPVI_HUMAN
YTAAGDGPWSLPVPLE	33.5	1671.81	16	0.9	836.913	65.88	1690000	32373			sp|P30530|UFO_HUMAN
VADVTDFEGWKAAIPSAL	33.5	1888.96	18	0.8	945.485	64.38	982000	31550			sp|Q08380|LG3BP_HUMAN
IDQSRVLNLGPITR	33.5	1580.9	14	-0.6	791.455	49.96	453000	23931			sp|P07911|UROM_HUMAN
LYLADEIIIRDLN	33.5	1559.86	13	0	780.934	64.15	249000	31448			sp|P07911|UROM_HUMAN
VISLSGDHC(+57.02)IIGRTL	33.5	1639.87	15	-0.1	547.63	48.73	725000	23314	Carbamidomethylation	C9:Carbamidomethylation:1000.00	sp|P00441|SODC_HUMAN
TWLNPDPSQKQNLLAPQNA	33.5	2134.08	19	0.7	712.366	51.53	2200000	24783			sp|P10451|OSTP_HUMAN
KTALQPMVSAL	33.48	1157.65	11	2.5	579.832	47.18	75200000	22427			sp|P07911|UROM_HUMAN
FTLSPKFAGF	33.47	1113.59	10	0.2	557.799	59.6	647000	29066			sp|O43451|MGA_HUMAN
LPQDPSFQMPLDL	33.47	1499.73	13	0.6	750.873	66.33	206000	32652			sp|Q08380|LG3BP_HUMAN
C(+57.02)AKC(+57.02)AQGC(+57.02)IC(+57.02)	33.45	1226.47	10	0.8	614.24	17.47	1160000	5755	Carbamidomethylation	C1:Carbamidomethylation:1000.00;C4:Carbamidomethylation:1000.00;C8:Carbamidomethylation:1000.00;C10:Carbamidomethylation:1000.00	sp|P04731|MT1A_HUMAN, sp|P80297|MT1X_HUMAN, sp|P13640|MT1G_HUMAN, sp|P80294|MT1H_HUMAN, sp|P02795|MT2_HUMAN
SVMPGLKM(+15.99)TM	33.45	1109.53	10	0.8	555.771	39.61	3450000	18402	Oxidation (M)	M8:Oxidation (M):30.83	sp|Q14624|ITIH4_HUMAN
M(+15.99)KIFGNDNIVG	33.45	1222.6	11	0.4	612.307	41.36	1600000	19410	Oxidation (M)	M1:Oxidation (M):1000.00	sp|O60494|CUBN_HUMAN
VKGFYPSDI	33.44	1024.52	9	0.3	513.268	44.41	9350000	20964			sp|P01860|IGHG3_HUMAN, sp|P0DOX5|IGG1_HUMAN, sp|P01861|IGHG4_HUMAN, sp|P01857|IGHG1_HUMAN, sp|P01859|IGHG2_HUMAN
C(+57.02)C(+57.02)PVGC(+57.02)AKC(+57.02)	33.43	1110.41	9	0.8	556.211	16.68	516000	5413	Carbamidomethylation	C1:Carbamidomethylation:1000.00;C2:Carbamidomethylation:1000.00;C6:Carbamidomethylation:1000.00;C9:Carbamidomethylation:1000.00	sp|Q8N339|MT1M_HUMAN, sp|P04732|MT1E_HUMAN, sp|P80297|MT1X_HUMAN, sp|P13640|MT1G_HUMAN, sp|P07438|MT1B_HUMAN, sp|P02795|MT2_HUMAN
VKLGAHQLDS	33.43	1066.58	10	1.1	534.295	25.29	1860000	10194			sp|Q16651|PRSS8_HUMAN
LDLSQNQIASL	33.43	1200.63	11	0.8	601.324	54.95	1530000	26638			sp|Q6EMK4|VASN_HUMAN
FSLKVEPPQGIPGDDTALNG	33.43	2054.03	20	1.6	1028.02	54.31	6520000	26090			sp|Q7Z5L0|VMO1_HUMAN
VTVKSFDTSL	33.42	1095.58	10	0.4	548.797	43.75	1080000	20679			sp|O75787|RENR_HUMAN
FTKDVTVIEGEVAT	33.42	1507.78	14	0.4	754.894	43.21	957000	20361			sp|Q9BY67|CADM1_HUMAN
FTYSPDTKVLD	33.41	1284.62	11	0.8	643.318	41.85	721000	19683			sp|P10253|LYAG_HUMAN
C(+57.02)QQFLKQC(+57.02)Q	33.4	1238.55	9	0.4	620.283	27.41	9020000	11416	Carbamidomethylation	C1:Carbamidomethylation:1000.00;C8:Carbamidomethylation:1000.00	sp|Q6UXB2|CXL17_HUMAN
LSVAAGDRVSIM	33.38	1217.64	12	0.2	609.828	44.9	766000	21312			sp|Q9UGT4|SUSD2_HUMAN
VQVAAVTGAGAGEPSRPVC(+57.02)LL	33.37	2051.08	21	1.3	1026.55	51.54	319000	24829	Carbamidomethylation	C19:Carbamidomethylation:1000.00	sp|Q8WZ75|ROBO4_HUMAN
YLDPALELGPRNVL	33.37	1568.86	14	0.9	785.434	60.48	859000	29504			sp|Q15904|VAS1_HUMAN
DC(+57.02)LGC(+57.02)VHPISTQSPDLE	33.37	1926.85	17	0.7	964.428	44.45	2460000	21047	Carbamidomethylation	C2:Carbamidomethylation:1000.00;C5:Carbamidomethylation:1000.00	sp|P01042|KNG1_HUMAN
VKGFYPSDIAVE	33.36	1323.67	12	0.9	662.842	47.12	2340000	22458			sp|P01860|IGHG3_HUMAN, sp|P0DOX5|IGG1_HUMAN, sp|P01861|IGHG4_HUMAN, sp|P01857|IGHG1_HUMAN
LVKGFYPSDI	33.36	1137.61	10	0.4	569.81	48.48	1280000	23141			sp|P01860|IGHG3_HUMAN, sp|P0DOX5|IGG1_HUMAN, sp|P01861|IGHG4_HUMAN, sp|P01857|IGHG1_HUMAN, sp|P01859|IGHG2_HUMAN
LKGPGSVTGTAGDSL	33.36	1358.7	15	0.7	680.359	35.61	430000	16161			sp|Q496F6|CLM2_HUMAN
ALIYNEALKG	33.36	1090.6	10	0.3	546.307	40.8	639000	19078			sp|P06703|S10A6_HUMAN
YASFSEGTAALQT	33.33	1344.62	13	0.7	673.316	45.52	703000	21654			sp|Q9H8L6|MMRN2_HUMAN
AAGGLRFTDF	33.3	1053.52	10	0.5	527.769	51.92	3120000	24995			sp|P15289|ARSA_HUMAN
VEFQGRTLGALES	33.3	1405.72	13	-0.3	703.866	45.04	16400000	21315			sp|O95460|MATN4_HUMAN
EVLERGAYTQVIF	33.28	1523.8	13	0.5	762.905	54.7	23500000	26432			sp|P10253|LYAG_HUMAN
ETLPPDLLRGPLQL	33.28	1560.89	14	2.1	781.451	63.9	456000	31307			sp|P02750|A2GL_HUMAN
GYVPNPKMPNTF	33.28	1363.66	12	0.5	682.836	45.62	1770000	21660			sp|Q9HAT2|SIAE_HUMAN
VGQGGARMAETC(+57.02)VPVL	33.26	1643.81	16	0.7	822.912	46.73	14500000	22206	Carbamidomethylation	C12:Carbamidomethylation:1000.00	sp|P07911|UROM_HUMAN
AQQPAESRVSGISM(+15.99)	33.26	1475.7	14	0.8	738.858	26.11	272000	10697	Oxidation (M)	M14:Oxidation (M):1000.00	sp|P98160|PGBM_HUMAN
IYLRQLGPQPQDIIY	33.26	1815.99	15	-0.1	909	57.57	697000	28024			sp|P09564|CD7_HUMAN
Q(-17.03)DPGSKAVADRYAV	33.26	1458.71	14	0.4	730.361	36.47	671000	16640	Pyro-glu from Q	Q1:Pyro-glu from Q:1000.00	sp|P52803|EFNA5_HUMAN
EQLTPALHSTNF	33.25	1356.67	12	0.6	679.34	43.3	1180000	20425			sp|O95998|I18BP_HUMAN
YNKYPDAVA	33.25	1039.5	9	0.3	520.755	27.87	2930000	11730			sp|P10451|OSTP_HUMAN
YTILNDDGGQF	33.25	1241.56	11	0.5	621.784	53.05	218000	25658			sp|P12830|CADH1_HUMAN
VGQWTHLAL	33.24	1023.55	9	-0.2	512.781	52.76	216000	25508			sp|P39060|COIA1_HUMAN
FVQPPTKIC(+57.02)VGC(+57.02)PRDIPTNSPELE	33.22	2753.35	24	1.5	918.791	47.98	6400000	22845	Carbamidomethylation	C9:Carbamidomethylation:1000.00;C12:Carbamidomethylation:1000.00	sp|P01042|KNG1_HUMAN
LLLSDPDKVTIGLL	33.21	1495.89	14	0.9	748.949	64.46	1210000	31619			sp|Q14624|ITIH4_HUMAN
QGITSWGSEPC(+57.02)AL	33.21	1404.63	13	1	703.324	55.29	1880000	26736	Carbamidomethylation	C11:Carbamidomethylation:1000.00	sp|P07288|KLK3_HUMAN
Q(-17.03)WQVTGPGKF	33.2	1129.56	10	0.2	565.784	56.67	1560000	27522	Pyro-glu from Q	Q1:Pyro-glu from Q:1000.00	sp|Q6UXE8|BTNL3_HUMAN
ISEPRISYGND	33.19	1249.59	11	0.6	625.803	35.06	647000	15905			sp|P05067|A4_HUMAN
QVRLVLGQEE	33.19	1169.64	10	0.9	585.827	39.56	553000	18381			sp|Q6UVK1|CSPG4_HUMAN
VYGAKLQPLDF	33.19	1249.67	11	0.3	625.842	54.46	397000	26365			sp|P01008|ANT3_HUMAN
YWRSTEYGE	33.18	1189.5	9	1	595.759	31.62	3560000	13938			sp|P07911|UROM_HUMAN
IRESSSTTGM(+15.99)VVG	33.17	1338.64	13	1.3	670.329	22.27	1630000	8475	Oxidation (M)	M10:Oxidation (M):1000.00	sp|P58400|NRX1B_HUMAN, sp|Q9P2S2|NRX2A_HUMAN, sp|Q9Y4C0|NRX3A_HUMAN, sp|P58401|NRX2B_HUMAN, sp|Q9ULB1|NRX1A_HUMAN, sp|Q9HDB5|NRX3B_HUMAN
LELKLQDNEL	33.17	1213.66	10	0.1	607.834	49.53	830000	23715			sp|Q6EMK4|VASN_HUMAN
VFEIGSPATTN(+.98)GVVPADVIL	33.16	1999.05	20	1.3	1000.53	67.16	472000	33085	Deamidation (NQ)	N11:Deamidation (NQ):1000.00	sp|P14543|NID1_HUMAN
VIVGGKDIQGS	33.16	1071.59	11	0.3	536.803	29	2500000	12419			sp|P55290|CAD13_HUMAN
GSVIDQSRVLNLGPI	33.15	1566.87	15	0.7	784.443	57.92	699000	28199			sp|P07911|UROM_HUMAN
EILPYSGSMM(+15.99)GGKD	33.13	1499.66	14	0.3	750.838	40.28	1480000	18769	Oxidation (M)	M10:Oxidation (M):12.28	sp|Q9UGT4|SUSD2_HUMAN
AAFSWEEKL	33.13	1079.53	9	0.6	540.771	52.66	2230000	25387			sp|P02790|HEMO_HUMAN
MATTSQLPKL	33.12	1088.59	10	-1.9	545.3	42.46	6910000	20024			sp|P11117|PPAL_HUMAN
C(+57.02)QLC(+57.02)PGC(+57.02)GC(+57.02)	33.11	1110.37	9	0.3	556.192	27.15	628000	11284	Carbamidomethylation	C1:Carbamidomethylation:1000.00;C4:Carbamidomethylation:1000.00;C7:Carbamidomethylation:1000.00;C9:Carbamidomethylation:1000.00	sp|P02787|TRFE_HUMAN
FVHARTPHAEDM(+15.99)	33.1	1425.65	12	1.3	713.83	19.35	0	6872	Oxidation (M)	M12:Oxidation (M):1000.00	sp|P55290|CAD13_HUMAN
AVTEDDEDEDDDKE	33.09	1623.59	14	1.2	812.802	17.48	29800	5833			sp|Q08629|TICN1_HUMAN
FQKVIYLG	33.08	966.554	8	0	484.283	44.32	528000	20933			sp|P39059|COFA1_HUMAN
FRFAGNYD	33.06	988.44	8	1.1	495.227	39.31	5020000	18250			sp|P07911|UROM_HUMAN
VIRDGDNNLAQQL	33.06	1454.75	13	0.8	728.38	38.63	2560000	17875			sp|O60494|CUBN_HUMAN
SLKVEPPQGIPGDD	33.05	1450.73	14	0.6	726.371	40.73	2360000	19107			sp|Q7Z5L0|VMO1_HUMAN
VVITTLKVTDADAPNTPAWEAV	33.05	2310.21	22	-0.2	1156.11	58.28	1150000	28379			sp|P12830|CADH1_HUMAN
AETC(+57.02)VPVLR	33.05	1043.54	9	0.6	522.778	35.21	1510000	15902	Carbamidomethylation	C4:Carbamidomethylation:1000.00	sp|P07911|UROM_HUMAN
PTMAQMEKA	33.05	1005.46	9	0.2	503.738	28.8	917000	12364			sp|P16070|CD44_HUMAN
YGSGGC(+57.02)FWDN(+.98)GHL	33.04	1469.57	13	0.1	735.789	52.71	232000	25462	Carbamidomethylation; Deamidation (NQ)	C6:Carbamidomethylation:1000.00;N10:Deamidation (NQ):1000.00	sp|Q96FE7|P3IP1_HUMAN
KIVTDAKTNEGVL	33.04	1386.77	13	-0.4	694.391	29.99	448000	13006			sp|Q02487|DSC2_HUMAN
YAKVTEIWQ	33.04	1136.59	9	0.5	569.3	44.53	717000	21128			sp|P08294|SODE_HUMAN
LKITGTM(+15.99)PPLPLEATG	33.02	1653.9	16	0.9	827.957	50.86	2860000	24289	Oxidation (M)	M7:Oxidation (M):1000.00	sp|P08571|CD14_HUMAN
DIPAMLPAARL	33.02	1166.65	11	3.7	584.332	57.62	71700000	27913			sp|Q9GZM5|YIPF3_HUMAN
TRC(+57.02)PDGQFC(+57.02)PVA	33.01	1406.61	12	0.3	704.31	33.47	1240000	15059	Carbamidomethylation	C3:Carbamidomethylation:1000.00;C9:Carbamidomethylation:1000.00	sp|P28799|GRN_HUMAN
IRDGPLYQDPLL	33.01	1398.75	12	0.2	700.381	55.22	2280000	26709			sp|O60494|CUBN_HUMAN
VVTVPSSSLGTQT	33	1274.67	13	0.9	638.342	38.73	1350000	17949			sp|P01860|IGHG3_HUMAN, sp|P0DOX5|IGG1_HUMAN, sp|P01857|IGHG1_HUMAN
IGVPLPSSVSF	33	1101.61	11	0.3	551.81	63.1	589000	30887			sp|P39059|COFA1_HUMAN
FTKDVTVIEGEVA	32.98	1406.73	13	0.5	704.371	43.51	870000	20530			sp|Q9BY67|CADM1_HUMAN
AVRYTTFEYPNT	32.98	1460.69	12	1.2	731.354	42.31	825000	19903			sp|P02749|APOH_HUMAN
YC(+57.02)DLPEPRKP	32.98	1273.61	10	0.8	637.813	29.34	1260000	12753	Carbamidomethylation	C2:Carbamidomethylation:1000.00	sp|P02787|TRFE_HUMAN
SGDHC(+57.02)IIGRTL	32.97	1227.6	11	0.5	614.808	33.97	531000	15340	Carbamidomethylation	C5:Carbamidomethylation:1000.00	sp|P00441|SODC_HUMAN
ITKQKWEAE	32.97	1131.59	9	0.7	566.803	21.5	1640000	7964			sp|P25311|ZA2G_HUMAN
FDLGDAVVDGENDDPRPPN(+.98)PPKPM(+15.99)PNPNPNHPSSSG	32.97	3793.69	36	6.1	949.434	45.27	281000	21468	Deamidation (NQ); Oxidation (M)	N19:Deamidation (NQ):0.00;M24:Oxidation (M):1000.00	sp|P14209|CD99_HUMAN
IVQVSPKIVE	32.97	1110.66	10	0.3	556.339	38.48	2380000	17742			sp|Q9P121|NTRI_HUMAN
LAQLPEELFHPLTSLQT	32.96	1936.03	17	1.2	969.022	65.02	277000	31881			sp|P22792|CPN2_HUMAN
AVDPDEPIHGPPFDFSL	32.96	1851.87	17	-1.1	926.938	64.51	951000	31541			sp|Q02487|DSC2_HUMAN
LHWSPQDSL	32.96	1081.52	9	0.6	541.766	46.28	810000	22043			sp|Q16769|QPCT_HUMAN
YRIIYSPTVGDPIDE	32.95	1736.86	15	1.4	869.438	51.19	928000	24654			sp|Q99715|COCA1_HUMAN
ARVSIQEPQD	32.94	1141.57	10	0.7	571.793	26.9	1260000	11147			sp|Q8WZ75|ROBO4_HUMAN
VDRTLMSAMTNL	32.93	1350.66	12	0.2	676.338	57.57	1160000	27998			sp|P15309|PPAP_HUMAN
TC(+57.02)VHQALKG	32.92	1012.51	9	0.5	507.263	15.04	564000	4560	Carbamidomethylation	C2:Carbamidomethylation:1000.00	sp|P05155|IC1_HUMAN
FRFAGNYDL	32.91	1101.52	9	1.7	551.769	51.54	36300000	24725			sp|P07911|UROM_HUMAN
Q(-17.03)ALDTGASLDSLDSLSRALGVL	32.91	2184.13	22	1.5	1093.07	71.43	38200	35134	Pyro-glu from Q	Q1:Pyro-glu from Q:1000.00	sp|O95450|ATS2_HUMAN
LALEPGILDTANVE	32.89	1453.77	14	0.1	727.889	60.78	673000	29667			sp|Q6EMK4|VASN_HUMAN
ANYPDLPSAYQPGIL	32.87	1617.8	15	0.6	809.908	61.95	25200000	30224			sp|Q9HCU0|CD248_HUMAN
PEVVHPLVPLDN	32.87	1327.71	12	0.6	664.863	46.58	992000	22215			sp|P31431|SDC4_HUMAN
VSKDISRGSVA	32.86	1117.61	11	1	559.811	17.76	3360000	5932			sp|Q7KYR7|BT2A1_HUMAN
FDVPLKVDL	32.86	1044.59	9	0.7	523.299	59.6	800000	29054			sp|P43251|BTD_HUMAN
IGPEVVHPLVPLDN	32.86	1497.82	14	-0.1	749.915	52.52	728000	25295			sp|P31431|SDC4_HUMAN
DAGSFAGLPGLQL	32.86	1244.64	13	0.6	623.326	66.65	950000	32785			sp|Q6EMK4|VASN_HUMAN
APPIQSRIVGG	32.86	1093.62	11	0.8	547.819	33.07	1020000	14827			sp|P06870|KLK1_HUMAN
TVSTLVLGEGATE	32.85	1275.66	13	0.6	638.834	48.12	1250000	22965			sp|P02760|AMBP_HUMAN
APVSWITPGLKTTA	32.84	1440.8	14	0.9	721.405	51.44	341000	24764			sp|P04217|A1BG_HUMAN
DGGDLSRFALLM(+15.99)	32.83	1309.63	12	0.6	655.823	57.52	3290000	27948	Oxidation (M)	M12:Oxidation (M):1000.00	sp|P07911|UROM_HUMAN
FTWTTGDQDTAFTN	32.81	1603.68	14	0.2	802.845	53.71	462000	25987			sp|Q9HCU0|CD248_HUMAN
VDRTLM(+15.99)SAMTNL	32.81	1366.66	12	0.7	684.336	46.58	544000	22183	Oxidation (M)	M6:Oxidation (M):47.09	sp|P15309|PPAP_HUMAN
YLSRDPDAQPGGEL	32.8	1516.72	14	1.2	759.365	35.41	2630000	16089			sp|P07339|CATD_HUMAN
AQMEKALSIG	32.79	1046.54	10	0.9	524.278	36.32	19100000	16494			sp|P16070|CD44_HUMAN
Q(-17.03)DSPPQILVHPQDQL	32.79	1696.84	15	0.6	849.427	56.28	3540000	27245	Pyro-glu from Q	Q1:Pyro-glu from Q:1000.00	sp|Q8WZ75|ROBO4_HUMAN
VKIPGPIISQPN	32.79	1261.74	12	0.5	631.876	43.06	660000	20284			sp|Q6ZNA5|FRRS1_HUMAN
VARETTC(+57.02)SKESNEELTE	32.79	1981.89	17	1	991.951	20.55	60600	7554	Carbamidomethylation	C7:Carbamidomethylation:1000.00	sp|P01042|KNG1_HUMAN
DFGYDGDFY	32.76	1097.4	9	0.7	549.705	61.46	2240000	30024			sp|P08123|CO1A2_HUMAN
WRSTEYGEGYA	32.75	1317.56	11	0.4	659.788	34.41	567000	15584			sp|P07911|UROM_HUMAN
VIDQSRVLN	32.74	1042.58	9	0.3	522.295	27.64	6520000	11584			sp|P07911|UROM_HUMAN
SRQEPSQGTTTF	32.74	1337.62	12	1.5	669.817	26.07	323000	10744			sp|P01876|IGHA1_HUMAN
LLVPRELSGSSPVL	32.74	1465.85	14	0.8	733.932	55.39	409000	26873			sp|P10253|LYAG_HUMAN
YWESAKTAAQN	32.73	1267.58	11	0.9	634.798	25.86	511000	10527			sp|P02655|APOC2_HUMAN
SGEAEKRLLL	32.71	1114.63	10	0.9	558.324	35.76	443000	16311			sp|Q9Y653|AGRG1_HUMAN
VQDINDNTPNFASPVIT	32.71	1843.9	17	0.8	922.954	52.9	600000	25550			sp|Q08174|PCDH1_HUMAN
VLYGRVADF	32.7	1038.55	9	-0.1	520.281	46.02	0	21900			sp|Q10588|BST1_HUMAN
YSNEKPFTG	32.68	1041.48	9	0.3	521.745	26.24	2090000	10800			sp|O00187|MASP2_HUMAN
LQIDPNFGSKEDFDSL	32.67	1823.86	16	0.1	912.934	57.92	328000	28228			sp|P08195|4F2_HUMAN
FKPLVEEPQN	32.67	1199.62	10	0.4	600.816	35.91	485000	16338			sp|P02768|ALBU_HUMAN
FIFPPSDEQL	32.67	1191.58	10	0.3	596.797	60.83	4330000	31771			sp|P01834|IGKC_HUMAN, sp|P0DOX7|IGK_HUMAN
YETVRNGGLIF	32.67	1267.66	11	0.8	634.835	51.39	21200000	24647			sp|P54710|ATNG_HUMAN
C(+57.02)PIFTKIQGTC(+57.02)Y	32.66	1486.69	12	-0.7	744.353	46.64	0	22222	Carbamidomethylation	C1:Carbamidomethylation:1000.00;C11:Carbamidomethylation:1000.00	sp|P60022|DEFB1_HUMAN
MKIFGNDN	32.65	937.433	8	0.5	469.723	36.25	1480000	16525			sp|O60494|CUBN_HUMAN
ISEM(+15.99)WQNDLQPLL	32.64	1601.78	13	1	801.894	64.83	1490000	31785	Oxidation (M)	M4:Oxidation (M):1000.00	sp|Q16769|QPCT_HUMAN
AAFDVPLKVDL	32.64	1186.66	11	0.1	594.336	60.98	218000	29812			sp|P43251|BTD_HUMAN
C(+57.02)VGC(+57.02)PRDIPTNSPEL	32.63	1713.78	15	-0.2	857.896	40.15	1920000	18763	Carbamidomethylation	C1:Carbamidomethylation:1000.00;C4:Carbamidomethylation:1000.00	sp|P01042|KNG1_HUMAN
VLREDFQIQPRDM(+15.99)VA	32.62	1831.92	15	0.3	611.648	40.43	515000	18864	Oxidation (M)	M13:Oxidation (M):1000.00	sp|Q8WZ75|ROBO4_HUMAN
FVYRPDQVS	32.62	1109.55	9	0.7	555.782	33.62	17900000	15067			sp|P24855|DNAS1_HUMAN
LRVAYLDPLEL	32.62	1300.74	11	0.7	651.376	64.24	1170000	31481			sp|P50895|BCAM_HUMAN
YLSDSRC(+57.02)SGF	32.6	1190.5	10	0.6	596.258	33.57	682000	15099	Carbamidomethylation	C7:Carbamidomethylation:1000.00	sp|P07911|UROM_HUMAN
SNGAYNIFANDRESVENL	32.6	2011.92	18	1	1006.97	55.34	383000	26829			sp|P14543|NID1_HUMAN
IAVEWESNGQPENN	32.6	1585.7	14	0.8	793.857	42.76	811000	20172			sp|P0DOX5|IGG1_HUMAN, sp|P01861|IGHG4_HUMAN, sp|P01857|IGHG1_HUMAN
YLDPALELGPRNVLL	32.6	1681.94	15	1.3	841.977	64.1	164000	31420			sp|Q15904|VAS1_HUMAN
SQTHSLPAPESPEPAAPPRPQTPENGPEASDPSEE	32.6	3632.65	35	2.9	1211.89	35.77	1560000	16253			sp|O15240|VGF_HUMAN
YVGLPGPPEQTSC(+57.02)L	32.59	1516.72	14	0.6	759.368	53.46	395000	25879	Carbamidomethylation	C13:Carbamidomethylation:1000.00	sp|Q9BUJ0|ABHEA_HUMAN
GSVIDQSRVLN	32.59	1186.63	11	0.3	594.322	34.12	946000	15385			sp|P07911|UROM_HUMAN
TETGVEAAAASAISVARTLL	32.58	1930.04	20	0.9	966.025	70.64	350000	34805			sp|P05155|IC1_HUMAN
YSAC(+57.02)PIFTK	32.58	1085.52	9	0.9	543.767	37.38	2830000	17146	Carbamidomethylation	C4:Carbamidomethylation:1000.00	sp|P60022|DEFB1_HUMAN
SYTAGPQGSPLSDPDVQITGNN	32.57	2217.02	22	0.8	1109.52	47.63	195000	22758			sp|P98160|PGBM_HUMAN
AAYTAAGDGPWSLPVPLE	32.57	1813.89	18	1.2	907.951	65.88	185000	32395			sp|P30530|UFO_HUMAN
VVEKGQGTVL	32.57	1028.59	10	0.8	515.3	26.99	1270000	11182			sp|Q6UVK1|CSPG4_HUMAN
WDNGHLYRE	32.57	1188.53	9	0.8	595.272	29.7	4770000	12818			sp|Q96FE7|P3IP1_HUMAN
C(+57.02)DDYRLC(+57.02)	32.57	1000.37	7	0.6	501.194	29.1	3910000	12474	Carbamidomethylation	C1:Carbamidomethylation:1000.00;C7:Carbamidomethylation:1000.00	sp|P08493|MGP_HUMAN
WESNGQPENNYKTTPPVLDSDGSF	32.57	2681.19	24	0.6	1341.6	50.5	2030000	24235			sp|P0DOX5|IGG1_HUMAN, sp|P01861|IGHG4_HUMAN, sp|P01857|IGHG1_HUMAN
C(+57.02)SN(+.98)GGLPGKPC(+57.02)PP	32.54	1340.59	13	0.2	671.299	30.28	2040000	13124	Carbamidomethylation; Deamidation (NQ)	C1:Carbamidomethylation:1000.00;N3:Deamidation (NQ):1000.00;C11:Carbamidomethylation:1000.00	sp|Q15517|CDSN_HUMAN
VQVGLDREVV	32.52	1112.62	10	0.5	557.316	40.01	383000	18638			sp|P55291|CAD15_HUMAN
LRLSEPAELTD	32.52	1242.65	11	0.1	622.329	41.95	7890000	19674			sp|P07288|KLK3_HUMAN
C(+57.02)NDPM(+15.99)VC(+57.02)RLP	32.52	1276.54	10	0.9	639.275	33.82	2420000	15235	Carbamidomethylation; Oxidation (M)	C1:Carbamidomethylation:1000.00;M5:Oxidation (M):1000.00;C7:Carbamidomethylation:1000.00	sp|Q9UBX1|CATF_HUMAN
FDSDPITVTVPVEV	32.51	1516.77	14	0.9	759.389	63.2	5500000	30908			sp|P10909|CLUS_HUMAN
FRVVAQGVGIPEDSIFTM	32.49	1965	18	1.4	983.508	64.15	6400000	31524			sp|P02760|AMBP_HUMAN
LSRLPIPESQ	32.47	1138.63	10	0.4	570.324	40.38	1930000	18777			sp|O95336|6PGL_HUMAN
SGSVIDQSRVLNLG	32.46	1443.77	14	0.4	722.89	47.18	1060000	22488			sp|P07911|UROM_HUMAN
YLRQSVGNE	32.45	1064.53	9	1.1	533.269	21.35	1330000	7939			sp|P05452|TETN_HUMAN
Q(-17.03)EKLGASPLHVDL	32.45	1388.73	13	0.1	695.371	52.61	856000	25447	Pyro-glu from Q	Q1:Pyro-glu from Q:1000.00	sp|Q15904|VAS1_HUMAN
FVYRPDQVSAVD	32.43	1394.68	12	0.9	698.348	39.66	3800000	18439			sp|P24855|DNAS1_HUMAN
FAIVPLHAAPGDAVAEIDAL	32.42	1989.06	20	1.9	995.536	64.79	1430000	31778			sp|P24855|DNAS1_HUMAN
FSSPHGKDLL	32.41	1099.57	10	1	550.79	33.62	4860000	15033			sp|P02787|TRFE_HUMAN
VAQAGGADPDKFQGVI	32.39	1571.79	16	0.6	786.903	44.04	790000	20823			sp|P39060|COIA1_HUMAN
YNKYPDAVAT	32.39	1140.55	10	0.2	571.279	28.35	0	12053			sp|P10451|OSTP_HUMAN
EIVLTQSPATL	32.38	1170.65	11	-0.2	586.331	52.52	461000	25350			sp|A0A0C4DH25|KVD20_HUMAN, sp|P04433|KV311_HUMAN, sp|A0A0A0MRZ8|KVD11_HUMAN
C(+57.02)DDYRLC(+57.02)E	32.38	1129.42	8	0.4	565.715	30.09	6240000	13029	Carbamidomethylation	C1:Carbamidomethylation:1000.00;C7:Carbamidomethylation:1000.00	sp|P08493|MGP_HUMAN
VSQIFHSPDL	32.37	1141.58	10	-0.1	571.794	45.93	1340000	21834			sp|P05155|IC1_HUMAN
LRAYDGLSLPEDIE	32.37	1589.79	14	0.6	795.903	55.54	1700000	26894			sp|P98160|PGBM_HUMAN
VAM(+15.99)TPRSEGSSV	32.36	1235.58	12	0.6	618.797	18.63	2050000	6559	Oxidation (M)	M3:Oxidation (M):1000.00	sp|P00734|THRB_HUMAN
IAVEWESN(+.98)GQPENNYKTTPPVL	32.35	2486.2	22	0.7	829.738	54.69	88400000	26664	Deamidation (NQ)	N8:Deamidation (NQ):0.00	sp|P0DOX5|IGG1_HUMAN, sp|P01861|IGHG4_HUMAN, sp|P01857|IGHG1_HUMAN
LGGGPGAGSLQPLALEGSLQ	32.34	1820.96	20	0.5	911.487	61.08	646000	29834			sp|P01308|INS_HUMAN
FGDKLC(+57.02)TVA	32.34	1009.49	9	0.3	505.752	34.66	3640000	15681	Carbamidomethylation	C6:Carbamidomethylation:1000.00	sp|P02768|ALBU_HUMAN
EAPSLRPAPPPISGGG	32.34	1501.79	16	0.9	751.901	37.62	1280000	17255			sp|P02675|FIBB_HUMAN
DYETVRNGGLIFAG	32.33	1510.74	14	0.6	756.377	52.66	344000	25421			sp|P54710|ATNG_HUMAN
PLAPC(+57.02)SRSTSESTA	32.31	1462.67	14	1.2	732.343	21.58	738000	8076	Carbamidomethylation	C5:Carbamidomethylation:1000.00	sp|P01861|IGHG4_HUMAN, sp|P01859|IGHG2_HUMAN
VGPVIPQDWSTEC(+57.02)	32.31	1486.68	13	-0.6	744.343	53.31	259000	25749	Carbamidomethylation	C13:Carbamidomethylation:1000.00	sp|P15309|PPAP_HUMAN
YAC(+57.02)DTDLRG	32.3	1069.45	9	1.2	535.732	25.14	5520000	10090	Carbamidomethylation	C3:Carbamidomethylation:1000.00	sp|P07911|UROM_HUMAN
YAGVVQYSHSQM(+15.99)QE	32.29	1641.71	14	0.7	821.861	29.5	3330000	12764	Oxidation (M)	M12:Oxidation (M):1000.00	sp|P12109|CO6A1_HUMAN
KTALQPMVS	32.29	973.527	9	2.8	487.771	30.55	173000000	13230			sp|P07911|UROM_HUMAN
IC(+57.02)VC(+57.02)DNGKVLC(+57.02)D	32.29	1451.62	12	0.4	726.817	35.91	282000	16344	Carbamidomethylation	C2:Carbamidomethylation:1000.00;C4:Carbamidomethylation:1000.00;C11:Carbamidomethylation:1000.00	sp|P02452|CO1A1_HUMAN
LDSLPSDTRLVL	32.25	1327.73	12	0.6	664.874	54.55	8310000	26404			sp|P05155|IC1_HUMAN
PVFVSRDPGFD	32.25	1234.6	11	-0.3	618.305	42.66	185000	20123			sp|Q9H0W9|CK054_HUMAN
Q(-17.03)EKNPLPSKET	32.25	1252.63	11	0.6	627.321	24.98	6980000	9978	Pyro-glu from Q	Q1:Pyro-glu from Q:1000.00	sp|P62328|TYB4_HUMAN
YSITGQGADTPPVGVF	32.23	1607.78	16	0.3	804.898	59.4	747000	28934			sp|P12830|CADH1_HUMAN
LRQLGPQPQD	32.23	1150.61	10	0.8	576.311	26.46	326000	10884			sp|P09564|CD7_HUMAN
FSVM(+15.99)PGLKMTM(+15.99)	32.23	1272.59	11	0	637.302	43.6	3190000	20505	Oxidation (M)	M4:Oxidation (M):86.16;M11:Oxidation (M):33.18	sp|Q14624|ITIH4_HUMAN
Q(-17.03)EFPDPEKF	32.23	1118.49	9	0.1	560.252	56.37	3680000	27316	Pyro-glu from Q	Q1:Pyro-glu from Q:1000.00	sp|P05181|CP2E1_HUMAN
GRLASPGFPGEYAND	32.21	1549.72	15	0.7	775.864	41.22	1390000	19360			sp|O00187|MASP2_HUMAN
LYRYDVDTQM(+15.99)	32.2	1318.59	10	0	660.299	32.72	265000	14633	Oxidation (M)	M10:Oxidation (M):1000.00	sp|O75882|ATRN_HUMAN
ARTQSGLQSYL	32.2	1222.63	11	0.4	612.322	43.4	2100000	20447			sp|Q9UNN8|EPCR_HUMAN
TMADRGEC(+57.02)VPGEQEPEPILIPR	32.19	2493.2	22	0.7	832.073	46.73	490000	22311	Carbamidomethylation	C8:Carbamidomethylation:1000.00	sp|P02760|AMBP_HUMAN
FVQPPTKIC(+57.02)VGC(+57.02)PRDIPTNSPEL	32.19	2624.31	23	1.1	875.776	49.63	37700000	23914	Carbamidomethylation	C9:Carbamidomethylation:1000.00;C12:Carbamidomethylation:1000.00	sp|P01042|KNG1_HUMAN
FSVM(+15.99)PGLKMTM	32.19	1256.6	11	0.3	629.305	51.48	1150000	24707	Oxidation (M)	M4:Oxidation (M):68.60	sp|Q14624|ITIH4_HUMAN
VSFRGADYSL	32.18	1113.55	10	0.2	557.779	45.37	960000	21580			sp|P02671|FIBA_HUMAN
RC(+57.02)LNWLDAQSGL	32.18	1431.69	12	-0.1	716.852	55.14	1340000	26688	Carbamidomethylation	C2:Carbamidomethylation:1000.00	sp|Q96FE7|P3IP1_HUMAN
VAVEPDRRNQSPVDQGATGA	32.18	2066.01	20	0.7	689.678	25.68	2350000	10390			sp|P18827|SDC1_HUMAN
TGLSM(+15.99)DGGGSPKGDVDP	32.16	1604.7	17	1.1	803.356	27.46	4560000	11436	Oxidation (M)	M5:Oxidation (M):1000.00	sp|P54710|ATNG_HUMAN
LSIMEKLEF	32.15	1108.58	9	0.3	555.298	60.73	877000	29619			sp|P05155|IC1_HUMAN
YKM(+15.99)AVGFM	32.15	961.44	8	0.4	481.727	40.2	1910000	18717	Oxidation (M)	M3:Oxidation (M):100.21	sp|P04745|AMY1_HUMAN, sp|P19961|AMY2B_HUMAN, sp|P04746|AMYP_HUMAN
VARLLGPGPAAD	32.14	1135.63	12	0.5	568.824	35.01	1120000	15870			sp|P54802|ANAG_HUMAN
IATALTSQSGNL	32.14	1174.62	12	0.5	588.316	41.75	1210000	19626			sp|Q9ULI3|HEG1_HUMAN
LQLLGDPPPQQVTQTDDPDVG	32.14	2232.09	21	0.6	745.037	52.8	2170000	25512			sp|P39060|COIA1_HUMAN
DSDGSFFLYSKL	32.14	1377.65	12	-0.2	689.828	62.5	132000	30607			sp|P01860|IGHG3_HUMAN, sp|P0DOX5|IGG1_HUMAN, sp|P01857|IGHG1_HUMAN, sp|P01859|IGHG2_HUMAN
Q(-17.03)SLQVKPLQVEPPEPVVA	32.13	1940.06	18	0.8	971.037	59.21	825000	28800	Pyro-glu from Q	Q1:Pyro-glu from Q:1000.00	sp|Q13477|MADCA_HUMAN
VAVDPVERFIF	32.12	1290.7	11	0.9	646.355	63.55	752000	31114			sp|P01133|EGF_HUMAN
YLADEIIIRD	32.11	1219.64	10	0.4	610.829	49.97	1760000	23920			sp|P07911|UROM_HUMAN
LQELNQPRDGFQ	32.11	1443.71	12	0.6	722.862	35.38	0	16065			sp|P05154|IPSP_HUMAN
IVALNGREESPLL	32.1	1409.79	13	0.5	705.9	49.68	880000	23802			sp|P02751|FINC_HUMAN
DYETVRNGGLIF	32.09	1382.68	12	0.3	692.348	55.97	1380000	27134			sp|P54710|ATNG_HUMAN
LGAPAVPAWSAAQGDVAALGL	32.08	1934.03	21	1.2	968.02	67.29	722000	33128			sp|O75900|MMP23_HUMAN
VRVTSEGAGLQ	32.08	1115.59	11	0.6	558.803	26.9	502000	11136			sp|P10253|LYAG_HUMAN
EILPYSGSM(+15.99)M(+15.99)GGKD	32.07	1515.66	14	0.1	758.835	34.36	1610000	15521	Oxidation (M)	M9:Oxidation (M):1000.00;M10:Oxidation (M):1000.00	sp|Q9UGT4|SUSD2_HUMAN
M(+15.99)EKIAQSSLC(+57.02)N	32.06	1295.59	11	1	648.799	24.55	371000	9792	Oxidation (M); Carbamidomethylation	M1:Oxidation (M):1000.00;C10:Carbamidomethylation:1000.00	sp|P11684|UTER_HUMAN
VAYTQDGVM(+15.99)HPRTTFL	32.06	1850.9	16	0.3	617.972	40.92	1160000	19108	Oxidation (M)	M9:Oxidation (M):1000.00	sp|Q96RW7|HMCN1_HUMAN
VAIRGIPFTLSTQE	32.06	1530.84	14	0.2	766.426	57.17	346000	27835			sp|P98164|LRP2_HUMAN
LVIVGGKDIQGSLQDI	32.05	1653.93	16	0.5	827.971	56.12	543000	27311			sp|P55290|CAD13_HUMAN
VQEAQRAGIEIF	32.05	1359.71	12	0.6	680.864	48.58	787000	23216			sp|P12109|CO6A1_HUMAN
DDILASPPRLPEPQPYPGAPH	32.04	2266.14	21	0.9	756.386	51.34	1560000	24652			sp|P39060|COIA1_HUMAN
PVIPQDWSTEC(+57.02)M(+15.99)TTNSHQGTEDSTD	32.04	2851.15	25	1.2	951.391	42.71	1140000	20143	Carbamidomethylation; Oxidation (M)	C11:Carbamidomethylation:1000.00;M12:Oxidation (M):1000.00	sp|P15309|PPAP_HUMAN
TARLEDLENQLANQK	32.03	1741.9	15	0.2	581.638	44.37	262000	21073			sp|O95460|MATN4_HUMAN
C(+57.02)EPC(+57.02)DEKALSM(+15.99)C(+57.02)PPSPLGC(+57.02)EL	32.03	2465	21	1.2	1233.51	50.05	1350000	24023	Carbamidomethylation; Oxidation (M)	C1:Carbamidomethylation:1000.00;C4:Carbamidomethylation:1000.00;M11:Oxidation (M):1000.00;C12:Carbamidomethylation:1000.00;C19:Carbamidomethylation:1000.00	sp|P24593|IBP5_HUMAN
VITPSFNNDPTTQVL	32.02	1644.84	15	0.7	823.424	55.68	839000	26993			sp|O43451|MGA_HUMAN
VSWEAGARA	32.02	945.467	9	0.1	473.74	30.87	1370000	13537			sp|Q9BRK3|MXRA8_HUMAN
AEIHQSFQHL	32.01	1208.59	10	0.5	605.303	31.71	497000	14041			sp|P01011|AACT_HUMAN
VAYTQDGVMHPRTTF	32	1721.82	15	-0.1	574.946	38.63	394000	17880			sp|Q96RW7|HMCN1_HUMAN
VGLSLTHNQLET	32	1310.68	12	0.7	656.348	42.25	2130000	19857			sp|P22792|CPN2_HUMAN
EVQVFAPANAL	31.98	1157.61	11	0.1	579.81	56.17	1950000	27254			sp|Q96FE7|P3IP1_HUMAN
DLQVGQVELGGGPGAGSLQP	31.98	1877.95	20	0.9	939.98	57.62	391000	28056			sp|P01308|INS_HUMAN
ISDFYPGAVT	31.98	1068.51	10	0.7	535.263	48.58	3940000	23200			sp|P0DOX8|IGL1_HUMAN, sp|P0DOY2|IGLC2_HUMAN, sp|P0CG04|IGLC1_HUMAN, sp|B9A064|IGLL5_HUMAN, sp|P0DOY3|IGLC3_HUMAN
AWYQQKPGQA	31.97	1175.57	10	1.1	588.793	31.86	421000	14129			sp|P04433|KV311_HUMAN, sp|P01624|KV315_HUMAN, sp|A0A0A0MRZ8|KVD11_HUMAN, sp|P01619|KV320_HUMAN, sp|A0A087WSY6|KVD15_HUMAN
PVVSAPHSPSQDELT	31.97	1562.76	15	1.1	782.385	34.02	422000	15364			sp|O75144|ICOSL_HUMAN
C(+57.02)C(+57.02)PIPEAVC(+57.02)C(+57.02)SDHQ(+.98)HC(+57.02)C(+57.02)PQGYTC(+57.02)VAEGQC(+57.02)QR	31.96	3824.44	31	6.1	957.122	37.57	323000	17283	Carbamidomethylation; Deamidation (NQ)	C1:Carbamidomethylation:1000.00;C2:Carbamidomethylation:1000.00;C9:Carbamidomethylation:1000.00;C10:Carbamidomethylation:1000.00;Q14:Deamidation (NQ):0.00;C16:Carbamidomethylation:1000.00;C17:Carbamidomethylation:1000.00;C23:Carbamidomethylation:1000.00;C29:Carbamidomethylation:1000.00	sp|P28799|GRN_HUMAN
SKLTLTPWVG	31.95	1100.62	10	1	551.318	54.1	409000	26178			sp|O75882|ATRN_HUMAN
KSPIFGPEEV	31.94	1101.57	10	0.3	551.792	43.5	2070000	20489			sp|P01833|PIGR_HUMAN
ASAHKVPVTL	31.93	1021.59	10	0.2	511.802	29.84	5470000	12882			sp|P15144|AMPN_HUMAN
KGDGPVQGIINF	31.93	1243.66	12	0.3	622.834	53.95	7580000	26047			sp|P00441|SODC_HUMAN
VMQDHFSRA	31.91	1089.5	9	0.9	545.758	22.35	189000	8543			sp|P10909|CLUS_HUMAN
SKWSGPLSL	31.89	973.523	9	0.9	487.768	50.7	2670000	24290			sp|P30086|PEBP1_HUMAN
YEKPSLSAQPGPTVL	31.89	1585.84	15	0.1	793.923	44	567000	20800			sp|Q14953|KI2S5_HUMAN, sp|Q14952|KI2S3_HUMAN, sp|Q14954|KI2S1_HUMAN, sp|P43631|KI2S2_HUMAN, sp|P43626|KI2L1_HUMAN, sp|P43628|KI2L3_HUMAN, sp|P43627|KI2L2_HUMAN
YVKWIEDT	31.88	1052.52	8	1.2	527.266	42.51	25200000	19950			sp|P06870|KLK1_HUMAN
SGSVIDQSRV	31.88	1046.54	10	3	524.276	28.39	167000000	11977			sp|P07911|UROM_HUMAN
TGLSM(+15.99)DGGGSPKGDVDPF	31.87	1751.77	18	1.3	876.89	42.56	1440000	20029	Oxidation (M)	M5:Oxidation (M):1000.00	sp|P54710|ATNG_HUMAN
SVTEQDSKDSTYSLSSTLTL	31.87	2161.03	20	1.7	1081.52	54.11	3800000	26198			sp|P01834|IGKC_HUMAN, sp|P0DOX7|IGK_HUMAN
WYRFVGQGG	31.87	1068.51	9	1.5	535.264	42.81	1290000	20164			sp|P07911|UROM_HUMAN
C(+57.02)VSEC(+57.02)FC(+57.02)PT	31.86	1158.41	9	0.8	580.214	36.92	739000	16920	Carbamidomethylation	C1:Carbamidomethylation:1000.00;C5:Carbamidomethylation:1000.00;C7:Carbamidomethylation:1000.00	sp|Q99983|OMD_HUMAN
RIADQC(+57.02)PSSLA	31.86	1216.59	11	-0.2	609.299	29	248000	12407	Carbamidomethylation	C6:Carbamidomethylation:1000.00	sp|P05062|ALDOB_HUMAN
LEGKVLPGVDALSNI	31.86	1523.86	15	0.6	762.934	57.72	696000	28124			sp|P00558|PGK1_HUMAN
QDFRVVAQGVGIPEDSIF	31.85	1976	18	0.3	989.006	63.1	537000	30889			sp|P02760|AMBP_HUMAN
C(+57.02)QQFLKQC(+57.02)	31.85	1110.49	8	0.3	556.254	28.22	5340000	11911	Carbamidomethylation	C1:Carbamidomethylation:1000.00;C8:Carbamidomethylation:1000.00	sp|Q6UXB2|CXL17_HUMAN
GC(+57.02)VHPISTQSPDLEPILRHGIQY	31.84	2616.31	23	0.2	873.11	62.65	3880000	30711	Carbamidomethylation	C2:Carbamidomethylation:1000.00	sp|P01042|KNG1_HUMAN
YKTTPPML	31.84	949.494	8	0.8	475.754	38.73	7380000	17908			sp|P01859|IGHG2_HUMAN
DHDVGSELPPEGVLGALL	31.84	1816.92	18	1.1	909.467	67.3	2810000	33075			sp|Q9UHG2|PCS1N_HUMAN
AQYKIGELNPE	31.82	1260.63	11	1.1	631.324	38.82	576000	18001			sp|P51687|SUOX_HUMAN
PILRHGIQY	31.81	1095.62	9	1	548.816	32.47	462000	14493			sp|P01042|KNG1_HUMAN
WQAASDPMSVEDL	31.8	1447.63	13	0.1	724.82	57.92	274000	28162			sp|Q8WW52|F151A_HUMAN
GEYKFQNALL	31.8	1181.61	10	2.5	591.812	49.73	42700000	23813			sp|P02768|ALBU_HUMAN
LNNFYPRE	31.8	1051.51	8	0.6	526.761	34.26	14700000	15420			sp|P01834|IGKC_HUMAN, sp|P0DOX7|IGK_HUMAN
FVAQAGGADPDKFQGVI	31.78	1718.86	17	1.6	860.438	49.18	1610000	23556			sp|P39060|COIA1_HUMAN
VAVDPVERF	31.77	1030.54	9	0.9	516.279	41.71	966000	19579			sp|P01133|EGF_HUMAN
YNSEVKLSSC(+57.02)DLC(+57.02)S	31.77	1660.71	14	1.8	831.361	37.57	340000	17280	Carbamidomethylation	C10:Carbamidomethylation:1000.00;C13:Carbamidomethylation:1000.00	sp|Q6YHK3|CD109_HUMAN
DVVVQAPTQVPGFLGDS	31.74	1727.87	17	1	864.943	60.73	2320000	29608			sp|P15151|PVR_HUMAN
LQKPGQSPQLL	31.74	1207.69	11	0.7	604.853	37.67	1590000	17329			sp|P01614|KVD40_HUMAN, sp|A0A075B6P5|KV228_HUMAN, sp|P01615|KVD28_HUMAN, sp|A2NJV5|KV229_HUMAN, sp|A0A087WW87|KV240_HUMAN
LVKGFYPSD	31.74	1024.52	9	0.8	513.268	37.62	7180000	17230			sp|P01860|IGHG3_HUMAN, sp|P0DOX5|IGG1_HUMAN, sp|P01861|IGHG4_HUMAN, sp|P01857|IGHG1_HUMAN, sp|P01859|IGHG2_HUMAN
FGAARPDDPT	31.72	1045.48	10	0.6	523.748	24.01	258000	9531			sp|P40126|TYRP2_HUMAN
PAAKQC(+57.02)PALE	31.71	1083.54	10	1.4	542.776	21.76	1630000	8134	Carbamidomethylation	C6:Carbamidomethylation:1000.00	sp|O95998|I18BP_HUMAN
YETVRNGGLIFAG	31.71	1395.71	13	0.5	698.864	48.08	3290000	22932			sp|P54710|ATNG_HUMAN
NQLTSRDAGFY	31.71	1270.59	11	0.4	636.303	38.27	292000	17682			sp|P01833|PIGR_HUMAN
WARVDAGEGAQEL	31.7	1400.67	13	0	701.34	40.01	788000	18661			sp|Q96NY8|NECT4_HUMAN
SRELSEALGQIF	31.69	1348.7	12	0	675.355	60.88	1010000	29711			sp|Q08380|LG3BP_HUMAN
VIRESSSTTGM(+15.99)	31.69	1182.56	11	0.8	592.284	14.71	367000	4404	Oxidation (M)	M11:Oxidation (M):1000.00	sp|P58400|NRX1B_HUMAN, sp|Q9P2S2|NRX2A_HUMAN, sp|Q9Y4C0|NRX3A_HUMAN, sp|P58401|NRX2B_HUMAN, sp|Q9ULB1|NRX1A_HUMAN, sp|Q9HDB5|NRX3B_HUMAN
FLFPPKPKDTLM(+15.99)	31.69	1448.77	12	0.8	483.931	43.81	7860000	20376	Oxidation (M)	M12:Oxidation (M):1000.00	sp|P01860|IGHG3_HUMAN, sp|P0DOX5|IGG1_HUMAN, sp|P01861|IGHG4_HUMAN, sp|P01857|IGHG1_HUMAN, sp|P01859|IGHG2_HUMAN
IDQSRVLNLGPIT	31.68	1424.8	13	0.7	713.406	50.8	641000	24371			sp|P07911|UROM_HUMAN
VAKNPVGLIG	31.67	966.586	10	0.7	484.3	38.88	2750000	17982			sp|P43251|BTD_HUMAN
MDIGLRQEVTL	31.67	1273.67	11	0.1	637.841	52.47	1050000	25347			sp|P30530|UFO_HUMAN
C(+57.02)QDLGPGAFRL	31.65	1232.6	11	1.3	617.305	52.11	0	25111	Carbamidomethylation	C1:Carbamidomethylation:1000.00	sp|P08697|A2AP_HUMAN
FINDATDVNDALG	31.65	1363.63	13	0.6	682.819	46.92	918000	22380			sp|P12109|CO6A1_HUMAN
AQSEVRPQC(+57.02)LL	31.64	1299.66	11	0.6	650.837	42.1	545000	19833	Carbamidomethylation	C9:Carbamidomethylation:1000.00	sp|P28906|CD34_HUMAN
FGTVGVPEHTY	31.63	1205.57	11	0.9	603.792	38.82	2840000	17919			sp|P04216|THY1_HUMAN
VTRQEDLSVGSVL	31.58	1401.75	13	0.4	701.879	46.53	1160000	22167			sp|P55290|CAD13_HUMAN
FSVM(+15.99)PGLKM(+15.99)TM(+15.99)	31.57	1288.59	11	0.5	645.3	35.61	4510000	16128	Oxidation (M)	M4:Oxidation (M):1000.00;M9:Oxidation (M):1000.00;M11:Oxidation (M):1000.00	sp|Q14624|ITIH4_HUMAN
VLNLGPITR	31.56	981.597	9	2.2	491.806	44.04	289000000	20716			sp|P07911|UROM_HUMAN
YVSGFHPSDIE	31.55	1249.56	11	0.5	625.787	39.36	652000	18298			sp|P61769|B2MG_HUMAN
VGQGGARM(+15.99)AETC(+57.02)VPVL	31.55	1659.81	16	1.3	830.91	42.05	12800000	19700	Oxidation (M); Carbamidomethylation	M8:Oxidation (M):1000.00;C12:Carbamidomethylation:1000.00	sp|P07911|UROM_HUMAN
LDGGDLSRF	31.55	978.477	9	0.7	490.245	42.61	5140000	20054			sp|P07911|UROM_HUMAN
SYVKWIEDT	31.54	1139.55	9	0.4	570.781	47.43	2260000	22636			sp|P06870|KLK1_HUMAN
IKKNPFGIE	31.54	1044.6	9	0.7	523.305	35.76	2110000	16249			sp|O43451|MGA_HUMAN
YSAHDTTVSGLQMAL	31.53	1592.75	15	1.1	797.382	51.97	1080000	25037			sp|P15309|PPAP_HUMAN
NIRVGGTGM(+15.99)	31.53	919.455	9	1.6	460.734	20.12	14400000	7231	Oxidation (M)	M9:Oxidation (M):1000.00	sp|P07911|UROM_HUMAN
TGLSMDGGGSPK	31.52	1105.51	12	0.7	553.76	26.15	434000	10742			sp|P54710|ATNG_HUMAN
VIDQSRVLNLGP	31.51	1309.74	12	0.8	655.874	45.42	2370000	21579			sp|P07911|UROM_HUMAN
QELGKLTGPNNQ	31.49	1297.66	12	0.7	649.838	28.71	964000	12276			sp|P13521|SCG2_HUMAN
ASWDVEKTAI	31.48	1118.56	10	0.9	560.287	43.35	34600000	20394			sp|P35555|FBN1_HUMAN
TLTHTITKL	31.48	1026.61	9	0.4	514.31	31.39	2990000	13808			sp|P01042|KNG1_HUMAN
PRELSGSSPVL	31.47	1140.61	11	0.5	571.313	35.96	1570000	16372			sp|P10253|LYAG_HUMAN
VSDDRRQLLPDGSL	31.47	1569.81	14	0.8	524.277	41.41	878000	19408			sp|Q92859|NEO1_HUMAN
KTALQPM(+15.99)VSAL	31.46	1173.64	11	-2.2	587.826	38.38	180000000	18022	Oxidation (M)	M7:Oxidation (M):1000.00	sp|P07911|UROM_HUMAN
FDNDRTQLGAIY	31.45	1411.67	12	0.6	706.843	44.12	3680000	20825			sp|P61970|NTF2_HUMAN
VAQAGGADPDKFQGVIAEL	31.45	1884.96	19	0.9	943.485	58.8	1720000	28639			sp|P39060|COIA1_HUMAN
VFEIGSPATTNGVVPAD	31.44	1672.83	17	0.5	837.421	53.5	3520000	25840			sp|P14543|NID1_HUMAN
KVPQVSTPTL	31.44	1068.62	10	-3.3	535.313	39.46	785000	18320			sp|P02768|ALBU_HUMAN
VGQGGARM(+15.99)AE	31.43	990.455	10	2.4	496.235	11.65	15100000	3101	Oxidation (M)	M8:Oxidation (M):1000.00	sp|P07911|UROM_HUMAN
AQM(+15.99)EKALSIG	31.42	1062.54	10	0.6	532.275	29.4	11300000	12628	Oxidation (M)	M3:Oxidation (M):1000.00	sp|P16070|CD44_HUMAN
WRSTEYGEGY	31.42	1246.53	10	0.6	624.269	34.26	9250000	15416			sp|P07911|UROM_HUMAN
ETLTHTITKL	31.41	1155.65	10	0.7	578.832	36.52	1730000	16730			sp|P01042|KNG1_HUMAN
AAAASAISVARTL	31.4	1200.68	13	0	601.347	44.82	0	21280			sp|P05155|IC1_HUMAN
VRVTSEGAGL	31.4	987.535	10	0.8	494.774	29.94	344000	13004			sp|P10253|LYAG_HUMAN
VQVFAPAN(+.98)ALPARSEAAAVQP	31.39	2107.11	21	0.8	1054.56	48.27	1390000	23085	Deamidation (NQ)	N8:Deamidation (NQ):21.46	sp|Q96FE7|P3IP1_HUMAN
FYSDESLQYPKT	31.38	1476.68	12	0.8	739.345	40.78	494000	19058			sp|P27487|DPP4_HUMAN
FATRLEQFTFQEA	31.37	1586.77	13	1.5	794.393	55.06	280000	26683			sp|P16112|PGCA_HUMAN
AEILNVAKGI	31.37	1026.61	10	0.6	514.31	47.13	779000	22536			sp|P39060|COIA1_HUMAN
DSIPVSNPSC(+57.02)PM(+15.99)IPLYR	31.35	1960.94	17	1.2	981.476	49.83	10200000	23758	Carbamidomethylation; Oxidation (M)	C10:Carbamidomethylation:1000.00;M12:Oxidation (M):1000.00	sp|P14384|CBPM_HUMAN
GRLASPGFPGE	31.35	1086.55	11	0.8	544.279	36.87	9590000	16840			sp|O00187|MASP2_HUMAN
WNRDLAPTPGANL	31.35	1423.72	13	0.1	712.866	44.08	9290000	20850			sp|P10253|LYAG_HUMAN
GQLGITKVFSNGADLSGVTEEAPLKL	31.34	2643.41	26	1.5	882.144	63.4	1460000	31015			sp|P01009|A1AT_HUMAN
YKVSNGAGTM(+15.99)	31.33	1042.48	10	1.3	522.245	16.91	123000	5584	Oxidation (M)	M10:Oxidation (M):1000.00	sp|P06396|GELS_HUMAN
WLNPDPSQKQN	31.32	1325.64	11	1	663.825	32.42	1210000	14388			sp|P10451|OSTP_HUMAN
AVVAVEPDRR	31.32	1110.61	10	0.9	556.314	21.85	1420000	8203			sp|P18827|SDC1_HUMAN
EVSSPYFKVNSDGGLVA	31.3	1767.87	17	0.9	884.94	51.19	857000	24653			sp|P55290|CAD13_HUMAN
VFAPANALPAR	31.3	1125.63	11	0.8	563.821	39.56	360000	18423			sp|Q96FE7|P3IP1_HUMAN
YWRSTEYG	31.3	1060.46	8	0.5	531.237	30.91	3850000	13541			sp|P07911|UROM_HUMAN
PPPAENHNGIIRG	31.3	1370.71	13	1.1	686.359	42.75	392000	20106			sp|Q8WZ75|ROBO4_HUMAN
KNYM(+15.99)DAQYYGEIG	31.29	1566.67	13	0.4	784.339	38.08	164000	17574	Oxidation (M)	M4:Oxidation (M):1000.00	sp|P07339|CATD_HUMAN
SVTITPQRSPTGAVE	31.29	1541.8	15	0.8	771.909	32.57	2100000	14593			sp|Q5ZPR3|CD276_HUMAN
ALEDGGSAHGVFLLNSNAMD	31.26	2016.92	20	-0.5	1009.47	55.11	679000	26689			sp|P10253|LYAG_HUMAN
VLLPSKDVM(+15.99)QGTDE	31.25	1546.75	14	0	774.383	33.92	990000	15268	Oxidation (M)	M9:Oxidation (M):1000.00	sp|P0DOX6|IGM_HUMAN, sp|P01871|IGHM_HUMAN
SVIDQSRVL	31.25	1015.57	9	0.4	508.79	38.53	798000	17811			sp|P07911|UROM_HUMAN
WSQTRPTYE	31.24	1166.54	9	0.1	584.274	28.8	300000	12345			sp|Q2M2H8|MGAL_HUMAN, sp|O43451|MGA_HUMAN
LKAIQDGTIVL	31.23	1169.7	11	0.6	585.857	49.18	1240000	23561			sp|Q92520|FAM3C_HUMAN
LRTLNQPDSQLQLTTGNGL	31.22	2068.09	19	0.6	1035.05	48.88	610000	23406			sp|P01009|A1AT_HUMAN
LRLTEPADTITDAVKVVEL	31.22	2082.16	19	1.2	1042.09	64.65	1220000	31704			sp|P06870|KLK1_HUMAN
VAGSLYRADL	31.21	1063.57	10	0.6	532.79	39.8	521000	18537			sp|P01133|EGF_HUMAN
FDVTRGC(+57.02)HESC(+57.02)L	31.2	1479.62	12	1.2	740.818	33.52	673000	15098	Carbamidomethylation	C7:Carbamidomethylation:1000.00;C11:Carbamidomethylation:1000.00	sp|O14773|TPP1_HUMAN
YVDLKPPFGGSAPS	31.18	1433.72	14	1	717.866	47.52	1930000	22697			sp|P04217|A1BG_HUMAN
C(+57.02)GDGFC(+57.02)SRPN	31.16	1168.44	10	0.9	585.226	22.17	81700	8440	Carbamidomethylation	C1:Carbamidomethylation:1000.00;C6:Carbamidomethylation:1000.00	sp|P35556|FBN2_HUMAN, sp|P35555|FBN1_HUMAN
AQLTARLEDLENQLANQK	31.15	2054.08	18	0.6	685.698	59.26	688000	28865			sp|O95460|MATN4_HUMAN
IAQSIVANGKGIL	31.14	1282.76	13	-0.8	642.386	45.52	623000	21665			sp|P05062|ALDOB_HUMAN
FGTIGIGTPAQD	31.14	1175.58	12	0.2	588.797	47.02	532000	22462			sp|P0DJD9|PEPA5_HUMAN, sp|P0DJD8|PEPA3_HUMAN, sp|P0DJD7|PEPA4_HUMAN
VESGGGVVQPGRS	31.14	1227.62	13	1.4	614.817	20.12	2670000	7204			sp|P01772|HV333_HUMAN, sp|P01768|HV330_HUMAN, sp|P0DP02|HVC33_HUMAN, sp|P0DP03|HVC05_HUMAN
TQLGMEQHYELGE	31.13	1533.68	13	0.9	767.845	41.21	547000	19331			sp|P15309|PPAP_HUMAN
YTVFDRDNNRVGFAE	31.13	1801.84	15	1	601.619	42.91	238000	20248			sp|P07339|CATD_HUMAN
LSLGAGSSTKM	31.12	1050.54	11	1.9	526.276	33.82	528000	15261			sp|P05154|IPSP_HUMAN
YWC(+57.02)DAKQ	31.12	969.401	7	1.8	485.708	24.46	1320000	9752	Carbamidomethylation	C3:Carbamidomethylation:1000.00	sp|P01133|EGF_HUMAN
ASLRPYGV	31.12	861.471	8	0.4	431.742	34.61	2530000	15627			sp|P98164|LRP2_HUMAN
LFDSDPITVTVPVEV	31.12	1629.85	15	1	815.932	65.47	424000	32211			sp|P10909|CLUS_HUMAN
YRTAASSPLLD	31.11	1192.61	11	0.3	597.311	35.81	379000	16281			sp|Q9ULI3|HEG1_HUMAN
DIQGTGQLLFS	31.09	1177.6	11	0.7	589.806	58.85	400000	28683			sp|P01833|PIGR_HUMAN
GGLPQISQPAKL	31.09	1207.69	12	0.6	604.853	44.12	1710000	20827			sp|Q92597|NDRG1_HUMAN
FQIRAGNSQGDF	31.09	1338.63	12	0.7	670.322	40.92	228000	19199			sp|O95967|FBLN4_HUMAN
ASDPILYRPVA	31.08	1200.65	11	0.5	601.332	42.46	979000	19999			sp|P14618|KPYM_HUMAN
LKNQVTPLDIL	31.07	1252.74	11	0.5	627.376	58.28	2710000	28323			sp|P01133|EGF_HUMAN
RVEAPTTLGDNT	31.07	1272.63	12	0.4	637.322	29.8	1020000	12912			sp|Q7Z5L0|VMO1_HUMAN
Q(-17.03)KLPEEIQRDIL	31.07	1463.8	12	0.4	732.905	56.52	753000	27455	Pyro-glu from Q	Q1:Pyro-glu from Q:1000.00	sp|P33908|MA1A1_HUMAN
MKIFGND	31.06	823.39	7	0.6	412.702	38.27	3040000	17612			sp|O60494|CUBN_HUMAN
C(+57.02)VNVAC(+57.02)TGC(+57.02)L	31.05	1152.47	10	0.6	577.243	40.24	1210000	18724	Carbamidomethylation	C1:Carbamidomethylation:1000.00;C6:Carbamidomethylation:1000.00;C9:Carbamidomethylation:1000.00	sp|Q16661|GUC2B_HUMAN
Q(-17.03)IPHGRAPPDG	31.05	1126.55	11	0.3	564.282	27.72	2270000	11832	Pyro-glu from Q	Q1:Pyro-glu from Q:1000.00	sp|Q5SZK8|FREM2_HUMAN
YGGC(+57.02)M(+15.99)GNGNNF	31.05	1205.42	11	-0.1	603.717	30.28	5840000	13129	Carbamidomethylation; Oxidation (M)	C4:Carbamidomethylation:1000.00;M5:Oxidation (M):1000.00	sp|P02760|AMBP_HUMAN
C(+57.02)DLPEPRKP	31.04	1110.55	9	0.7	556.281	25.82	1530000	10542	Carbamidomethylation	C1:Carbamidomethylation:1000.00	sp|P02787|TRFE_HUMAN
DTAKKPIIGIL	31.02	1167.72	11	0.4	584.868	47.58	995000	22707			sp|Q92820|GGH_HUMAN
SKHVEDVPAFQALGSLNDLQF	31.02	2314.16	21	0.7	772.393	70.06	258000	34814			sp|P25311|ZA2G_HUMAN
WTKIEPSVNF	31.01	1219.62	10	0	610.818	49.58	585000	23754			sp|Q12907|LMAN2_HUMAN
LTGVLGSQPVGGQAHM(+15.99)VL	31.01	1778.93	18	0.8	890.474	47.28	352000	22575	Oxidation (M)	M16:Oxidation (M):1000.00	sp|P22891|PROZ_HUMAN
TYRTTGGVLDF	31.01	1228.61	11	1	615.311	48.98	677000	23454			sp|O43451|MGA_HUMAN
FTVYGLLDKAQDL	31.01	1481.78	13	1.5	741.895	64.25	193000	31503			sp|P08582|TRFM_HUMAN
VSRQPTEL	31	928.498	8	-1.3	465.255	24.44	13300000	9750			sp|P30530|UFO_HUMAN
LAVYDGPSSNSHLLTQLC(+57.02)GDEKPP	30.99	2597.24	24	0.3	866.754	51.14	628000	24612	Carbamidomethylation	C18:Carbamidomethylation:1000.00	sp|O60494|CUBN_HUMAN
LVGYGTDSASGMDY	30.97	1434.6	14	0.4	718.305	46.28	538000	22069			sp|P53634|CATC_HUMAN
GGLHWGQDYE	30.97	1160.49	10	0.5	581.251	40.82	873000	19086			sp|Q8WZ75|ROBO4_HUMAN
Q(-17.03)GWQAFKNDA	30.96	1146.51	10	0.7	574.261	50.6	711000	24328	Pyro-glu from Q	Q1:Pyro-glu from Q:1000.00	sp|Q9BQB4|SOST_HUMAN
AGGEVDLKNQVTPLDIL	30.96	1780.96	17	0.6	891.485	62.25	663000	30461			sp|P01133|EGF_HUMAN
DAPPQDPSC(+57.02)C(+57.02)SGAL	30.96	1473.59	14	0.9	737.8	34.31	520000	15560	Carbamidomethylation	C9:Carbamidomethylation:1000.00;C10:Carbamidomethylation:1000.00	sp|P19823|ITIH2_HUMAN
YTIEILKVE	30.94	1106.62	9	0.6	554.318	53.2	411000	25699			sp|P12273|PIP_HUMAN
YWQTSESKT	30.94	1128.51	9	1.2	565.261	24.2	366000	9627			sp|O75144|ICOSL_HUMAN
RTLNQPDSQLQL	30.94	1411.74	12	0.9	706.877	40.78	1430000	19074			sp|P01009|A1AT_HUMAN
ASWIQSKVTELQ	30.93	1388.73	12	-0.1	695.371	49.38	394000	23690			sp|Q16651|PRSS8_HUMAN
STRLPSTNVYGLGE	30.93	1492.75	14	1	747.383	43.24	0	20385			sp|O43451|MGA_HUMAN
VNLPINGNGKQ	30.93	1152.63	11	0	577.319	32.23	2930000	14256			sp|P09211|GSTP1_HUMAN
LAFPGHVFSRSLPEVPETIE	30.92	2224.15	20	0.6	742.39	61.46	9480000	29895			sp|P98160|PGBM_HUMAN
FGSPSGQKDLL	30.92	1147.59	11	0.9	574.8	39.81	978000	18555			sp|P02788|TRFL_HUMAN
YSVPSVLSPR	30.89	1103.6	10	0.3	552.805	43.74	3520000	20690			sp|P14543|NID1_HUMAN
LLEKSHC(+57.02)	30.88	885.438	7	0.4	443.726	13.11	626000	3691	Carbamidomethylation	C7:Carbamidomethylation:1000.00	sp|P02768|ALBU_HUMAN
M(+15.99)ATTSQLPKL	30.88	1104.58	10	0.7	553.299	39.21	6010000	18009	Oxidation (M)	M1:Oxidation (M):1000.00	sp|P11117|PPAL_HUMAN
MFRFAGNYDL	30.87	1232.56	10	-0.3	617.288	55.97	151000	27212			sp|P07911|UROM_HUMAN
FQTPSYTQPYQGSSVTLST	30.87	2090.98	19	1.4	1046.5	50.2	2330000	24041			sp|P07911|UROM_HUMAN
AVPWQGTMTL	30.86	1102.55	10	0.2	552.28	61.24	190000	29958			sp|P01034|CYTC_HUMAN
VTITNRFEQA	30.86	1177.61	10	0.5	589.811	35.96	683000	16415			sp|Q9UBG0|MRC2_HUMAN, sp|Q13018|PLA2R_HUMAN
WLNPDPSQKQNLLAPQNA	30.85	2033.03	18	-0.4	678.683	48.28	590000	23038			sp|P10451|OSTP_HUMAN
IVDKVKPQL	30.85	1038.64	9	0.3	520.328	28.85	2550000	12329			sp|P01040|CYTA_HUMAN
VIRESSSTTGM	30.85	1166.56	11	0.6	584.287	22.13	367000	8420			sp|P58400|NRX1B_HUMAN, sp|Q9P2S2|NRX2A_HUMAN, sp|Q9Y4C0|NRX3A_HUMAN, sp|P58401|NRX2B_HUMAN, sp|Q9ULB1|NRX1A_HUMAN, sp|Q9HDB5|NRX3B_HUMAN
AVAPGTRFPLE	30.85	1156.62	11	0.6	579.318	42.76	466000	20174			sp|Q9UN70|PCDGK_HUMAN
VVTGAYIKPTL	30.85	1160.68	11	1.1	581.347	43.11	259000	20334			sp|O75019|LIRA1_HUMAN, sp|Q8NHL6|LIRB1_HUMAN
AQM(+15.99)EKALSIGF	30.82	1209.61	11	0.5	605.809	46.83	2400000	22321	Oxidation (M)	M3:Oxidation (M):1000.00	sp|P16070|CD44_HUMAN
SSLPFQKIQHSIT	30.81	1484.8	13	0.2	495.939	44.37	824000	21019			sp|P61970|NTF2_HUMAN
PAM(+15.99)LPAARL	30.81	954.532	9	0.7	478.273	49.23	1720000	23521	Oxidation (M)	M3:Oxidation (M):1000.00	sp|Q9GZM5|YIPF3_HUMAN
LLKNINDA	30.8	899.508	8	0.6	450.76	27.91	4710000	11756			sp|P61970|NTF2_HUMAN
FVSPALELSGALR	30.79	1358.76	13	0.2	680.384	58.66	323000	28630			sp|P14543|NID1_HUMAN
DAPPPPAAPLPRWSGPIG	30.78	1794.94	18	0.7	898.477	55.49	1100000	26900			sp|Q99523|SORT_HUMAN
Q(-17.03)ENQDGRYSLTY	30.78	1455.63	12	0.4	728.819	44.17	6910000	20831	Pyro-glu from Q	Q1:Pyro-glu from Q:1000.00	sp|P25311|ZA2G_HUMAN
PC(+57.02)QLREPC(+57.02)L	30.77	1171.55	9	0.7	586.78	38.03	478000	17568	Carbamidomethylation	C2:Carbamidomethylation:1000.00;C8:Carbamidomethylation:1000.00	sp|P98160|PGBM_HUMAN
YKTTPPVL	30.77	917.522	8	0.5	459.768	36.01	49000000	16305			sp|P0DOX5|IGG1_HUMAN, sp|P01861|IGHG4_HUMAN, sp|P01857|IGHG1_HUMAN
VAAVTGAGAGEPSRPVC(+57.02)L	30.76	1710.87	18	1.2	856.443	39.5	741000	18398	Carbamidomethylation	C17:Carbamidomethylation:1000.00	sp|Q8WZ75|ROBO4_HUMAN
AVAGGARMPC(+57.02)AE	30.76	1188.54	12	0.7	595.275	26.85	97600	11162	Carbamidomethylation	C10:Carbamidomethylation:1000.00	sp|P18065|IBP2_HUMAN
RTLNQPDSQL	30.75	1170.6	10	0.3	586.306	28.35	1320000	12026			sp|P01009|A1AT_HUMAN
WESNGQPEN(+.98)NYKTTPPVL	30.75	2073.96	18	1.1	1037.99	45.67	3260000	21672	Deamidation (NQ)	N9:Deamidation (NQ):0.00	sp|P0DOX5|IGG1_HUMAN, sp|P01861|IGHG4_HUMAN, sp|P01857|IGHG1_HUMAN
PAMLPAARL	30.75	938.537	9	0.3	470.275	57.62	3520000	27969			sp|Q9GZM5|YIPF3_HUMAN
FVELGTQPATQ	30.74	1189.6	11	0.3	595.805	40.38	565000	18843			sp|P02652|APOA2_HUMAN
YVSASSLHPSFDDYEL	30.74	1828.82	16	1.2	915.414	55.97	480000	27185			sp|Q7Z4R8|CF120_HUMAN
VAPGYFSRDGWQL	30.72	1494.73	13	0.6	748.369	57.47	344000	27951			sp|Q8WVN6|SCTM1_HUMAN
FATTPDGYTPELPLPLI	30.71	1843.96	17	1.1	922.987	69.66	100000	34353			sp|Q02487|DSC2_HUMAN
AFWKTDASD	30.71	1039.46	9	0.8	520.737	36.77	844000	16805			sp|P02749|APOH_HUMAN
PGSSGTGGTATWKPGSSGPG	30.71	1744.8	20	0.5	873.407	29.55	3050000	12719			sp|P02671|FIBA_HUMAN
C(+57.02)WC(+57.02)GVQHD	30.71	1060.39	8	0.7	531.199	26.85	681000	11145	Carbamidomethylation	C1:Carbamidomethylation:1000.00;C3:Carbamidomethylation:1000.00	sp|Q1EHB4|SC5AC_HUMAN
TKKLGQSLDC(+57.02)NAEV	30.7	1561.78	14	0	521.599	29.3	1170000	12625	Carbamidomethylation	C10:Carbamidomethylation:1000.00	sp|P01042|KNG1_HUMAN
M(+15.99)IPGGLSEAKPATPEIQE	30.68	1882.93	18	1.4	942.474	41.51	1450000	19450	Oxidation (M)	M1:Oxidation (M):1000.00	sp|P01040|CYTA_HUMAN
NVERVPFDAATL	30.68	1330.69	12	1.8	666.351	50.11	419000	24043			sp|P06396|GELS_HUMAN
FRIDTEGTNYEQL	30.68	1584.74	13	1	793.377	47.93	336000	22902			sp|P01133|EGF_HUMAN
KVTDADAPNTPAWEAV	30.67	1683.81	16	1.8	842.912	44.68	264000	21213			sp|P12830|CADH1_HUMAN
YQQKPGQAPVL	30.66	1227.66	11	0.7	614.837	32.27	1530000	14347			sp|P01717|LV325_HUMAN, sp|P01714|LV319_HUMAN, sp|P80748|LV321_HUMAN, sp|A0A075B6K5|LV39_HUMAN, sp|A0A0A0MS00|LV332_HUMAN
YSNEKPFTGFEAF	30.65	1535.69	13	0.8	768.853	56.82	837000	27619			sp|O00187|MASP2_HUMAN
GPKWPEPVF	30.64	1055.54	9	0.6	528.779	54.55	14600000	26327			sp|O00187|MASP2_HUMAN
LSDQPENTFLHPIIQ	30.63	1750.89	15	1.4	876.451	55.82	1870000	27041			sp|P05543|THBG_HUMAN
VKTLYETEV	30.63	1080.57	9	0.7	541.292	36.64	104000	16802			sp|P05543|THBG_HUMAN
LKNINDAW	30.63	972.503	8	0.6	487.258	39.56	2930000	18360			sp|P61970|NTF2_HUMAN
VSVVTPARDGPC(+57.02)GTVL	30.63	1626.84	16	0.6	814.426	43.31	1060000	20374	Carbamidomethylation	C12:Carbamidomethylation:1000.00	sp|P07911|UROM_HUMAN
LVYGAKLQPLDF	30.61	1362.75	12	-0.2	682.383	58.33	322000	28410			sp|P01008|ANT3_HUMAN
FLYKSSGAIVA	30.61	1154.63	11	-0.4	578.323	41.26	1620000	19298			sp|Q5T1S8|NCMAP_HUMAN
LRTLNQPDSQ	30.6	1170.6	10	0.8	586.306	22.9	12100000	8759			sp|P01009|A1AT_HUMAN
EIATHM(+15.99)PGSYC(+57.02)VQVA	30.6	1677.75	15	1	839.881	36.77	1860000	16787	Oxidation (M); Carbamidomethylation	M6:Oxidation (M):1000.00;C11:Carbamidomethylation:1000.00	sp|Q8WZ75|ROBO4_HUMAN
VTDFEGWKAAIPSAL	30.59	1603.82	15	0.2	802.918	62.6	722000	30646			sp|Q08380|LG3BP_HUMAN
SISESAFSAR	30.59	1053.51	10	0.5	527.761	32.27	1340000	14396			sp|O75487|GPC4_HUMAN
MEKALSIGF	30.58	994.516	9	0.3	498.264	49.78	266000	23871			sp|P16070|CD44_HUMAN
EYWRSTEYGEG	30.58	1375.57	11	0.5	688.79	35.31	1230000	16015			sp|P07911|UROM_HUMAN
LSDSIPHTVVL	30.58	1179.65	11	0.9	590.832	48.88	365000	23421			sp|Q6UVK1|CSPG4_HUMAN
IVNTNVPRASVPDGFLSEL	30.57	2027.07	19	1.1	1014.54	62.95	1000000	30801			sp|P14174|MIF_HUMAN
TGLSM(+15.99)DGGGSPKG	30.57	1178.52	13	0.9	590.268	17.15	371000	5678	Oxidation (M)	M5:Oxidation (M):1000.00	sp|P54710|ATNG_HUMAN
DVSTPPTVLPDNFPR	30.55	1653.84	15	-1	827.923	52.33	127000	25276			sp|P01344|IGF2_HUMAN
FENKFAVETL	30.55	1196.61	10	0.4	599.31	48.48	1480000	23185			sp|Q9Y287|ITM2B_HUMAN
C(+57.02)RVPTVEPLDS	30.54	1271.62	11	0.7	636.815	37.57	453000	17296	Carbamidomethylation	C1:Carbamidomethylation:1000.00	sp|P13598|ICAM2_HUMAN
IVLWQPVTAD	30.53	1140.62	10	0	571.315	60.43	476000	29493			sp|Q96IY4|CBPB2_HUMAN
LDAGSFAGLPGLQL	30.52	1357.72	14	0.6	679.868	67.29	511000	33170			sp|Q6EMK4|VASN_HUMAN
KTALQPMVSA	30.51	1044.56	10	0.1	523.288	33.47	2920000	15001			sp|P07911|UROM_HUMAN
DKGETGEQGDRG	30.47	1247.54	12	1.2	624.776	10.67	35200	2646			sp|P02452|CO1A1_HUMAN
EVIRESSSTTGMVVG	30.47	1550.76	15	0.9	776.387	35.71	0	16245			sp|P58400|NRX1B_HUMAN, sp|Q9P2S2|NRX2A_HUMAN, sp|Q9Y4C0|NRX3A_HUMAN, sp|P58401|NRX2B_HUMAN, sp|Q9ULB1|NRX1A_HUMAN, sp|Q9HDB5|NRX3B_HUMAN
APQHWSC(+57.02)PEGTL	30.47	1381.61	12	0.9	691.811	38.77	3190000	17915	Carbamidomethylation	C7:Carbamidomethylation:1000.00	sp|P01133|EGF_HUMAN
VVLQPSPALSWRSTGGILDV	30.47	2094.15	20	1	1048.08	63.7	99200	31206			sp|P10253|LYAG_HUMAN
FEIDYSRDSF	30.44	1277.56	10	0.8	639.785	50.68	0	24338			sp|P16278|BGAL_HUMAN
PGSSGTGGTATWKPGSSGPGSTGSWN(+.98)SGSSGTGSTGNQN	30.44	3512.49	39	2.9	1171.84	37.42	1090000	17103	Deamidation (NQ)	N26:Deamidation (NQ):2.27	sp|P02671|FIBA_HUMAN
YIQRVNTEL	30.43	1134.6	9	0.7	568.308	35.01	1870000	15932			sp|O14773|TPP1_HUMAN
FQAPDLRGISEQSL	30.42	1559.79	14	0.1	780.903	54.1	1570000	26226			sp|P08697|A2AP_HUMAN
ARVSIQEPQDYTEPVEL	30.41	1972.97	17	1.6	987.494	50.2	382000	24123			sp|Q8WZ75|ROBO4_HUMAN
ILNVAKGIRSF	30.39	1216.73	11	-0.3	609.37	52.43	100000	25303			sp|P39060|COIA1_HUMAN
MQQKLVDQNIFS	30.37	1449.73	12	0.1	725.87	46.18	317000	21979			sp|P07339|CATD_HUMAN
EVRTSTASGLL	30.36	1132.61	11	0.6	567.311	36.87	11400000	16838			sp|P98160|PGBM_HUMAN
LQVLKPEPEL	30.36	1164.68	10	0.2	583.344	45.37	316000	21599			sp|P01833|PIGR_HUMAN
LNMRGLYDV	30.32	1079.54	9	0.6	540.778	48.93	6150000	23392			sp|O75144|ICOSL_HUMAN
PRISVNNVLPVFDNL	30.3	1695.93	15	0.6	848.971	65.4	1140000	32127			sp|P07339|CATD_HUMAN
VGC(+57.02)PRDIPTNSPEL	30.3	1553.75	14	0.7	777.882	38.93	1700000	18060	Carbamidomethylation	C3:Carbamidomethylation:1000.00	sp|P01042|KNG1_HUMAN
VKELDRDTVFA	30.29	1291.68	11	0.5	646.845	35.91	671000	16370			sp|P01009|A1AT_HUMAN
AGLEQVPKGLPAKL	30.29	1419.84	14	0.2	474.288	45.27	787000	21554			sp|P08571|CD14_HUMAN
NQLTSRDAGF	30.28	1107.53	10	1	554.772	33.17	3530000	14855			sp|P01833|PIGR_HUMAN
DVTYHKNEMLQ	30.28	1376.64	11	0.3	689.326	28.47	510000	12122			sp|O43451|MGA_HUMAN
IDPNGLSFNPISDF	30.27	1534.73	14	0.6	768.371	66.54	616000	32769			sp|P01042|KNG1_HUMAN
WVGSPSTPAGWVREGDT	30.27	1800.84	17	1.5	901.428	48.18	963000	23058			sp|P50895|BCAM_HUMAN
AEPRQVFQVL	30.27	1185.65	10	0.8	593.832	50.59	1560000	24255			sp|Q6V0I7|FAT4_HUMAN
VYRPDQVSA	30.26	1033.52	9	0.7	517.766	26.07	1140000	10633			sp|P24855|DNAS1_HUMAN
LSDPEQGVEVTGQYEREKAGFSW	30.26	2611.22	23	0.8	871.413	53.1	1530000	25627			sp|Q14624|ITIH4_HUMAN
YLPKFSIEGS	30.25	1139.59	10	1.1	570.8	47.78	3470000	22776			sp|P05154|IPSP_HUMAN
YKLVSLPFGIATNQDL	30.24	1777.96	16	0.9	889.987	64.38	241000	31574			sp|Q96RW7|HMCN1_HUMAN
QTHPSGTQSGIF	30.23	1258.59	12	0.1	630.303	33.37	2490000	14961			sp|P02671|FIBA_HUMAN
VELDLSYNKL	30.23	1192.63	10	0.8	597.323	51.44	229000	24767			sp|P51884|LUM_HUMAN
ATKQPGITF	30.22	961.523	9	0.5	481.768	37.92	1520000	17470			sp|P07339|CATD_HUMAN
WSVDPLDRAMAE	30.22	1388.64	12	0	695.326	53.3	647000	25750			sp|P06396|GELS_HUMAN
ERFTGSLQQL	30.21	1177.61	10	0.7	589.811	43.31	1240000	20423			sp|P39059|COFA1_HUMAN
AVAGPEM(+15.99)QTGRNNF	30.2	1506.69	14	0.1	754.35	28.81	831000	12287	Oxidation (M)	M7:Oxidation (M):1000.00	sp|Q12805|FBLN3_HUMAN
IAKTIDPELL	30.19	1111.65	10	0.9	556.831	47.33	952000	22599			sp|P15586|GNS_HUMAN
DEPPQSPWDRVKDLAT	30.18	1852.9	16	0.9	618.638	53.06	822000	25610			sp|P02647|APOA1_HUMAN
FIRFTSDS	30.17	971.471	8	1	486.742	37.57	1070000	17291			sp|O60494|CUBN_HUMAN
DKLC(+57.02)TVATL	30.17	1019.53	9	0	510.772	40.06	1320000	18636	Carbamidomethylation	C4:Carbamidomethylation:1000.00	sp|P02768|ALBU_HUMAN
YLAVYDGPSSNSHL	30.16	1521.71	14	1.2	761.862	43.45	315000	20511			sp|O60494|CUBN_HUMAN
ISRLEPEDF	30.15	1104.55	9	1	553.279	43.15	2620000	20298			sp|A0A0C4DH25|KVD20_HUMAN, sp|P01619|KV320_HUMAN
SLRVEAPTTL	30.12	1085.61	10	0.5	543.811	42.1	1180000	19829			sp|Q7Z5L0|VMO1_HUMAN
LVKENYAEL	30.11	1077.57	9	0.4	539.792	37.09	803000	16997			sp|P12109|CO6A1_HUMAN
LRLQTPAETL	30.11	1140.65	10	0.6	571.332	44	2530000	20729			sp|Q6UVK1|CSPG4_HUMAN
C(+57.02)VGC(+57.02)PRDIPT	30.1	1173.53	10	0.3	587.77	29.95	983000	13026	Carbamidomethylation	C1:Carbamidomethylation:1000.00;C4:Carbamidomethylation:1000.00	sp|P01042|KNG1_HUMAN
FSFADTNEKDADGIL	30.09	1641.75	15	1	821.883	54.95	312000	26623			sp|P23471|PTPRZ_HUMAN
AGLGLQQLDEGLF	30.06	1359.7	13	0.6	680.858	66.49	230000	32727			sp|Q6EMK4|VASN_HUMAN
DQILPRLGFTDL	30.06	1386.75	12	0.8	694.382	64.2	339000	31472			sp|P29622|KAIN_HUMAN
VKGFYPSD	30.05	911.439	8	1.1	456.726	31.86	27600000	13983			sp|P01860|IGHG3_HUMAN, sp|P0DOX5|IGG1_HUMAN, sp|P01861|IGHG4_HUMAN, sp|P01857|IGHG1_HUMAN, sp|P01859|IGHG2_HUMAN
LQKPLTFNDL	30.05	1187.65	10	1	594.834	50.4	523000	24190			sp|O15393|TMPS2_HUMAN
FAITDAFQKV	30.04	1138.6	10	0.1	570.307	56.47	160000	27465			sp|P39059|COFA1_HUMAN
YVPKEFNAET	30.03	1196.57	10	0.8	599.292	33.07	5010000	14794			sp|P02768|ALBU_HUMAN
YYDGTVEQHPFGEAAYPA	30.02	2013.87	18	1.2	1007.94	46.08	1050000	21898			sp|Q7Z4R8|CF120_HUMAN
TVKDKFSEF	30	1099.55	9	0.5	550.784	34.66	2780000	15733			sp|P02656|APOC3_HUMAN
FWM(+15.99)NGDRIDS	30	1255.53	10	0	628.771	37.04	562000	16993	Oxidation (M)	M3:Oxidation (M):1000.00	sp|P10909|CLUS_HUMAN
NYPDLPSAYQPGIL	29.99	1546.77	14	-0.8	774.389	62.25	252000	30442			sp|Q9HCU0|CD248_HUMAN
FAEEKAVADTRDQADGSR	29.97	1964.92	18	0.3	655.979	26.3	266000	10811			sp|P01833|PIGR_HUMAN
LRAYDGLSLPED	29.97	1347.67	12	0.6	674.84	47.98	5580000	22870			sp|P98160|PGBM_HUMAN
AVTLSGEDIYTAGK	29.97	1423.72	14	-0.1	712.865	40.97	399000	19246			sp|P08582|TRFM_HUMAN
ITPVLQAGKAEVTGYFPLGT	29.97	2061.11	20	-4.3	1031.56	61.15	0	29878			sp|P10253|LYAG_HUMAN
YFEKGEYF	29.96	1081.48	8	0.9	541.744	44.22	1060000	20985			sp|P15309|PPAP_HUMAN
EPQVYTLPPSREEM(+15.99)TKNQVSL	29.96	2461.22	21	1.3	821.412	42.16	3280000	19798	Oxidation (M)	M14:Oxidation (M):1000.00	sp|P01860|IGHG3_HUMAN, sp|P01859|IGHG2_HUMAN
DTNLPANRVPAGL	29.95	1336.71	13	0.3	669.361	42.81	608000	20197			sp|A6NHG4|DDTL_HUMAN, sp|P30046|DOPD_HUMAN
KTALQPM(+15.99)VSA	29.95	1060.56	10	0.4	531.286	27.11	2960000	11252	Oxidation (M)	M7:Oxidation (M):1000.00	sp|P07911|UROM_HUMAN
TMADRGEC(+57.02)VPGEQEPEPILIPRV	29.95	2592.27	23	0.3	865.095	54	2180000	26092	Carbamidomethylation	C8:Carbamidomethylation:1000.00	sp|P02760|AMBP_HUMAN
SVDSGSSEEQGGSSRALVSTL	29.92	2051.96	21	0.7	1026.99	41.6	825000	19502			sp|P01833|PIGR_HUMAN
SVIDQSRVLNLGPI	29.92	1509.85	14	0.4	755.932	58.27	6200000	28325			sp|P07911|UROM_HUMAN
WGLKEGTYL	29.92	1065.55	9	0.8	533.781	51.34	763000	24677			sp|O43278|SPIT1_HUMAN
GIVSTKDTQFS	29.92	1181.59	11	0.4	591.803	32.76	476000	14670			sp|Q969P0|IGSF8_HUMAN
VQTEDNPRVAQ	29.91	1255.62	11	1	628.814	18.63	402000	6475			sp|O14944|EREG_HUMAN
FQTKSGTASEMGTERAMGL	29.88	2000.93	19	1	667.983	39.21	489000	18201			sp|Q9ULI3|HEG1_HUMAN
VDRTLMSA	29.85	891.448	8	0.7	446.731	29.4	2410000	12677			sp|P15309|PPAP_HUMAN
RAHGQESAIF	29.84	1114.55	10	0.2	558.282	29.3	103000000	12534			sp|Q8WVN6|SCTM1_HUMAN
WLNPDPSQKQ	29.83	1211.59	10	0.6	606.803	32.91	290000	14734			sp|P10451|OSTP_HUMAN
EIC(+57.02)PSFQRVIETL	29.83	1590.81	13	1.2	796.41	64.2	718000	31465	Carbamidomethylation	C3:Carbamidomethylation:1000.00	sp|P11684|UTER_HUMAN
VSLPFGIATNQDL	29.82	1373.72	13	1	687.866	64.7	2490000	31691			sp|Q96RW7|HMCN1_HUMAN
APDPGFQERF	29.8	1162.54	10	0.1	582.277	41.21	1030000	19329			sp|Q9UHL4|DPP2_HUMAN
SLAGPAGAAPAPGLGAAAAAPGAL	29.8	1899.02	24	0.4	634.013	55.06	1780000	26649			sp|Q8NES3|LFNG_HUMAN
FVQRVVESL	29.8	1075.6	9	1.3	538.808	42.86	1550000	20190			sp|P12111|CO6A3_HUMAN
DEPPQSPWDRVKDL	29.79	1680.81	14	2.8	561.278	51.44	576000	24728			sp|P02647|APOA1_HUMAN
LNM(+15.99)RGLYDV	29.77	1095.54	9	0.8	548.776	38.47	7340000	17726	Oxidation (M)	M3:Oxidation (M):1000.00	sp|O75144|ICOSL_HUMAN
TALQPM(+15.99)VSAL	29.74	1045.55	10	0.2	523.78	46.23	919000	22026	Oxidation (M)	M6:Oxidation (M):1000.00	sp|P07911|UROM_HUMAN
PATQC(+57.02)LAGKS	29.74	1031.51	10	0.3	516.76	17.39	129000	5782	Carbamidomethylation	C5:Carbamidomethylation:1000.00	sp|P01876|IGHA1_HUMAN
ILNVAKGIR	29.74	982.629	9	1	492.321	38.78	598000	17900			sp|P39060|COIA1_HUMAN
LQELNQPRDGFQL	29.73	1556.79	13	0.3	779.403	49.08	582000	23519			sp|P05154|IPSP_HUMAN
LQRNEQEQPLGQWHL	29.73	1874.94	15	0.1	625.986	50.4	428000	24130			sp|O00391|QSOX1_HUMAN
M(+15.99)AKPTNWIEGTQ	29.73	1390.66	12	0.2	696.334	37.05	675000	16985	Oxidation (M)	M1:Oxidation (M):1000.00	sp|Q15223|NECT1_HUMAN
EFRVGDADGPLM(+15.99)	29.72	1321.6	12	0.8	661.805	41.95	418000	19740	Oxidation (M)	M12:Oxidation (M):1000.00	sp|O60494|CUBN_HUMAN
LLEQAMER	29.72	988.501	8	0.3	495.257	31.24	3610000	13713			sp|Q8WZ75|ROBO4_HUMAN
EIVLTQSPGTL	29.71	1156.63	11	-0.1	579.323	50.9	1150000	24443			sp|P01619|KV320_HUMAN
LVKELDRDTVFA	29.71	1404.76	12	0.4	703.387	41.12	477000	19283			sp|P01009|A1AT_HUMAN
PNAFDGPITIT	29.71	1144.58	11	0.7	573.295	54.65	3730000	26406			sp|P16070|CD44_HUMAN
PEPPVSGEMDDN(+.98)SLSPEAC(+57.02)YEC(+57.02)KINGYPKR	29.68	3439.5	30	2.1	860.883	43.64	1560000	20470	Deamidation (NQ); Carbamidomethylation	N12:Deamidation (NQ):15.57;C19:Carbamidomethylation:1000.00;C22:Carbamidomethylation:1000.00	sp|P35555|FBN1_HUMAN
IGLAWSSHDAES	29.67	1271.58	12	0.3	636.795	41.91	3000000	19720			sp|Q12913|PTPRJ_HUMAN
VKQGFEPPSF	29.67	1134.57	10	-0.2	568.292	45.07	1820000	21313			sp|P06396|GELS_HUMAN
FGDKLC(+57.02)TV	29.66	938.453	8	1.2	470.233	34.93	687000	15810	Carbamidomethylation	C6:Carbamidomethylation:1000.00	sp|P02768|ALBU_HUMAN
FTTFRGTELS	29.66	1157.57	10	0.4	579.792	39.76	608000	18533			sp|P25101|EDNRA_HUMAN
LDSLPSDTRL	29.65	1115.58	10	0.5	558.798	40.68	2600000	19040			sp|P05155|IC1_HUMAN
YKTTPPM(+15.99)L	29.64	965.489	8	0.3	483.751	33.32	8980000	14823	Oxidation (M)	M7:Oxidation (M):1000.00	sp|P01859|IGHG2_HUMAN
VKQTDSLVM(+15.99)	29.64	1035.53	9	0.5	518.77	23.62	1060000	9243	Oxidation (M)	M9:Oxidation (M):1000.00	sp|P16444|DPEP1_HUMAN
FVRSVHPYEVAE	29.64	1431.71	12	0.5	716.864	32.22	370000	14353			sp|O60888|CUTA_HUMAN
TISRLEPEDF	29.63	1205.59	10	-0.4	603.802	44.89	611000	21283			sp|A0A0C4DH25|KVD20_HUMAN, sp|P01619|KV320_HUMAN
PSTPVNPLRL	29.61	1092.63	10	0.5	547.321	46.92	2610000	22353			sp|O43451|MGA_HUMAN
VQVPPKIYDISND	29.61	1486.77	13	0.5	744.389	43.77	213000	20674			sp|Q7Z3B1|NEGR1_HUMAN
VGIPEDSIFTM(+15.99)	29.61	1223.57	11	0.2	612.793	56.72	542000	27543	Oxidation (M)	M11:Oxidation (M):1000.00	sp|P02760|AMBP_HUMAN
VKLTQGIC(+57.02)L	29.61	1030.58	9	0.4	516.299	46.53	479000	22180	Carbamidomethylation	C8:Carbamidomethylation:1000.00	sp|P28906|CD34_HUMAN
YRADLDGVGVKALL	29.6	1488.83	14	0.9	745.421	53.85	162000	26068			sp|P01133|EGF_HUMAN
IALPVEQGNF	29.6	1086.57	10	0.5	544.292	55.29	225000	26835			sp|O60888|CUTA_HUMAN
GVEVPSAVPRPTLEPAEQLPVPQGIL	29.59	2692.48	26	0.1	898.499	63.64	862000	31177			sp|Q6P531|GGT6_HUMAN
AQELPQQLTSPGYPEPYGKGQESSTD	29.57	2806.29	26	-1.2	1404.15	44.97	504000	21341			sp|Q9NZP8|C1RL_HUMAN
KPAPC(+57.02)QIC(+57.02)VC(+57.02)DN(+.98)GAIL	29.54	1815.83	16	1.5	908.923	48.18	1300000	22999	Carbamidomethylation; Deamidation (NQ)	C5:Carbamidomethylation:1000.00;C8:Carbamidomethylation:1000.00;C10:Carbamidomethylation:1000.00;N12:Deamidation (NQ):72.73	sp|P05997|CO5A2_HUMAN
VQVFAPANALPARS	29.47	1439.79	14	0	720.9	44.28	0	20961			sp|Q96FE7|P3IP1_HUMAN
VDEQPQHPLHVTYAGAA	29.47	1831.89	17	1.1	916.949	32.76	875000	14647			sp|P30086|PEBP1_HUMAN
LLLQPPARGHAHDGQALSTDL	29.45	2209.16	21	0.7	553.297	50.85	1570000	24417			sp|Q8WZ75|ROBO4_HUMAN
VKHSTIFENL	29.44	1186.63	10	0.7	594.324	43.85	576000	20763			sp|P02787|TRFE_HUMAN
VGPVIPQDWSTE	29.44	1326.65	12	0.9	664.329	53.75	392000	26014			sp|P15309|PPAP_HUMAN
ADGGATNQGRVEIF	29.43	1433.69	14	1.1	717.852	42.2	3130000	19814			sp|Q08380|LG3BP_HUMAN
VYRPDQVSAVD	29.43	1247.61	11	0.1	624.813	30.5	1440000	13373			sp|P24855|DNAS1_HUMAN
FDPLSSSSSNKERVVTV	29.43	1850.94	17	0.2	617.985	41.86	329000	19671			sp|P15144|AMPN_HUMAN
VLERGAYTQVIF	29.42	1394.76	12	0.9	698.384	52.85	6410000	25477			sp|P10253|LYAG_HUMAN
VAATPIPKL	29.42	908.569	9	0.6	455.291	42.25	3930000	19877			sp|P53634|CATC_HUMAN
VKEFSHIAF	29.42	1076.57	9	0.1	539.289	42.56	197000	20046			sp|P10619|PPGB_HUMAN
FVEAQPKIVL	29.41	1142.67	10	1.8	572.342	48.08	232000	23017			sp|P02743|SAMP_HUMAN
VLERGAYTQ	29.4	1035.53	9	0.7	518.774	22.88	2290000	8778			sp|P10253|LYAG_HUMAN
FMETLKD	29.39	882.416	7	0.3	442.214	33.01	3110000	14791			sp|P25311|ZA2G_HUMAN
LASSHPLSTPASE	29.38	1295.64	13	1	648.824	26.55	605000	10986			sp|P15144|AMPN_HUMAN
ETYGEMADC(+57.02)C(+57.02)AKQEPERNEC(+57.02)FLQHKDDNPN	29.38	3684.5	30	1.3	737.906	42.3	3410000	19853	Carbamidomethylation	C9:Carbamidomethylation:1000.00;C10:Carbamidomethylation:1000.00;C20:Carbamidomethylation:1000.00	sp|P02768|ALBU_HUMAN
YDLSKDPGENYNLLGG	29.37	1753.82	16	0.8	877.914	50.45	1030000	24254			sp|P15289|ARSA_HUMAN
KELKFVTL	29.36	976.596	8	2.2	489.305	43.9	67000000	20957			sp|P15309|PPAP_HUMAN
TTFRGTEL	29.36	923.471	8	0.3	462.742	33.72	3240000	15175			sp|P25101|EDNRA_HUMAN
C(+57.02)C(+57.02)FRSC(+57.02)DL	29.36	1116.41	8	0.6	559.214	33.22	736000	14934	Carbamidomethylation	C1:Carbamidomethylation:1000.00;C2:Carbamidomethylation:1000.00;C6:Carbamidomethylation:1000.00	sp|P01344|IGF2_HUMAN, sp|P05019|IGF1_HUMAN
PVVLWLQGGPGGSSM(+15.99)	29.34	1499.74	15	1.3	750.879	61.82	0	30227	Oxidation (M)	M15:Oxidation (M):1000.00	sp|Q9H3G5|CPVL_HUMAN
FTLPGTPVFSYGDE	29.34	1528.71	14	1	765.361	63.95	110000	31338			sp|P08195|4F2_HUMAN
FLYKSSGAIVAA	29.33	1225.67	12	0.5	613.842	41.75	859000	19629			sp|Q5T1S8|NCMAP_HUMAN
VKLFDSDPITVTVPVEV	29.31	1857.01	17	0.9	929.513	63.66	1120000	31168			sp|P10909|CLUS_HUMAN
FASGFSLKVEPPQGIPGDDTALNG	29.3	2416.19	24	1.8	1209.1	58.08	1970000	28269			sp|Q7Z5L0|VMO1_HUMAN
DAREQWPQC(+57.02)PT	29.3	1386.6	11	0.4	694.306	34.71	518000	15727	Carbamidomethylation	C9:Carbamidomethylation:1000.00	sp|P07858|CATB_HUMAN
SWRSTGGILDV	29.29	1189.61	11	0.1	595.811	50.9	480000	24450			sp|P10253|LYAG_HUMAN
IRVGGTGMF	29.28	936.485	9	0.7	469.249	43.3	3420000	20381			sp|P07911|UROM_HUMAN
IRVTGPVPGALG	29.25	1135.67	12	0.9	568.842	42.21	1220000	19855			sp|Q9H8L6|MMRN2_HUMAN
C(+57.02)EPC(+57.02)DEKALSMC(+57.02)PPSPLGC(+57.02)EL	29.25	2449.01	21	1.1	1225.51	55.63	1560000	26952	Carbamidomethylation	C1:Carbamidomethylation:1000.00;C4:Carbamidomethylation:1000.00;C12:Carbamidomethylation:1000.00;C19:Carbamidomethylation:1000.00	sp|P24593|IBP5_HUMAN
AIPVAQDLNAPSDWDSRGKDSYETSQL	29.24	2962.39	27	0.9	988.471	51.87	5390000	24931			sp|P10451|OSTP_HUMAN
IRDVWGIEGPID	29.24	1368.7	12	0.4	685.358	55.87	457000	27102			sp|P04004|VTNC_HUMAN
VFLGHTNVEE	29.23	1143.56	10	0.6	572.784	34.71	1900000	15708			sp|P00736|C1R_HUMAN
[truncated: 1,804 more rows]

## Sheet: HP1_Wheat_ON_Fast
PEAKS Assigned Peptide Sequence	Manually Corrected Peptide Sequence	-10lgP	Mass	Length	ppm	m/z	RT	Area	Scan	PTM	AScore	Included in Final Dataset	Accession
C(+57.02)NVYVRPDC(+57.02)		26.78	1181.5	9	0.5	591.754	26.95	306000	11233	Carbamidomethylation	C1:Carbamidomethylation:1000.00;C9:Carbamidomethylation:1000.00	N	tr|B6UKM9|B6UKM9_WHEAT, tr|L7R5A3|L7R5A3_WHEAT, tr|A0A5B9Y1L6|A0A5B9Y1L6_WHEAT, tr|B6UKN1|B6UKN1_WHEAT, tr|U5U6P1|U5U6P1_WHEAT, tr|R9XV71|R9XV71_WHEAT, tr|R9XUB4|R9XUB4_WHEAT, tr|A0A4D6Q9K0|A0A4D6Q9K0_WHEAT, tr|U5U7C3|U5U7C3_WHEAT, tr|K7XEG8|K7XEG8_WHEAT, tr|A0A4D6QE74|A0A4D6QE74_WHEAT, tr|A0A4D6Q702|A0A4D6Q702_WHEAT, tr|B6UKQ1|B6UKQ1_WHEAT, tr|R9XUC7|R9XUC7_WHEAT, tr|A0A4D6K1B8|A0A4D6K1B8_WHEAT,…
PQTQQPQQPFPQPQQT		18.92	1876.91	16	1	939.46	36.47	666000	16607			Y	sp|P21292|GDBX_WHEAT, tr|B6UKN1|B6UKN1_WHEAT, tr|A0A4D6K4X0|A0A4D6K4X0_WHEAT, tr|D0ES80|D0ES80_WHEAT, tr|A0A4D6JZI5|A0A4D6JZI5_WHEAT, tr|A0A4D6K1C3|A0A4D6K1C3_WHEAT, tr|A0A5B9Y471|A0A5B9Y471_WHEAT, tr|Q94G93|Q94G93_WHEAT, tr|R9XWA6|R9XWA6_WHEAT, tr|R9XUA5|R9XUA5_WHEAT, tr|B6UKM5|B6UKM5_WHEAT, tr|A0A4D6Q7Q8|A0A4D6Q7Q8_WHEAT, tr|A0A4D6K2W9|A0A4D6K2W9_WHEAT, tr|B6UKN4|B6UKN4_WHEAT, tr|R9XWA1|R9XWA1_…

## Sheet: HP1_All_PostFast_Bagel
Peptide	-10lgP	Mass	Length	ppm	m/z	RT	Area	Scan	PTM	AScore	Accession
EAEDLQVGQVELGGGPGAGSLQPLALEGSLQ	60.03	3018.51	31	0.8	1007.18	64.64	49800000	31162			sp|P01308|INS_HUMAN
LAQELPQQLTSPGYPEPYGKGQESSTDIKAPEGF	58.5	3661.78	34	-0.1	1221.6	53.6	3060000	25187			sp|Q9NZP8|C1RL_HUMAN
EAEDLQVGQVELGGGPGAGSLQPLAL	55.6	2504.28	26	0	1253.15	64.99	72100000	31354			sp|P01308|INS_HUMAN
VGPVIPQDWSTEC(+57.02)M(+15.99)TTNSHQGTEDSTD	54.59	3007.24	27	-1.1	1003.42	46.19	5320000	21147	Carbamidomethylation; Oxidation (M)	C13:Carbamidomethylation:1000.00;M14:Oxidation (M):1000.00	sp|P15309|PPAP_HUMAN
SSSDTC(+57.02)GPC(+57.02)EPASC(+57.02)PPLPPLGC(+57.02)LLGETRD	53.72	3129.35	29	-1.1	1044.12	63.54	817000	30572	Carbamidomethylation	C6:Carbamidomethylation:1000.00;C9:Carbamidomethylation:1000.00;C14:Carbamidomethylation:1000.00;C22:Carbamidomethylation:1000.00	sp|Q16270|IBP7_HUMAN
IPVKQADSGSSEEKQLYNKYPDAVA	52.51	2736.36	25	-0.8	913.127	37.9	187000000	16599			sp|P10451|OSTP_HUMAN
FAEEKAVADTRDQADGSRASVDSGSSEEQGGSSRA	52.1	3556.59	35	-1.1	890.154	30.1	9480000	11908			sp|P01833|PIGR_HUMAN
VVDNGSGMC(+57.02)KAGFAGDDAPRAVF	51.99	2340.06	23	-0.6	781.028	45.73	1370000	20941	Carbamidomethylation	C9:Carbamidomethylation:1000.00	sp|P60709|ACTB_HUMAN
VC(+57.02)DN(+.98)GSGLC(+57.02)KAGFAGDDAPRAVF	51.89	2384.05	23	-0.7	795.691	48.68	2100000	22464	Carbamidomethylation; Deamidation (NQ)	C2:Carbamidomethylation:1000.00;N4:Deamidation (NQ):1000.00;C9:Carbamidomethylation:1000.00	sp|P63267|ACTH_HUMAN, sp|P62736|ACTA_HUMAN
VTEVTKKEDSC(+57.02)QLGYSAGPC(+57.02)M(+15.99)GM(+15.99)	51.84	2579.1	23	-1.5	860.706	30.23	1400000	12004	Carbamidomethylation; Oxidation (M)	C11:Carbamidomethylation:1000.00;C20:Carbamidomethylation:1000.00;M21:Oxidation (M):1000.00;M23:Oxidation (M):1000.00	sp|P02760|AMBP_HUMAN
VVDNGSGM(+15.99)C(+57.02)KAGFAGDDAPRAVF	51.77	2356.06	23	-1.4	786.359	42.3	4420000	19006	Oxidation (M); Carbamidomethylation	M8:Oxidation (M):1000.00;C9:Carbamidomethylation:1000.00	sp|P60709|ACTB_HUMAN
LVC(+57.02)DNGSGLC(+57.02)KAGFAGDDAPRAVF	51.5	2496.15	24	-0.7	833.058	49.08	2160000	22703	Carbamidomethylation	C3:Carbamidomethylation:1000.00;C10:Carbamidomethylation:1000.00	sp|P63267|ACTH_HUMAN, sp|P62736|ACTA_HUMAN
IPVKQADSGSSEEKQLYNKYPDA	50.88	2566.26	23	-1.2	642.57	34.79	5220000	14721			sp|P10451|OSTP_HUMAN
IQVVENGESSQGRFSVQM	50.65	1993.95	18	-1.2	997.982	46.79	5320000	21471			sp|P07911|UROM_HUMAN
DWVAPGPSTGSGRAGLEAAGDEL	50.47	2212.04	23	-0.9	1107.03	52.24	3600000	24431			sp|Q68CJ9|CR3L3_HUMAN
YLWVGTGASEAEKTGAQEL	50.42	2008.97	19	-1.2	1005.49	53.32	2100000	25042			sp|P06396|GELS_HUMAN
IVDPAISSSGPAGSYRPYDE	50.36	2079.97	20	-0.4	1040.99	43.74	1190000	19774			sp|P10253|LYAG_HUMAN
PVIPQDWSTEC(+57.02)M(+15.99)TTNSHQGTEDSTD	50.3	2851.15	25	-0.8	951.391	42.9	3090000	19379	Carbamidomethylation; Oxidation (M)	C11:Carbamidomethylation:1000.00;M12:Oxidation (M):1000.00	sp|P15309|PPAP_HUMAN
EAEDLQVGQVELGGGPGAGSLQPLALEGSL	50.21	2890.46	30	-0.2	964.492	65.78	2450000	31845			sp|P01308|INS_HUMAN
IQVVEN(+.98)GESSQGRFSVQM(+15.99)	50.1	2010.93	18	-0.6	1006.47	39.68	5710000	17555	Deamidation (NQ); Oxidation (M)	N6:Deamidation (NQ):97.69;M18:Oxidation (M):1000.00	sp|P07911|UROM_HUMAN
IILHHQQQQQQQQQQQQQQQQPSSQ	50.05	3079.49	25	-0.6	1027.5	18.97	283000	5493			tr|A0A455QSV6|A0A455QSV6_WHEAT, tr|I0IT53|I0IT53_WHEAT
GC(+57.02)VHPISTQSPDLEPILRHGIQY	50.05	2616.31	23	-1.5	873.11	61.16	30500000	29514	Carbamidomethylation	C2:Carbamidomethylation:1000.00	sp|P01042|KNG1_HUMAN
VC(+57.02)VM(+15.99)PLGPGRVPEGEEAC(+57.02)GEAHTPPAVHSNHAP	49.87	3474.59	33	-1.7	695.923	39.81	5860000	17588	Carbamidomethylation; Oxidation (M)	C2:Carbamidomethylation:1000.00;M4:Oxidation (M):1000.00;C18:Carbamidomethylation:1000.00	sp|Q6EMK4|VASN_HUMAN
IQVVENGESSQGRFSVQM(+15.99)	49.74	2009.95	18	-0.3	1005.98	38.66	21700000	16817	Oxidation (M)	M18:Oxidation (M):1000.00	sp|P07911|UROM_HUMAN
Q(-17.03)AQC(+57.02)TNGFDLDRQSGQC(+57.02)L	49.5	2079.87	18	-3	1040.94	49.72	1850000	23062	Pyro-glu from Q; Carbamidomethylation	Q1:Pyro-glu from Q:1000.00;C4:Carbamidomethylation:1000.00;C17:Carbamidomethylation:1000.00	sp|Q9UBX5|FBLN5_HUMAN
IQVVEN(+.98)GESSQGRFSVQM	49.36	1994.94	18	-0.2	998.476	47.84	1480000	22042	Deamidation (NQ)	N6:Deamidation (NQ):109.97	sp|P07911|UROM_HUMAN
LQVGQVELGGGPGAGSLQPLALEGSLQ	49.28	2574.37	27	-1.1	859.128	64.94	3550000	31356			sp|P01308|INS_HUMAN
AQYLQQC(+57.02)PFEDHVKLVNE	49.15	2217.05	18	-1.2	1109.53	47.18	7960000	21713	Carbamidomethylation	C7:Carbamidomethylation:1000.00	sp|P02768|ALBU_HUMAN
VFDPLSASDTGEYSC(+57.02)EA	49	1846.76	17	-0.9	924.385	54.7	1940000	25790	Carbamidomethylation	C15:Carbamidomethylation:1000.00	sp|Q9Y624|JAM1_HUMAN
VGPVIPQDWSTEC(+57.02)MTTNSHQGTEDSTD	48.81	2991.25	27	-0.9	998.09	50.45	1570000	23449	Carbamidomethylation	C13:Carbamidomethylation:1000.00	sp|P15309|PPAP_HUMAN
DLQVGQVELGGGPGAGSLQPLALEGSLQ	48.81	2689.39	28	0.1	897.471	65.56	2990000	31720			sp|P01308|INS_HUMAN
IANVERVPFDAATLHTSTA	48.78	2012.03	19	-1.9	671.684	45.83	1390000	20994			sp|P06396|GELS_HUMAN
LWVGTGASEAEKTGAQEL	48.48	1845.91	18	-0.7	923.962	47.34	8600000	21773			sp|P06396|GELS_HUMAN
TSLDLSDNPGLGERGLM(+15.99)	48.34	1789.85	17	-1	895.932	46.39	5510000	21253	Oxidation (M)	M17:Oxidation (M):1000.00	sp|P08571|CD14_HUMAN
VFDPLSASDTGEYSC(+57.02)EAR	48.24	2002.86	18	-1.6	1002.43	48.23	1300000	22239	Carbamidomethylation	C15:Carbamidomethylation:1000.00	sp|Q9Y624|JAM1_HUMAN
FVETTDVNGKTLEGPVPLEV	48.19	2143.1	20	-0.5	1072.56	56.44	8970000	26744			sp|P55290|CAD13_HUMAN
IPVKQADSGSSEEKQLYNKYPDAVAT	48.11	2837.41	26	-0.5	946.81	37.54	111000000	16542			sp|P10451|OSTP_HUMAN
IGGAPDVATLTGGRFSSGITG	48.1	1932.99	21	-1.1	967.501	54.95	787000	25931			sp|P98160|PGBM_HUMAN
WRSTEYGEGYAC(+57.02)DTDLRG	48.03	2134.9	18	-0.9	712.64	38.15	4070000	16630	Carbamidomethylation	C12:Carbamidomethylation:1000.00	sp|P07911|UROM_HUMAN
AVEWESNGQPENNYKTTPPVL	47.89	2372.13	21	-1.4	791.716	49.22	15100000	22762			sp|P0DOX5|IGG1_HUMAN, sp|P01861|IGHG4_HUMAN, sp|P01857|IGHG1_HUMAN
IQVVENGESSQGRFSVQ	47.81	1862.91	17	-0.6	932.463	38.61	2420000	16877			sp|P07911|UROM_HUMAN
FTDGSRPYGGFTASYTSSE	47.7	2028.87	19	-0.4	1015.44	43.15	1500000	19473			sp|O60494|CUBN_HUMAN
FQTPSYTQPYQGSSVTLSTE	47.65	2220.02	20	-0.8	1111.02	50	21100000	23134			sp|P07911|UROM_HUMAN
AC(+57.02)ETFQYGGC(+57.02)M(+15.99)GNGNN	47.64	1794.64	16	-1.1	898.326	34.33	1600000	14416	Carbamidomethylation; Oxidation (M)	C2:Carbamidomethylation:1000.00;C10:Carbamidomethylation:1000.00;M11:Oxidation (M):1000.00	sp|P02760|AMBP_HUMAN
IVDPAISSSGPAGSYRPYDEG	47.6	2137	21	-0.8	1069.5	43.45	1190000	19600			sp|P10253|LYAG_HUMAN
LALEPGILDTANVEALRL	47.51	1907.07	18	-0.1	954.544	65.44	1330000	31633			sp|Q6EMK4|VASN_HUMAN
VFEIGSPATTNGVVPADVIL	47.48	1998.07	20	-0.4	1000.04	66.61	7740000	32307			sp|P14543|NID1_HUMAN
ELTETGVEAAAASAISVARTL	47.27	2059.08	21	-0.4	1030.55	67.61	535000	32874			sp|P05155|IC1_HUMAN
VC(+57.02)DNGSGLC(+57.02)KAGFAGDDAPRA	47.22	2136.93	21	-1.2	713.317	34.08	4350000	14283	Carbamidomethylation	C2:Carbamidomethylation:1000.00;C9:Carbamidomethylation:1000.00	sp|P63267|ACTH_HUMAN, sp|P62736|ACTA_HUMAN
LAQELPQQLTSPGYPEPYGKGQESSTD	47.2	2919.38	27	-0.5	974.133	47.79	12400000	21974			sp|Q9NZP8|C1RL_HUMAN
LWQPIPVHTVPLSEDQL	47.19	1971.05	17	-0.4	986.53	61.96	69400000	29713			sp|P15309|PPAP_HUMAN
PGSSGTGGTATWKPGSSGPGSTGS	47.19	2076.93	24	-0.4	1039.47	29.63	4440000	11627			sp|P02671|FIBA_HUMAN
VSWNSGALTSGVHTFPAVL	47.17	1941.99	19	-0.4	972.004	63.35	4680000	30429			sp|P01860|IGHG3_HUMAN, sp|P0DOX5|IGG1_HUMAN, sp|P01861|IGHG4_HUMAN, sp|P01857|IGHG1_HUMAN, sp|P01859|IGHG2_HUMAN
IAVEWESNGQPENNYKTTPPVL	47.17	2485.21	22	-0.6	829.411	53.71	109000000	25121			sp|P0DOX5|IGG1_HUMAN, sp|P01861|IGHG4_HUMAN, sp|P01857|IGHG1_HUMAN
LQDFRVVAQGVGIPEDSIFT	47.11	2190.13	20	-0.3	1096.07	63.5	5300000	30518			sp|P02760|AMBP_HUMAN
VFAPANALPARSEAAAVQPVIGISQ	47.06	2476.34	25	-0.9	1239.18	55.42	4810000	26163			sp|Q96FE7|P3IP1_HUMAN
AC(+57.02)ETFQYGGC(+57.02)MGNGNN	47.03	1778.64	16	-1.3	890.328	40.06	816000	17734	Carbamidomethylation	C2:Carbamidomethylation:1000.00;C10:Carbamidomethylation:1000.00	sp|P02760|AMBP_HUMAN
LQLLGDPPPQQVTQTDDPDVGL	46.96	2345.18	22	-0.4	1173.59	60.56	7030000	28928			sp|P39060|COIA1_HUMAN
QVGQVELGGGPGAGSLQPLAL	46.95	1947.04	21	-0.4	974.528	63.24	10200000	30371			sp|P01308|INS_HUMAN
LLWQGVEVGEAGQGKDF	46.93	1831.91	17	-1.6	611.643	57.44	20700000	27296			sp|P98160|PGBM_HUMAN
LSRQELFPFGPGQGDLELEDGDD	46.93	2533.16	23	-1.4	845.393	62.54	1750000	30065			sp|P14543|NID1_HUMAN
VKQADSGSSEEKQLYNKYPDAVA	46.9	2526.22	23	-0.8	843.081	35.95	6720000	15291			sp|P10451|OSTP_HUMAN
DGSC(+57.02)DPSDQC(+57.02)PPQARW	46.87	1874.73	16	-0.8	938.372	38.25	829000	16691	Carbamidomethylation	C4:Carbamidomethylation:1000.00;C10:Carbamidomethylation:1000.00	sp|Q8NDY8|TMM52_HUMAN
ALRLAGLGLQQLDEGL	46.82	1665.94	16	-1.6	833.977	63.59	2550000	30597			sp|Q6EMK4|VASN_HUMAN
YWRSTEYGEGYAC(+57.02)D	46.73	1755.68	14	-1.1	878.848	37.95	5810000	16474	Carbamidomethylation	C13:Carbamidomethylation:1000.00	sp|P07911|UROM_HUMAN
FRVVAQGVGIPEDSIFTM(+15.99)	46.7	1981	18	-1.1	991.505	59.74	19000000	28510	Oxidation (M)	M18:Oxidation (M):1000.00	sp|P02760|AMBP_HUMAN
YRITEATKTVGSDTF	46.67	1687.84	15	-1.6	844.927	39.06	27900000	17111			sp|P01042|KNG1_HUMAN
TSLDLSDNPGLGERGLM(+15.99)A	46.62	1860.89	18	-0.4	931.451	48.08	4470000	22127	Oxidation (M)	M17:Oxidation (M):1000.00	sp|P08571|CD14_HUMAN
EAEDLQVGQVELGGGPGAGSLQPLA	46.61	2391.19	25	-1.3	798.07	60.56	3830000	28957			sp|P01308|INS_HUMAN
SSSDTC(+57.02)GPC(+57.02)EPASC(+57.02)PPLPPLGC(+57.02)L	46.58	2458.03	23	-0.5	820.349	62.44	13200000	29915	Carbamidomethylation	C6:Carbamidomethylation:1000.00;C9:Carbamidomethylation:1000.00;C14:Carbamidomethylation:1000.00;C22:Carbamidomethylation:1000.00	sp|Q16270|IBP7_HUMAN
SWNSGALTSGVHTFPAVL	46.54	1842.93	18	-0.7	922.47	62.4	2150000	29929			sp|P01860|IGHG3_HUMAN, sp|P0DOX5|IGG1_HUMAN, sp|P01861|IGHG4_HUMAN, sp|P01857|IGHG1_HUMAN, sp|P01859|IGHG2_HUMAN
IATLGKLSGLHGQDL	46.51	1521.85	15	-1.4	761.932	45.54	32800000	20855			sp|P15309|PPAP_HUMAN
YC(+57.02)AGPAYLKGQVV	46.5	1424.71	13	-0.8	713.363	43.15	1130000	19443	Carbamidomethylation	C2:Carbamidomethylation:1000.00	sp|P22792|CPN2_HUMAN
VKEPGC(+57.02)GC(+57.02)C(+57.02)MTC(+57.02)A	46.48	1528.56	13	-0.7	765.287	26.06	1510000	9432	Carbamidomethylation	C6:Carbamidomethylation:1000.00;C8:Carbamidomethylation:1000.00;C9:Carbamidomethylation:1000.00;C12:Carbamidomethylation:1000.00	sp|P24593|IBP5_HUMAN
Q(-17.03)LRPISLPGVSSTEDLQDL	46.48	2050.06	19	-0.2	1026.04	65.52	2220000	31667	Pyro-glu from Q	Q1:Pyro-glu from Q:1000.00	sp|O75071|EFC14_HUMAN
RVVAQGVGIPEDSIFT	46.48	1686.89	16	-1.4	844.453	54.01	15700000	25379			sp|P02760|AMBP_HUMAN
RVVAQGVGIPEDSIFTM(+15.99)	46.4	1833.93	17	-1.1	917.971	53.91	13100000	25277	Oxidation (M)	M17:Oxidation (M):1000.00	sp|P02760|AMBP_HUMAN
VVENGESSQGRFSVQM(+15.99)	46.28	1768.8	16	-0.9	885.409	30.31	1130000000	11964	Oxidation (M)	M16:Oxidation (M):1000.00	sp|P07911|UROM_HUMAN
QGITSWGSEPC(+57.02)ALPERPSL	46.28	2084	19	-0.8	1043.01	54.45	13800000	25602	Carbamidomethylation	C11:Carbamidomethylation:1000.00	sp|P07288|KLK3_HUMAN
FTVNFGDTEEAKKQIND	46.23	1954.93	17	-1.1	978.47	42.65	7300000	19176			sp|P01009|A1AT_HUMAN
YVGTM(+15.99)LDGGDLSRFAL	46.16	1729.83	16	-1.2	865.923	60.61	2690000	28982	Oxidation (M)	M5:Oxidation (M):1000.00	sp|P07911|UROM_HUMAN
TSLDLSDNPGLGERGLM	46.12	1773.86	17	-1	887.935	52.79	1790000	24727			sp|P08571|CD14_HUMAN
LVVDNGSGMC(+57.02)KAGFAGDDAPRAVF	46.1	2453.15	24	-2	818.721	49.67	2920000	23054	Carbamidomethylation	C10:Carbamidomethylation:1000.00	sp|P60709|ACTB_HUMAN
ALFQTPSYTQPYQGSSVTL	46.05	2087.02	19	-0.5	1044.52	61.66	7910000	29526			sp|P07911|UROM_HUMAN
EAEDLQVGQVELGGGPGAGSLQP	46.04	2207.07	23	-1.1	736.697	55.63	0	26302			sp|P01308|INS_HUMAN
PVDLSKWSGPLSL	45.92	1397.76	13	-0.8	699.884	63.1	5870000	30294			sp|P30086|PEBP1_HUMAN
VRVTASDPLDTLGSEGALSPGGVASL	45.87	2468.28	26	-0.2	1235.14	62.3	4610000	29890			sp|P0C0L4|CO4A_HUMAN, sp|P0C0L5|CO4B_HUMAN
EEALPVSLSQGQPSRQ	45.86	1724.87	16	-0.8	863.441	40.84	53000000	18119			sp|Q16819|MEP1A_HUMAN
VQVAAVTGAGAGEPSRPVC(+57.02)L	45.81	1938	20	-0.6	970.006	44.42	6160000	20102	Carbamidomethylation	C19:Carbamidomethylation:1000.00	sp|Q8WZ75|ROBO4_HUMAN
VVEN(+.98)GESSQGRFSVQM(+15.99)	45.79	1769.79	16	-1	885.901	31.79	287000000	12826	Deamidation (NQ); Oxidation (M)	N4:Deamidation (NQ):142.99;M16:Oxidation (M):1000.00	sp|P07911|UROM_HUMAN
VELGGGPGAGSLQPLALEGSLQ	45.76	2049.07	22	-0.5	1025.54	62.9	714000	30228			sp|P01308|INS_HUMAN
LYVGTM(+15.99)LDGGDLSRF	45.72	1658.8	15	-0.8	830.405	55.9	10300000	26466	Oxidation (M)	M6:Oxidation (M):1000.00	sp|P07911|UROM_HUMAN
PVVPKDWQQEC(+57.02)QLA	45.69	1696.82	14	-0.9	849.419	44.7	1020000	20345	Carbamidomethylation	C11:Carbamidomethylation:1000.00	sp|P11117|PPAL_HUMAN
FHQAHVAGETVARPLF	45.67	1778.92	16	-1.1	593.981	46.64	3540000	21418			sp|P10253|LYAG_HUMAN
INDATDVNDALGYVTRF	45.64	1882.91	17	-0.7	942.46	62.9	830000	30225			sp|P12109|CO6A1_HUMAN
EVQVFAPANALPARSEAAAVQPVIGISQ	45.62	2832.51	28	-0.1	1417.26	59.06	11100000	28167			sp|Q96FE7|P3IP1_HUMAN
LWQGVEVGEAGQGKDF	45.6	1718.83	16	-1.3	860.419	49.81	23500000	23096			sp|P98160|PGBM_HUMAN
DSIPVSNPSC(+57.02)PM(+15.99)IPLYR	45.56	1960.94	17	-1.6	981.475	49.76	22500000	23014	Carbamidomethylation; Oxidation (M)	C10:Carbamidomethylation:1000.00;M12:Oxidation (M):1000.00	sp|P14384|CBPM_HUMAN
LKVTDADAPNTPAWEAV	45.56	1796.89	17	-0.9	899.454	49.18	2920000	22764			sp|P12830|CADH1_HUMAN
ALEPGILDTANVEALRL	45.54	1793.99	17	-0.6	898.001	63.97	671000	30815			sp|Q6EMK4|VASN_HUMAN
VVENGESSQGRFSVQM	45.53	1752.81	16	-0.9	877.412	40.41	434000000	17847			sp|P07911|UROM_HUMAN
LGAPAVPAWSAAQGDVAALGL	45.53	1934.03	21	-0.3	968.02	67.14	1330000	32581			sp|O75900|MMP23_HUMAN
LTQVLLGAGENTKTNL	45.52	1670.92	16	-1.4	557.98	46.54	38600000	21318			sp|P05155|IC1_HUMAN
FSGSC(+57.02)APC(+57.02)ADGTDFPQL	45.51	1828.74	17	-0.9	915.376	56.25	5170000	26634	Carbamidomethylation	C5:Carbamidomethylation:1000.00;C8:Carbamidomethylation:1000.00	sp|P02787|TRFE_HUMAN
VYVYWQTSESKT	45.46	1489.71	12	-1.2	745.861	42.8	2070000	19244			sp|O75144|ICOSL_HUMAN
ISLLEHRLEC(+57.02)GAND	45.45	1625.78	14	-0.5	813.898	40.79	6000000	18127	Carbamidomethylation	C10:Carbamidomethylation:1000.00	sp|P07911|UROM_HUMAN
FQTPSYTQPYQGSSVTLSTEAF	45.44	2438.13	22	-0.5	813.716	60	59900000	28642			sp|P07911|UROM_HUMAN
AKVQWKVDNALQSGNSQE	45.41	2000.99	18	-1	1001.5	37.18	4260000	16094			sp|P01834|IGKC_HUMAN, sp|P0DOX7|IGK_HUMAN
RVVAQGVGIPEDSIFTM	45.37	1817.93	17	-1.8	909.973	61.37	2630000	29364			sp|P02760|AMBP_HUMAN
Q(-17.03)VGQVELGGGPGAGSLQPLAL	45.33	1930.02	21	-0.3	966.015	68	243000	33098	Pyro-glu from Q	Q1:Pyro-glu from Q:1000.00	sp|P01308|INS_HUMAN
DVQYSPTARIHASQA	45.19	1642.81	15	-0.8	822.41	30.68	17300000	12212			sp|Q8NFZ8|CADM4_HUMAN
EVQVFAPANALPARSEAA	45.15	1839.95	18	-0.4	920.981	46.99	48900000	21524			sp|Q96FE7|P3IP1_HUMAN
YVGTMLDGGDLSRF	45.11	1529.72	14	-1.1	765.866	56.79	1820000	26939			sp|P07911|UROM_HUMAN
FRVVAQGVGIPEDSI	45.08	1585.85	15	-1	793.93	52.28	116000000	24374			sp|P02760|AMBP_HUMAN
LTWASRQEPSQGTTTF	45.08	1808.87	16	-1.8	905.44	44.1	5010000	19938			sp|P01876|IGHA1_HUMAN
LAFDVNDEKNWGLSV	45.05	1705.83	15	-1.1	853.922	61.66	4470000	29541			sp|P02763|A1AG1_HUMAN
EVQVFAPANALPARSEA	45.03	1768.91	17	-0.9	885.462	46.94	99700000	21489			sp|Q96FE7|P3IP1_HUMAN
AVTTC(+57.02)TC(+57.02)QEGFTGDGL	45.03	1715.71	16	-1.2	858.863	46.19	13100000	21144	Carbamidomethylation	C5:Carbamidomethylation:1000.00;C7:Carbamidomethylation:1000.00	sp|P07911|UROM_HUMAN
LAQELPQQLTSPGYPEPYGKGQESSTDIKAPEGFA	45.02	3732.82	35	-0.2	1245.28	52.88	910000	24822			sp|Q9NZP8|C1RL_HUMAN
DEAGSEADHEGTHSTKRG	44.89	1882.8	18	-0.9	942.409	11.82	17300000	2386			sp|P02671|FIBA_HUMAN
LVC(+57.02)DNGSGLC(+57.02)KAGFAGDDAPRA	44.86	2250.02	22	-1.6	751.011	37.23	972000	16071	Carbamidomethylation	C3:Carbamidomethylation:1000.00;C10:Carbamidomethylation:1000.00	sp|P63267|ACTH_HUMAN, sp|P62736|ACTA_HUMAN
SGSVIDQSRVLNLGPITR	44.83	1911.05	18	3.6	638.028	49.71	326000000	22993			sp|P07911|UROM_HUMAN
VQVFAPANALPARSEAAAVQ	44.81	2009.07	20	-0.7	1005.54	47.24	59900000	21665			sp|Q96FE7|P3IP1_HUMAN
QVGQVELGGGPGAGSLQPLALEGSLQ	44.79	2461.28	26	-0.2	821.434	63.3	17400000	30408			sp|P01308|INS_HUMAN
FQTPSYTQPYQGSSVTL	44.76	1902.9	17	-0.2	952.457	54.01	269000000	25377			sp|P07911|UROM_HUMAN
VKEPGC(+57.02)GC(+57.02)C(+57.02)MTC(+57.02)AL	44.73	1641.64	14	-0.3	821.829	37.67	2810000	16303	Carbamidomethylation	C6:Carbamidomethylation:1000.00;C8:Carbamidomethylation:1000.00;C9:Carbamidomethylation:1000.00;C12:Carbamidomethylation:1000.00	sp|P24593|IBP5_HUMAN
LQDFRVVAQGVGIPEDS	44.61	1828.93	17	-0.8	915.472	52.63	32100000	24572			sp|P02760|AMBP_HUMAN
ATKTVGSDTFYSF	44.61	1422.67	13	-1.7	712.339	49.13	21100000	22726			sp|P01042|KNG1_HUMAN
IVERPLPGYPDAEAPEPSSAGAQAA	44.6	2492.22	25	-0.1	1247.12	42.7	2840000	19215			sp|Q6NZI2|CAVN1_HUMAN
YWRSTEYGEGYAC(+57.02)DTDL	44.59	2084.84	17	-1	1043.43	46.49	915000	21342	Carbamidomethylation	C13:Carbamidomethylation:1000.00	sp|P07911|UROM_HUMAN
FSLRVEAPTTLGDNTAAN	44.59	1875.93	18	-1	938.973	49.62	1710000	23012			sp|Q7Z5L0|VMO1_HUMAN
WVGTGASEAEKTGAQEL	44.58	1732.83	17	-0.2	867.42	40.26	24800000	17798			sp|P06396|GELS_HUMAN
LQDFRVVAQGVGIPEDSIF	44.55	2089.08	19	-0.3	1045.55	64.12	4490000	30873			sp|P02760|AMBP_HUMAN
VVENGESSQGRFSVQ	44.54	1621.77	15	-0.9	811.891	30.1	137000000	11861			sp|P07911|UROM_HUMAN
SQDASDGLQRLHMLQ	44.49	1697.82	15	-1.5	849.914	44.38	26000000	20081			sp|Q9UNN8|EPCR_HUMAN
LSWKVSGPAAPAQSYTAL	44.46	1845.96	18	-0.6	923.988	53.81	7320000	25241			sp|Q8WZ75|ROBO4_HUMAN
SQQPEQTISQQPQQPFPQQPHQPQQPYPQQQPYGSSL	44.45	4284.03	37	-1.2	1072.01	46.89	2220000	21482			tr|A0A290XYU3|A0A290XYU3_WHEAT, tr|U5UA46|U5UA46_WHEAT, tr|R9XT67|R9XT67_WHEAT, tr|R9XUY1|R9XUY1_WHEAT, tr|A0A290XYT2|A0A290XYT2_WHEAT, tr|U5U6L8|U5U6L8_WHEAT, tr|A0A060N0S6|A0A060N0S6_WHEAT, tr|A0A290XYT1|A0A290XYT1_WHEAT, tr|A0A2U8JD31|A0A2U8JD31_WHEAT
YRLAYQGQDTPEVL	44.44	1651.82	14	-1.4	826.916	48.38	4430000	22339			sp|P30530|UFO_HUMAN
VSLAKADAAPDEKVLDSGF	44.36	1931.98	19	-0.8	966.999	46.69	6980000	21438			sp|P01833|PIGR_HUMAN
YGEGYAC(+57.02)DTDLRG	44.35	1475.6	13	-1.3	738.806	34.13	1830000	14313	Carbamidomethylation	C7:Carbamidomethylation:1000.00	sp|P07911|UROM_HUMAN
IGGAPDVATLTGGRF	44.27	1430.75	15	-1.6	716.382	55.51	2450000	26198			sp|P98160|PGBM_HUMAN
VQVFAPANALPARSEAAAVQPVIG	44.19	2375.3	24	-0.7	1188.65	55.46	24900000	26158			sp|Q96FE7|P3IP1_HUMAN
FTDGSRPYGGFTAS	44.16	1461.65	14	-1.4	731.832	37.8	7270000	16425			sp|O60494|CUBN_HUMAN
M(+15.99)GNAGATGLERFTGSL	44.09	1596.76	16	-0.9	799.385	53.02	10100000	24820	Oxidation (M)	M1:Oxidation (M):1000.00	sp|P39059|COFA1_HUMAN
VQVFAPANALPARSEAA	44.02	1710.91	17	-0.6	856.459	45.17	379000000	20482			sp|Q96FE7|P3IP1_HUMAN
YDC(+57.02)LGC(+57.02)VHPISTQSPDLE	44.02	2089.91	18	-0.9	1045.96	46.59	1900000	21381	Carbamidomethylation	C3:Carbamidomethylation:1000.00;C6:Carbamidomethylation:1000.00	sp|P01042|KNG1_HUMAN
ESILSYPKDFTC(+57.02)VHQALKG	44	2192.09	19	-1.3	731.704	54.85	7590000	25870	Carbamidomethylation	C12:Carbamidomethylation:1000.00	sp|P05155|IC1_HUMAN
FRTQTAPGGQGAPWAEEL	43.96	1914.92	18	-0.7	958.468	52.14	29300000	24286			sp|Q8WZ75|ROBO4_HUMAN
WLGNDNIHALTAQGTSEL	43.96	1938.94	18	-0.6	970.478	55.46	2930000	26189			sp|Q15485|FCN2_HUMAN
TIDEKGTEAAGAMFL	43.9	1552.74	15	-0.9	777.379	53.02	3460000	24810			sp|P01009|A1AT_HUMAN
YADKPETTKEQLGEF	43.86	1754.84	15	0	878.425	36.69	3310000	15777			sp|P19652|A1AG2_HUMAN, sp|P02763|A1AG1_HUMAN
APPIQSRIVGGWE	43.83	1408.75	13	-1.2	705.38	47.88	2770000	22037			sp|P06870|KLK1_HUMAN
TVILNQLTSRDAGF	43.81	1533.82	14	-1.2	767.914	53.96	1120000	25364			sp|P01833|PIGR_HUMAN
RVEAPTTLGDNTAAN	43.78	1528.75	15	-0.7	765.381	29.78	3190000	11722			sp|Q7Z5L0|VMO1_HUMAN
GQLGITKVFSN(+.98)GADL	43.77	1519.79	15	-1.4	760.9	56.54	5620000	26795	Deamidation (NQ)	N11:Deamidation (NQ):250.15	sp|P01009|A1AT_HUMAN
LWVGTGASEAEKTGAQELL	43.76	1958.99	19	-1.4	980.503	55.31	511000	26104			sp|P06396|GELS_HUMAN
GQLGITKVFSNGADL	43.75	1518.8	15	-1.2	760.408	55.75	11100000	26349			sp|P01009|A1AT_HUMAN
EVIRESSSTTGM(+15.99)VVG	43.75	1566.76	15	-0.6	784.385	28.89	2260000	11197	Oxidation (M)	M12:Oxidation (M):1000.00	sp|P58400|NRX1B_HUMAN, sp|Q9P2S2|NRX2A_HUMAN, sp|Q9Y4C0|NRX3A_HUMAN, sp|P58401|NRX2B_HUMAN, sp|Q9ULB1|NRX1A_HUMAN, sp|Q9HDB5|NRX3B_HUMAN
FSRDGWQLQVQGGVAQL	43.69	1887.96	17	-0.4	944.986	57.29	14200000	27170			sp|Q8WVN6|SCTM1_HUMAN
SALTSDNHGATYAFSGTHY	43.66	1998.87	19	-1.5	667.297	39.81	2090000	17616			sp|P02790|HEMO_HUMAN
LRLAGLGLQQLDEGL	43.65	1594.9	15	-0.6	798.459	63.1	13000000	30292			sp|Q6EMK4|VASN_HUMAN
QGVTSWGYVPC(+57.02)GTPNKPSVA	43.6	2104	20	-0.9	1053.01	47.09	15800000	21600	Carbamidomethylation	C11:Carbamidomethylation:1000.00	sp|P06870|KLK1_HUMAN
VTVSSASPTSPKVFPLSL	43.57	1816	18	-0.8	909.006	60.35	37900000	28821			sp|P0DOX2|IGA2_HUMAN
DVQYSPTARIHASQ	43.55	1571.77	14	-1.5	786.891	29.72	6290000	11703			sp|Q8NFZ8|CADM4_HUMAN
VIRESSSTTGM(+15.99)VVG	43.52	1437.71	14	-0.8	719.863	25.2	13500000	8859	Oxidation (M)	M11:Oxidation (M):1000.00	sp|P58400|NRX1B_HUMAN, sp|Q9P2S2|NRX2A_HUMAN, sp|Q9Y4C0|NRX3A_HUMAN, sp|P58401|NRX2B_HUMAN, sp|Q9ULB1|NRX1A_HUMAN, sp|Q9HDB5|NRX3B_HUMAN
Q(-17.03)ESQSEEIDC(+57.02)NDKDLFKAVD	43.52	2352.01	20	-1.1	1177.01	49.32	2220000	22853	Pyro-glu from Q; Carbamidomethylation	Q1:Pyro-glu from Q:1000.00;C10:Carbamidomethylation:1000.00	sp|P01042|KNG1_HUMAN
SGSVIDQSRVLNLGPIT	43.5	1754.95	17	-1.4	878.482	55.1	707000000	25920			sp|P07911|UROM_HUMAN
LLWQGVEVGEAGQGKD	43.47	1684.84	16	-1.5	843.427	50.79	2930000	23618			sp|P98160|PGBM_HUMAN
YGLSDQLAQAISDHYPVE	43.44	2004.94	18	-0.4	1003.48	62.8	2300000	30164			sp|P24855|DNAS1_HUMAN
FAEEKAVADTRDQADGSRASVDSGSSEEQGGSSRALVSTL	43.41	4069.91	40	-0.6	1018.48	44.93	74300000	20524			sp|P01833|PIGR_HUMAN
LELEWPIQC(+57.02)PGAGLPVC(+57.02)TPEKD	43.4	2508.2	22	-1	837.074	63.54	658000	30558	Carbamidomethylation	C9:Carbamidomethylation:1000.00;C17:Carbamidomethylation:1000.00	sp|P22891|PROZ_HUMAN
VQYKTQVVAGTNY	43.4	1469.75	13	-1.3	735.882	34.23	7860000	14343			sp|P01040|CYTA_HUMAN
AQYLQQC(+57.02)PFEDHVKL	43.38	1874.9	15	0.1	938.457	48.13	6790000	22194	Carbamidomethylation	C7:Carbamidomethylation:1000.00	sp|P02768|ALBU_HUMAN
DTTDGLGKVYYREDLSPSITQRAAE	43.36	2784.36	25	-0.7	929.125	45.63	7270000	20857			sp|P14543|NID1_HUMAN
IPVKQADSGSSE	43.33	1216.59	12	-1.2	609.303	17.35	950000	4660			sp|P10451|OSTP_HUMAN
FVAQAGGADPDKFQGVI	43.31	1718.86	17	-0.7	860.438	49.27	1700000	22840			sp|P39060|COIA1_HUMAN
YIVERPLPGYPDAEAPEPSSAGAQA	43.3	2584.24	25	-0.8	862.421	46.59	1520000	21367			sp|Q6NZI2|CAVN1_HUMAN
VTVSSASTKGPSVF	43.27	1365.71	14	-1.3	683.863	39.11	12200000	17129			sp|P0DOX5|IGG1_HUMAN
VVITTLKVTDADAPNTPAWEAV	43.27	2310.21	22	-0.9	1156.11	58.19	2240000	27689			sp|P12830|CADH1_HUMAN
TWLNPDPSQKQNLLA	43.24	1723.89	15	-0.9	862.951	52.43	26200000	24481			sp|P10451|OSTP_HUMAN
VSITYGTPFAARGADF	43.2	1671.83	16	-0.9	836.919	55.9	2110000	26445			sp|P07204|TRBM_HUMAN
LRTLNQPDSQLQLTTGNGLF	43.17	2215.16	20	-1.1	1108.59	58.67	14200000	27893			sp|P01009|A1AT_HUMAN
VVEN(+.98)GESSQGRFSVQM	43.16	1753.79	16	-0.4	877.904	42	120000000	19004	Deamidation (NQ)	N4:Deamidation (NQ):70.86	sp|P07911|UROM_HUMAN
Q(-17.03)TRGATETASQGHLDLTQL	43.09	2008.98	19	-0.3	1005.5	48.09	21400000	22124	Pyro-glu from Q	Q1:Pyro-glu from Q:1000.00	sp|P39059|COFA1_HUMAN
Q(-17.03)EGGANTTSGPIRTPQIPEWL	43.08	2234.1	21	-0.1	1118.06	65.33	4320000	31541	Pyro-glu from Q	Q1:Pyro-glu from Q:1000.00	sp|P16070|CD44_HUMAN
YKTTPPVLDSDGSFFL	43.06	1785.88	16	-0.4	893.948	63.25	3020000	30379			sp|P0DOX5|IGG1_HUMAN, sp|P01861|IGHG4_HUMAN, sp|P01857|IGHG1_HUMAN
GYRLAYQGQDTPEVL	43.04	1708.84	15	-1	855.427	48.73	8570000	22497			sp|P30530|UFO_HUMAN
AFDVNDEKNWGLSV	43.03	1592.75	14	-1.6	797.38	56.39	3010000	26719			sp|P02763|A1AG1_HUMAN
VKEPGC(+57.02)GC(+57.02)C(+57.02)M(+15.99)TC(+57.02)AL	43	1657.64	14	-0.8	829.826	29.88	3810000	11776	Carbamidomethylation; Oxidation (M)	C6:Carbamidomethylation:1000.00;C8:Carbamidomethylation:1000.00;C9:Carbamidomethylation:1000.00;M10:Oxidation (M):1000.00;C12:Carbamidomethylation:1000.00	sp|P24593|IBP5_HUMAN
EVQVFAPANALPARSE	42.99	1697.87	16	-1.2	849.943	46.54	5980000	21315			sp|Q96FE7|P3IP1_HUMAN
EVSSPYFKVNSDGGLVA	42.98	1767.87	17	-0.8	884.941	51.14	1140000	23830			sp|P55290|CAD13_HUMAN
VVEN(+.98)GESSQGRFSVQ	42.96	1622.75	15	-1.1	812.383	31.62	36500000	12779	Deamidation (NQ)	N4:Deamidation (NQ):115.97	sp|P07911|UROM_HUMAN
IQVVEN(+.98)GESSQGRF	42.94	1549.74	14	-1.4	775.875	37.15	3530000	16014	Deamidation (NQ)	N6:Deamidation (NQ):135.92	sp|P07911|UROM_HUMAN
FILPSEGKMQQVENG	42.9	1675.82	15	-1.3	838.918	46.19	1200000	21207			sp|P05154|IPSP_HUMAN
QVGQVELGGGPGAGSLQPLALEGSL	42.88	2333.22	25	-0.8	778.748	64.74	970000	31274			sp|P01308|INS_HUMAN
Q(-17.03)AFHLGKC(+57.02)PNPPVQENF	42.86	1964.92	17	-1.2	983.466	50.7	14700000	23529	Pyro-glu from Q; Carbamidomethylation	Q1:Pyro-glu from Q:1000.00;C8:Carbamidomethylation:1000.00	sp|P05090|APOD_HUMAN
DDQSAETHSHKQSRLY	42.86	1900.87	16	-0.4	951.44	21.67	62300000	7097			sp|P10451|OSTP_HUMAN
SVTEQDSKDSTYSLSSTL	42.86	1946.9	18	-1.1	974.454	43.64	3520000	19687			sp|P01834|IGKC_HUMAN, sp|P0DOX7|IGK_HUMAN
FIEPSTENEFGLTSL	42.85	1682.8	15	-0.9	842.408	64.5	2010000	31095			sp|Q9ULI3|HEG1_HUMAN
FLTGVLGSQPVGGQAHM(+15.99)VL	42.82	1926	19	-0.7	964.008	56.05	2230000	26547	Oxidation (M)	M17:Oxidation (M):1000.00	sp|P22891|PROZ_HUMAN
IDWTKIEPSVNF	42.8	1447.73	12	-1	724.874	62.5	8420000	29979			sp|Q12907|LMAN2_HUMAN
YWSDQGTDSGVPAKIASANM(+15.99)	42.79	2112.94	20	-0.2	1057.48	41.53	655000	18595	Oxidation (M)	M20:Oxidation (M):1000.00	sp|P98164|LRP2_HUMAN
FVSPALELSGALRF	42.74	1505.82	14	-1.3	753.918	65.87	2320000	31826			sp|P14543|NID1_HUMAN
SQDASDGLQRLHM(+15.99)LQ	42.73	1713.81	15	-0.7	857.912	38.61	46200000	16856	Oxidation (M)	M13:Oxidation (M):1000.00	sp|Q9UNN8|EPCR_HUMAN
FSLRVEAPTTLGDNTAANN	42.71	1989.98	19	-0.9	995.994	49.23	965000	22845			sp|Q7Z5L0|VMO1_HUMAN
TIDEKGTEAAGAM(+15.99)FL	42.68	1568.74	15	-0.9	785.376	46.09	7400000	21084	Oxidation (M)	M13:Oxidation (M):1000.00	sp|P01009|A1AT_HUMAN
TRC(+57.02)PDGQFC(+57.02)PVAC(+57.02)C(+57.02)LDPGGAS	42.66	2323.94	21	-1.3	1162.98	45.98	2270000	21065	Carbamidomethylation	C3:Carbamidomethylation:1000.00;C9:Carbamidomethylation:1000.00;C13:Carbamidomethylation:1000.00;C14:Carbamidomethylation:1000.00	sp|P28799|GRN_HUMAN
LGETRDAC(+57.02)GC(+57.02)C(+57.02)PMC(+57.02)A	42.66	1756.65	15	-2	879.328	30.57	680000	12223	Carbamidomethylation	C8:Carbamidomethylation:1000.00;C10:Carbamidomethylation:1000.00;C11:Carbamidomethylation:1000.00;C14:Carbamidomethylation:1000.00	sp|Q16270|IBP7_HUMAN
SLAGPAGAAPAPGLGAAAAAPGAL	42.66	1899.02	24	-2.1	950.516	55.11	3140000	25998			sp|Q8NES3|LFNG_HUMAN
VVVKLFDSDPIT	42.63	1331.73	12	-1.2	666.873	54.45	13500000	25625			sp|P10909|CLUS_HUMAN
LQQC(+57.02)PFEDHVKLVNEVTE	42.63	2184.05	18	-0.2	1093.03	47.29	23600000	21719	Carbamidomethylation	C4:Carbamidomethylation:1000.00	sp|P02768|ALBU_HUMAN
VAWKADSSPVKAGVE	42.62	1542.8	15	-1.3	772.408	33.54	15400000	13939			sp|P0DOY2|IGLC2_HUMAN, sp|P0DOY3|IGLC3_HUMAN
YVVSVYAQNPSGESQPLVQ	42.62	2064.02	19	0	1033.02	50.35	827000	23383			sp|P02751|FINC_HUMAN
LGETRDAC(+57.02)GC(+57.02)C(+57.02)PM(+15.99)C(+57.02)A	42.61	1772.64	15	-0.8	887.327	24.08	1170000	8254	Carbamidomethylation; Oxidation (M)	C8:Carbamidomethylation:1000.00;C10:Carbamidomethylation:1000.00;C11:Carbamidomethylation:1000.00;M13:Oxidation (M):1000.00;C14:Carbamidomethylation:1000.00	sp|Q16270|IBP7_HUMAN
AEAITSVNSLGSKQALNT	42.6	1802.94	18	-0.4	902.476	39.96	786000	17683			sp|O94919|ENDD1_HUMAN
LWQADTQVTSGVVT	42.59	1503.76	14	-1.5	752.885	49.32	6220000	22838			sp|Q9UNN8|EPCR_HUMAN
LQQC(+57.02)PFEDHVKLVNE	42.56	1854.89	15	-1.1	928.453	42.4	1260000	19024	Carbamidomethylation	C4:Carbamidomethylation:1000.00	sp|P02768|ALBU_HUMAN
YGGC(+57.02)M(+15.99)GN(+.98)GNNF	42.52	1206.41	11	-1.1	604.21	32.11	2190000	13113	Carbamidomethylation; Oxidation (M); Deamidation (NQ)	C4:Carbamidomethylation:1000.00;M5:Oxidation (M):1000.00;N7:Deamidation (NQ):45.01	sp|P02760|AMBP_HUMAN
GPTGTGESKC(+57.02)PLM	42.49	1333.6	13	-0.8	667.807	30.67	3290000	12258	Carbamidomethylation	C10:Carbamidomethylation:1000.00	sp|P02766|TTHY_HUMAN
MGNAGATGLERFTGSL	42.46	1580.76	16	-0.5	791.388	54.85	2440000	25847			sp|P39059|COFA1_HUMAN
VSWNSGALTSGVHTF	42.45	1561.75	15	-1	781.883	53.76	1500000	25247			sp|P01860|IGHG3_HUMAN, sp|P0DOX5|IGG1_HUMAN, sp|P01861|IGHG4_HUMAN, sp|P01857|IGHG1_HUMAN, sp|P01859|IGHG2_HUMAN
EVSSPYFKVNSDGGL	42.43	1597.76	15	-1.4	799.887	48.83	1090000	22562			sp|P55290|CAD13_HUMAN
VQVFAPANALPARSEAAAVQPVIGISQ	42.38	2703.47	27	-0.1	1352.74	57.84	64000000	27446			sp|Q96FE7|P3IP1_HUMAN
IVFLPQTDKC(+57.02)MTEQ	42.38	1708.82	14	-0.5	855.415	47.58	16000000	21856	Carbamidomethylation	C10:Carbamidomethylation:1000.00	sp|P41222|PTGDS_HUMAN
Q(-17.03)AQC(+57.02)TN(+.98)GFDLDRQSGQC(+57.02)L	42.37	2080.86	18	0.2	1041.44	50.49	836000	23484	Pyro-glu from Q; Carbamidomethylation; Deamidation (NQ)	Q1:Pyro-glu from Q:1000.00;C4:Carbamidomethylation:1000.00;N6:Deamidation (NQ):83.88;C17:Carbamidomethylation:1000.00	sp|Q9UBX5|FBLN5_HUMAN
AAQYDGKGVGLGPGPM(+15.99)G	42.35	1589.75	17	-0.6	795.882	33.83	2790000	14101	Oxidation (M)	M16:Oxidation (M):1000.00	sp|P08123|CO1A2_HUMAN
LQVGQVELGGGPGAGSLQPLAL	42.35	2060.13	22	0	1031.07	65.38	2630000	31567			sp|P01308|INS_HUMAN
WVSVVTPARDGPC(+57.02)GTVL	42.34	1812.92	17	-0.9	907.466	53.37	193000000	24961	Carbamidomethylation	C13:Carbamidomethylation:1000.00	sp|P07911|UROM_HUMAN
AVTGAGAGEPSRPVC(+57.02)LL	42.33	1653.85	17	-1	827.932	45.63	5170000	20800	Carbamidomethylation	C15:Carbamidomethylation:1000.00	sp|Q8WZ75|ROBO4_HUMAN
YVGTM(+15.99)LDGGDLSRF	42.32	1545.71	14	-1.4	773.863	50.2	10000000	23257	Oxidation (M)	M5:Oxidation (M):1000.00	sp|P07911|UROM_HUMAN
VVINQLRLSDAGQ	42.3	1411.78	13	-1.1	706.896	43.94	3610000	19874			sp|P01833|PIGR_HUMAN
ESGVPSRFSGSGSGTEF	42.29	1686.75	17	-1.4	844.38	40.54	1370000	17999			sp|P01602|KV105_HUMAN
YWRSTEYGEGYAC(+57.02)DTDLRG	42.28	2297.96	19	-0.5	766.995	40.69	1400000	18099	Carbamidomethylation	C13:Carbamidomethylation:1000.00	sp|P07911|UROM_HUMAN
YWRSTEYGEGYA	42.25	1480.63	12	-1.2	741.319	38.34	1390000	16744			sp|P07911|UROM_HUMAN
IVFLPQTDKC(+57.02)M(+15.99)TEQ	42.25	1724.81	14	-0.9	863.412	43.45	31100000	19563	Carbamidomethylation; Oxidation (M)	C10:Carbamidomethylation:1000.00;M11:Oxidation (M):1000.00	sp|P41222|PTGDS_HUMAN
LTGVLGSQPVGGQAHM(+15.99)VL	42.23	1778.93	18	-1	890.474	47.39	1910000	21803	Oxidation (M)	M16:Oxidation (M):1000.00	sp|P22891|PROZ_HUMAN
FRVVAQGVGIPEDS	42.2	1472.76	14	0.1	737.389	44.74	291000000	20225			sp|P02760|AMBP_HUMAN
YALQVSSYEGTAGDAL	42.19	1643.77	16	-1.1	822.89	54.26	2550000	25539			sp|P02671|FIBA_HUMAN
ISDGSGSGTGFQATF	42.18	1430.63	15	-1.1	716.322	49.42	1970000	22897			sp|O60494|CUBN_HUMAN
ASVDSGSSEEQGGSSRALVSTL	42.17	2123	22	-0.6	1062.51	42.05	3910000	18844			sp|P01833|PIGR_HUMAN
LVIVGGKDIQGSLQDI	42.14	1653.93	16	-0.8	827.972	56.1	1090000	26606			sp|P55290|CAD13_HUMAN
WAEPGSVISRGNSVT	42.06	1558.77	15	-0.7	780.394	41.01	1610000	18243			sp|A6NI73|LIRA5_HUMAN
FIFPPSDEQLKSGTAS	42.04	1722.85	16	-3.6	862.427	49.8	46700000	21610			sp|P01834|IGKC_HUMAN, sp|P0DOX7|IGK_HUMAN
PARSEAAAVQPVIGISQ	42.03	1692.92	17	-0.7	847.465	41.63	7840000	18581			sp|Q96FE7|P3IP1_HUMAN
YKTTPPVLDSDGSF	42.02	1525.73	14	-1.6	763.871	45.83	14100000	20914			sp|P0DOX5|IGG1_HUMAN, sp|P01861|IGHG4_HUMAN, sp|P01857|IGHG1_HUMAN
TAQLDEELGGTPVQSRVVQGKEPAHL	41.97	2758.42	26	-0.6	920.482	44.24	22300000	20097			sp|P06396|GELS_HUMAN
GSQPVGGQAHMVL	41.96	1279.63	13	-1.2	640.824	38.61	7350000	16809			sp|P22891|PROZ_HUMAN
LEINPDTGAISTRAEL	41.96	1698.88	16	-1	850.446	49.03	899000	22677			sp|P12830|CADH1_HUMAN
AALKAQLDSADIPKA	41.95	1510.84	15	-1.3	756.424	38.91	8270000	17030			sp|O43692|PI15_HUMAN
KSPIFGPEEVNSVEGNS	41.94	1788.85	17	-0.4	895.433	43.94	5590000	19797			sp|P01833|PIGR_HUMAN
YGSGGC(+57.02)FWDN(+.98)GHL	41.94	1469.57	13	-1.3	735.79	52.69	5990000	24799	Carbamidomethylation; Deamidation (NQ)	C6:Carbamidomethylation:1000.00;N10:Deamidation (NQ):1000.00	sp|Q96FE7|P3IP1_HUMAN
VASYPFDNGVQATGAL	41.92	1608.78	16	-1.1	805.396	55.8	4910000	26354			sp|P14384|CBPM_HUMAN
PVVLWLQGGPGGSSM(+15.99)	41.9	1499.74	15	-1	750.879	61.76	493000	29640	Oxidation (M)	M15:Oxidation (M):1000.00	sp|Q9H3G5|CPVL_HUMAN
TETGVEAAAASAISVARTL	41.89	1816.95	19	-1	909.483	65.21	4360000	31510			sp|P05155|IC1_HUMAN
EAVQYKTQVVAGTNY	41.88	1669.83	15	-0.7	835.922	36.71	1430000	15796			sp|P01040|CYTA_HUMAN
PEPPVSGEM(+15.99)DDN(+.98)SLSPEAC(+57.02)YEC(+57.02)KINGYPKR	41.84	3455.5	30	-0.9	864.88	40.01	10700000	17746	Oxidation (M); Deamidation (NQ); Carbamidomethylation	M9:Oxidation (M):1000.00;N12:Deamidation (NQ):52.58;C19:Carbamidomethylation:1000.00;C22:Carbamidomethylation:1000.00	sp|P35555|FBN1_HUMAN
FTDGSRPYGGFTA	41.81	1374.62	13	-1.2	688.317	40.11	1350000	17762			sp|O60494|CUBN_HUMAN
AC(+57.02)ETFQYGGC(+57.02)M(+15.99)GN(+.98)GNN	41.8	1795.62	16	-0.7	898.818	35.2	580000	14911	Carbamidomethylation; Oxidation (M); Deamidation (NQ)	C2:Carbamidomethylation:1000.00;C10:Carbamidomethylation:1000.00;M11:Oxidation (M):1000.00;N13:Deamidation (NQ):0.00	sp|P02760|AMBP_HUMAN
VENGESSQGRFSVQM(+15.99)	41.8	1669.74	15	-0.3	835.875	28.79	10800000	11092	Oxidation (M)	M15:Oxidation (M):1000.00	sp|P07911|UROM_HUMAN
HVLFGTVGVPEHTY	41.77	1554.78	14	-1.3	778.398	46.28	2770000	21241			sp|P04216|THY1_HUMAN
DAPGQYGAYFHDDGF	41.77	1658.66	15	-1.1	830.338	54.2	6740000	25455			sp|P98160|PGBM_HUMAN
ALRNTGMETPTGVC(+57.02)AAL	41.77	1760.86	17	-1.2	881.434	45.69	3340000	20883	Carbamidomethylation	C14:Carbamidomethylation:1000.00	sp|P08571|CD14_HUMAN
FGASAGTGDLSDNHDIIS	41.73	1775.8	18	-0.9	888.904	42.7	10700000	19185			sp|Q12907|LMAN2_HUMAN
VHRGFPEISFQPSSA	41.73	1657.82	15	-1	829.917	48.23	17300000	22153			sp|P14543|NID1_HUMAN
LWQPIPVHTVPLSE	41.7	1614.88	14	-0.7	808.445	57.24	11200000	27116			sp|P15309|PPAP_HUMAN
FVHWQEPRAPLQGTL	41.69	1777.93	15	-0.6	889.97	51.44	16600000	24020			sp|P30530|UFO_HUMAN
TC(+57.02)LVKGFYPSDI	41.67	1398.69	12	-1.5	700.349	53.32	3450000	25021	Carbamidomethylation	C2:Carbamidomethylation:1000.00	sp|P01860|IGHG3_HUMAN, sp|P0DOX5|IGG1_HUMAN, sp|P01861|IGHG4_HUMAN, sp|P01857|IGHG1_HUMAN, sp|P01859|IGHG2_HUMAN
VQEVRDSHLTAVGKL	41.65	1650.91	15	-1.4	413.733	35.53	6720000	15098			sp|P24855|DNAS1_HUMAN
WRSTEYGEGYAC(+57.02)DTDL	41.65	1921.78	16	-0.8	961.896	44.09	3100000	19964	Carbamidomethylation	C12:Carbamidomethylation:1000.00	sp|P07911|UROM_HUMAN
EALPVSLSQGQPSRQ	41.62	1595.83	15	-0.7	798.92	39.39	31400000	17253			sp|Q16819|MEP1A_HUMAN
YEYLRQSVGNEAE	41.61	1556.71	13	-1.4	779.361	34.94	1110000	14760			sp|P05452|TETN_HUMAN
LWQADTQVTSGVVTF	41.59	1650.83	15	-0.7	826.419	62.49	1940000	30033			sp|Q9UNN8|EPCR_HUMAN
VFLPQTDKC(+57.02)MTEQ	41.58	1595.73	13	-1.2	798.872	39.76	2110000	17557	Carbamidomethylation	C9:Carbamidomethylation:1000.00	sp|P41222|PTGDS_HUMAN
FEIGSPATTN(+.98)GVVPADVIL	41.57	1899.98	19	-0.5	950.998	66.41	992000	32201	Deamidation (NQ)	N10:Deamidation (NQ):1000.00	sp|P14543|NID1_HUMAN
AAQYDGKGVGLGPGPMG	41.56	1573.76	17	-0.9	787.885	40.31	1180000	17906			sp|P08123|CO1A2_HUMAN
VNLDGSYRVTL	41.53	1235.65	11	-1.6	618.832	48.73	2290000	22504			sp|P98164|LRP2_HUMAN
EIVLTQSPGTLSLSPGERATL	41.51	2168.17	21	-0.9	1085.09	56.1	1780000	26556			sp|P01619|KV320_HUMAN
LGGGPGAGSLQPLALEGSLQ	41.48	1820.96	20	-1.1	911.488	61.06	2440000	29209			sp|P01308|INS_HUMAN
FDVNDEKNWGLSV	41.48	1521.71	13	-1.1	761.861	55.95	6560000	26468			sp|P02763|A1AG1_HUMAN
EEKAVADTRDQADGSRASVDSGSSEEQGGSSR	41.46	3267.45	32	-0.8	817.868	21.46	2490000	6758			sp|P01833|PIGR_HUMAN
M(+15.99)ADRGEC(+57.02)VPGEQEPEPILIPRV	41.43	2507.21	22	-1.3	836.744	52.54	4590000	24555	Oxidation (M); Carbamidomethylation	M1:Oxidation (M):1000.00;C7:Carbamidomethylation:1000.00	sp|P02760|AMBP_HUMAN
LGYRLAYQGQDTPEVL	41.43	1821.93	16	-0.4	911.97	52.74	20600000	24719			sp|P30530|UFO_HUMAN
VEVLPKAGALNSNDAF	41.42	1643.85	16	-1.2	822.932	48.74	2820000	22557			sp|P06396|GELS_HUMAN
AQLDEELGGTPVQSRVVQGKEPAHL	41.42	2657.38	25	-1.1	886.799	43.74	11000000	19749			sp|P06396|GELS_HUMAN
LSWKVSGPAAPAQSY	41.42	1560.79	15	-1.5	781.403	46.09	1490000	21146			sp|Q8WZ75|ROBO4_HUMAN
FVAQAGGADPDKFQGVIAE	41.4	1918.94	19	-0.9	960.478	46.94	21600000	21497			sp|P39060|COIA1_HUMAN
LTETGVEAAAASAISVARTL	41.39	1930.04	20	-0.2	966.026	66.66	1090000	32339			sp|P05155|IC1_HUMAN
FQTPSYTQPYQGSSVTLST	41.39	2090.98	19	-1	1046.5	50.2	7610000	23239			sp|P07911|UROM_HUMAN
VEKVQAAVGTSAAPVPSDNH	41.39	1976	20	-1	659.672	29.24	3090000	11413			sp|P02649|APOE_HUMAN
FHIRPATEGPGVL	41.38	1392.75	13	-1.1	697.382	42.6	14500000	19138			sp|P39060|COIA1_HUMAN
FVKIQSFLGGAPTEDL	41.37	1720.9	16	-0.9	861.458	62.35	640000	29950			sp|Q13421|MSLN_HUMAN
WQGVEVGEAGQGKDF	41.36	1605.74	15	-1.8	803.877	44.97	12400000	20549			sp|P98160|PGBM_HUMAN
GISAGTELRSPC(+57.02)EC(+57.02)ESL	41.33	1864.83	17	-0.7	933.421	41.95	6880000	18745	Carbamidomethylation	C12:Carbamidomethylation:1000.00;C14:Carbamidomethylation:1000.00	sp|O95460|MATN4_HUMAN
VATWLNPDPSQKQNL	41.3	1709.87	15	-0.5	855.944	48.18	5650000	22258			sp|P10451|OSTP_HUMAN
Q(-17.03)VGQVELGGGPGAGSLQPLALEGSLQ	41.3	2444.25	26	-0.2	1223.13	67.1	120000	32602	Pyro-glu from Q	Q1:Pyro-glu from Q:1000.00	sp|P01308|INS_HUMAN
QVVENGESSQGRFSVQM(+15.99)	41.25	1896.86	17	-1.1	949.438	32.06	1210000	13017	Oxidation (M)	M17:Oxidation (M):1000.00	sp|P07911|UROM_HUMAN
FQLM(+15.99)VEHTPDEES	41.24	1576.67	13	-0.9	789.342	40.21	1780000	17807	Oxidation (M)	M4:Oxidation (M):1000.00	sp|Q12907|LMAN2_HUMAN
VQVFAPANALPARSEA	41.24	1639.87	16	-0.8	820.941	45.01	756000000	20403			sp|Q96FE7|P3IP1_HUMAN
VQVFAPANALPARSEAAA	41.22	1781.94	18	-1.1	891.977	45.54	9410000	20747			sp|Q96FE7|P3IP1_HUMAN
ALNIRVGGTGM(+15.99)F	41.22	1250.64	12	-1.6	626.328	46.94	4570000	21540	Oxidation (M)	M11:Oxidation (M):1000.00	sp|P07911|UROM_HUMAN
LRVEAPTTLGDNTAAN	41.22	1641.83	16	-1.4	821.922	38.34	1510000	16725			sp|Q7Z5L0|VMO1_HUMAN
YKTTPPMLDSDGSF	41.2	1557.7	14	-0.8	779.858	47.53	1740000	21861			sp|P01859|IGHG2_HUMAN
VVVKDAAAPSQPLRIQAQDPEFSDL	41.2	2693.4	25	-1.8	898.806	52.28	777000	24511			sp|Q9HBB8|CDHR5_HUMAN
AEIYKNGPVEGAF	41.2	1393.69	13	-1.4	697.85	43.1	881000	19430			sp|P07858|CATB_HUMAN
SVTEQDSKDSTYSL	41.19	1558.7	14	-1	780.356	33.88	2680000	14142			sp|P01834|IGKC_HUMAN, sp|P0DOX7|IGK_HUMAN
SRDGWQLQVQGGVAQL	41.19	1740.89	16	-0.9	871.452	54.65	41500000	25680			sp|Q8WVN6|SCTM1_HUMAN
RVVAQGVGIPEDSIF	41.19	1585.85	15	-1	793.93	55.56	34800000	26207			sp|P02760|AMBP_HUMAN
DC(+57.02)C(+57.02)AKQEPERNEC(+57.02)	41.18	1694.64	13	-0.4	848.329	13.53	1090000	2893	Carbamidomethylation	C2:Carbamidomethylation:1000.00;C3:Carbamidomethylation:1000.00;C13:Carbamidomethylation:1000.00	sp|P02768|ALBU_HUMAN
ALFQTPSYTQPYQGSS	41.17	1773.82	16	-0.8	887.917	51.49	8220000	23960			sp|P07911|UROM_HUMAN
IGLEC(+57.02)QSVTSRGDL	41.14	1533.75	14	-0.7	767.88	41.23	610000	18411	Carbamidomethylation	C5:Carbamidomethylation:1000.00	sp|Q9HD89|RETN_HUMAN
VC(+57.02)C(+57.02)EDRQHC(+57.02)C(+57.02)PA	41.12	1590.58	12	-0.6	796.297	14.47	80300	3276	Carbamidomethylation	C2:Carbamidomethylation:1000.00;C3:Carbamidomethylation:1000.00;C9:Carbamidomethylation:1000.00;C10:Carbamidomethylation:1000.00	sp|P28799|GRN_HUMAN
TALTSQSGNLASESLHLPSSSSEFDERIAA	41.11	3104.49	30	-1.1	1035.84	54.45	740000	25686			sp|Q9ULI3|HEG1_HUMAN
LDLSDNPGLGERGLM(+15.99)	41.1	1601.77	15	-0.6	801.893	45.63	3310000	20836	Oxidation (M)	M15:Oxidation (M):1000.00	sp|P08571|CD14_HUMAN
AAAGVQPHSLDLSHNSLRA	41.1	1943	19	-0.8	486.756	36.86	11400000	15819			sp|P08571|CD14_HUMAN
DVVVQAPTQVPGFLGDSVTL	41.08	2041.07	20	-0.3	1021.54	66.51	839000	32248			sp|P15151|PVR_HUMAN
AVVAVEPDRRNQSPVDQGATGA	41.05	2236.12	22	-1.5	746.379	30.23	1180000	11997			sp|P18827|SDC1_HUMAN
AYKAIPVAQDLNA	40.98	1372.73	13	-1.4	687.374	42.55	2940000	19121			sp|P10451|OSTP_HUMAN
FAQYLQQC(+57.02)PFEDHVKL	40.98	2021.97	16	-1.8	674.995	53.32	3700000	25036	Carbamidomethylation	C8:Carbamidomethylation:1000.00	sp|P02768|ALBU_HUMAN
IVHVQAISIQGQSPASEPVL	40.97	2072.13	20	-1.2	1037.07	52.59	829000	24659			sp|Q8NAU1|FNDC5_HUMAN
EIATHM(+15.99)PGSYC(+57.02)VQVA	40.97	1677.75	15	-0.6	839.881	36.94	4340000	15885	Oxidation (M); Carbamidomethylation	M6:Oxidation (M):1000.00;C11:Carbamidomethylation:1000.00	sp|Q8WZ75|ROBO4_HUMAN
VVSPALLDRETLENPKYEL	40.97	2185.16	19	-1.3	729.394	54.9	3230000	25848			sp|P55290|CAD13_HUMAN
EVTHVSQLTWARHGESGSM(+15.99)	40.96	2126.98	19	-1.5	532.751	34.08	6930000	14262	Oxidation (M)	M19:Oxidation (M):1000.00	sp|P15151|PVR_HUMAN
FTVSGTDC(+57.02)VAKEATE	40.95	1613.72	15	-1.4	807.868	37.18	3890000	16024	Carbamidomethylation	C8:Carbamidomethylation:1000.00	sp|P02765|FETUA_HUMAN
AKGSVYIGGAPDVATL	40.92	1517.81	16	-1.3	759.911	48.78	4500000	22506			sp|P98160|PGBM_HUMAN
LLRLPEKVPSAPPQE	40.91	1672.95	15	-1.9	558.657	42.35	6380000	18995			sp|Q8WZ75|ROBO4_HUMAN
VFAPANALPARSEAAAVQP	40.91	1879	19	-1.4	627.338	45.49	21500000	20773			sp|Q96FE7|P3IP1_HUMAN
DVSTPPTVLPDNFPRYPVGKF	40.88	2345.21	21	-1	782.742	62.06	11500000	29775			sp|P01344|IGF2_HUMAN
FVAQAGGADPDKFQGVIAEL	40.88	2032.03	20	-1.2	1017.02	61.56	4190000	29472			sp|P39060|COIA1_HUMAN
IRVTGPVPGALGAAL	40.88	1390.83	15	-2.4	696.42	55.06	6830000	25907			sp|Q9H8L6|MMRN2_HUMAN
WRSTEYGEGYAC(+57.02)D	40.87	1592.62	13	-1	797.317	34.48	1740000	14468	Carbamidomethylation	C12:Carbamidomethylation:1000.00	sp|P07911|UROM_HUMAN
LETGVPSRFSGSGSGTDFT	40.85	1900.88	19	-0.9	951.447	43.3	1270000	19542			sp|P01594|KV133_HUMAN, sp|P01593|KVD33_HUMAN
FVEAVEQNTLQEF	40.85	1552.74	13	-0.8	777.377	56.94	2260000	26989			sp|Q9H299|SH3L3_HUMAN
FIIQDRC(+57.02)PHTRDSTIQ	40.84	1985.97	16	-1.4	497.5	33.05	18600000	13642	Carbamidomethylation	C7:Carbamidomethylation:1000.00	sp|P07911|UROM_HUMAN
FQYDTWKQSTQ	40.84	1430.65	11	-1.3	716.33	39.11	1360000	17161			sp|P01344|IGF2_HUMAN
WFDPAQGNPNEEVAR	40.83	1728.79	15	-0.8	865.399	43.3	7350000	19509			sp|P15328|FOLR1_HUMAN
FGASAGTGDLSDNHDIISM(+15.99)KL	40.8	2164.01	21	-1.5	722.343	45.78	2560000	20909	Oxidation (M)	M19:Oxidation (M):1000.00	sp|Q12907|LMAN2_HUMAN
REVLVPEGPLYRVAGTA	40.8	1826.01	17	-1.6	609.675	49.67	9790000	22998			sp|Q969P0|IGSF8_HUMAN
VDPEQVVQRHVVL	40.8	1516.84	13	-1.1	759.425	46.89	33800000	21491			sp|O95998|I18BP_HUMAN
YGSGGC(+57.02)FWDNGHL	40.79	1468.58	13	-0.9	735.298	51.39	25800000	24127	Carbamidomethylation	C6:Carbamidomethylation:1000.00	sp|Q96FE7|P3IP1_HUMAN
VAGARAVGFGGDF	40.79	1222.61	13	-1.7	612.311	45.98	1130000	21070			sp|P16444|DPEP1_HUMAN
EIATHMPGSYC(+57.02)VQVA	40.78	1661.75	15	-0.9	831.884	43.74	2570000	19787	Carbamidomethylation	C11:Carbamidomethylation:1000.00	sp|Q8WZ75|ROBO4_HUMAN
FILPSEGKM(+15.99)QQVENG	40.78	1691.82	15	-1.2	846.916	40.06	2170000	17723	Oxidation (M)	M9:Oxidation (M):1000.00	sp|P05154|IPSP_HUMAN
DITFRSDYSNEKPFTG	40.78	1875.86	16	-1.4	626.294	44.2	4480000	20035			sp|O00187|MASP2_HUMAN
VIDLGGEPIKSSDY	40.76	1491.75	14	-0.5	746.88	45.58	612000	20872			sp|P04745|AMY1_HUMAN, sp|P19961|AMY2B_HUMAN, sp|P04746|AMYP_HUMAN
LLLQPPARGHAHDGQALSTDL	40.74	2209.16	21	-1.3	553.297	48.33	19400000	22421			sp|Q8WZ75|ROBO4_HUMAN
TIVFLPQTDKC(+57.02)M(+15.99)TEQ	40.74	1825.86	15	-0.7	913.936	46.09	4030000	21099	Carbamidomethylation; Oxidation (M)	C11:Carbamidomethylation:1000.00;M12:Oxidation (M):1000.00	sp|P41222|PTGDS_HUMAN
VVTPARDGPC(+57.02)GTVL	40.73	1440.74	14	-1.1	721.376	38.2	55100000	16548	Carbamidomethylation	C10:Carbamidomethylation:1000.00	sp|P07911|UROM_HUMAN
RVLVPPLPSLNPGPALEEGQGLTL	40.73	2466.38	24	-0.5	1234.2	65.08	743000	31459			sp|Q96NY8|NECT4_HUMAN
TWEGQQFQGKAAIVE	40.72	1690.83	15	-1.2	846.422	43.74	1340000	19793			sp|P61970|NTF2_HUMAN
QAAYGLSDQLAQAISDHYPVE	40.71	2275.08	21	-1	759.365	62.85	1990000	30192			sp|P24855|DNAS1_HUMAN
ASVDSGSSEEQGGSSRALVSTLVPLG	40.7	2489.22	26	-0.6	830.748	56.89	27500000	26934			sp|P01833|PIGR_HUMAN
FGVGQEITSYTAQEPDTF	40.7	1988.9	18	-0.6	995.457	60.15	1560000	28773			sp|P12830|CADH1_HUMAN
FQTPSYTQPYQGSSVTLSTEA	40.7	2291.06	21	-1.3	764.693	50.89	50800000	23605			sp|P07911|UROM_HUMAN
LVVDNGSGM(+15.99)C(+57.02)KAGFAGDDAPRAVF	40.7	2469.14	24	-1.1	824.054	46.13	7380000	21104	Oxidation (M); Carbamidomethylation	M9:Oxidation (M):1000.00;C10:Carbamidomethylation:1000.00	sp|P60709|ACTB_HUMAN
YWRSTEYGEGYAC(+57.02)DT	40.7	1856.73	15	-0.7	929.372	38.39	278000	16760	Carbamidomethylation	C13:Carbamidomethylation:1000.00	sp|P07911|UROM_HUMAN
VVVKLFDSDPITVTVPVEV	40.7	2055.15	19	-1.1	686.057	65.97	25700000	31927			sp|P10909|CLUS_HUMAN
YSDSSISGKGFL	40.69	1259.6	12	-1.2	630.808	45.24	387000	20679			sp|O60494|CUBN_HUMAN
LKITGTM(+15.99)PPLPLEATG	40.68	1653.9	16	-1.5	827.957	50.8	17300000	23775	Oxidation (M)	M7:Oxidation (M):1000.00	sp|P08571|CD14_HUMAN
LRLTEPADTITDAVKV	40.67	1740.96	16	-1.2	581.327	51.09	11100000	23780			sp|P06870|KLK1_HUMAN
HAGHGQQQKVIVVA	40.67	1470.81	14	-1.2	491.275	27.18	12000000	10055			sp|P01133|EGF_HUMAN
KVVHPLAQPKAEDD	40.65	1545.82	14	-0.6	773.914	21.21	1320000	6716			sp|P01133|EGF_HUMAN
IVVIQNPARQTL	40.64	1350.8	12	-0.7	676.406	43.05	477000	19420			sp|Q8NFZ8|CADM4_HUMAN
AVGEYNKASNDM(+15.99)YHSRALQ	40.64	2168.99	19	-1.1	543.254	25.79	2390000	9305	Oxidation (M)	M12:Oxidation (M):1000.00	sp|P01034|CYTC_HUMAN
FRVVAQGVGIPEDSIF	40.63	1732.91	16	-0.9	867.464	61.56	200000000	29384			sp|P02760|AMBP_HUMAN
DEELGGTPVQSRVVQGKEPAHL	40.62	2345.2	22	-0.8	587.306	37.67	16500000	16297			sp|P06396|GELS_HUMAN
LQRNEQEQPLGQWHLS	40.61	1961.97	16	-0.9	654.997	44.84	17100000	20446			sp|O00391|QSOX1_HUMAN
DVQYSPTARIHASQAV	40.6	1741.87	16	-1.1	871.944	34.85	1220000	14729			sp|Q8NFZ8|CADM4_HUMAN
IQVVENGESSQGRF	40.58	1548.75	14	-1.3	775.383	35.67	11000000	15109			sp|P07911|UROM_HUMAN
DAHKSEVAHRFKDLGEEN	40.58	2080.99	18	-0.7	521.255	40.25	22400000	17774			sp|P02768|ALBU_HUMAN
VVTTNPVNNDGILKTAKGLDF	40.57	2215.18	21	-1.1	739.401	54.95	1400000	25949			sp|P12830|CADH1_HUMAN
GIVSTKDTQFSY	40.57	1344.66	12	-1	673.335	41.66	732000	18644			sp|Q969P0|IGSF8_HUMAN
WLNPDPSQKQNLLAPQNAVSSEETND	40.56	2894.37	26	-2.2	965.795	49.67	22500000	22971			sp|P10451|OSTP_HUMAN
VQVFAPANALPARSE	40.55	1568.83	15	-0.9	785.422	44.7	48900000	20236			sp|Q96FE7|P3IP1_HUMAN
LSDQPENTFLHPIIQ	40.55	1750.89	15	-1	876.451	55.75	4220000	26316			sp|P05543|THBG_HUMAN
SVVINQLRLSDAGQ	40.52	1498.81	14	-1.8	750.411	45.78	1480000	20953			sp|P01833|PIGR_HUMAN
VKLFDSDPITVTVPVEV	40.52	1857.01	17	-0.8	929.513	63.74	3800000	30663			sp|P10909|CLUS_HUMAN
PEQVVQRHVVL	40.52	1302.74	11	-1.2	652.377	32.26	8570000	13205			sp|O95998|I18BP_HUMAN
YKAIPVAQDLNAPSD	40.51	1600.81	15	-1.2	801.411	41.76	649000	18683			sp|P10451|OSTP_HUMAN
FSVVINQLRLSDAGQ	40.49	1645.88	15	-1.1	823.946	56.1	1930000	26555			sp|P01833|PIGR_HUMAN
DDILASPPRLPEPQPYPGAPHHSS	40.48	2577.26	24	-1.3	645.322	46.89	28700000	21516			sp|P39060|COIA1_HUMAN
VVENGESSQGRF	40.48	1307.61	12	0.5	654.813	25.06	109000000	8820			sp|P07911|UROM_HUMAN
FRVVAQGVGIPEDSIFT	40.47	1833.96	17	-0.7	917.988	60.05	108000000	28612			sp|P02760|AMBP_HUMAN
AETC(+57.02)VPVLRC(+57.02)NTAA	40.46	1560.74	14	-1.5	781.375	37.15	9040000	15944	Carbamidomethylation	C4:Carbamidomethylation:1000.00;C10:Carbamidomethylation:1000.00	sp|P07911|UROM_HUMAN
M(+15.99)ENGKIKVLNQEL	40.45	1530.81	13	-1.5	511.276	40.92	4010000	18228	Oxidation (M)	M1:Oxidation (M):1000.00	sp|P05090|APOD_HUMAN
VVTGFYNKPTL	40.45	1237.67	11	-1.3	619.842	44.19	4310000	19971			sp|A6NI73|LIRA5_HUMAN
SQDASDGLQRLHMLQISY	40.44	2060.99	18	-1.4	688.005	56.85	9340000	26930			sp|Q9UNN8|EPCR_HUMAN
LVIVGGKDIQGSLQD	40.43	1540.85	15	-1.4	771.429	45.54	4270000	20801			sp|P55290|CAD13_HUMAN
LWQADTQVTSGVVTFTL	40.43	1864.96	17	-0.5	933.485	66.46	550000	32241			sp|Q9UNN8|EPCR_HUMAN
FAVGEYNKASNDM(+15.99)YHSRALQ	40.41	2316.06	20	-1.4	580.021	34.57	1280000	14536	Oxidation (M)	M13:Oxidation (M):1000.00	sp|P01034|CYTC_HUMAN
FANSQDIRHM(+15.99)HFDGTDYGTL	40.4	2340.02	20	-1.5	586.012	43.35	3420000	19536	Oxidation (M)	M10:Oxidation (M):1000.00	sp|P01133|EGF_HUMAN
LGEKASAGLLGAHAAAITA	40.39	1720.95	19	-1.2	574.656	42.95	796000	19353			sp|P0C0L4|CO4A_HUMAN, sp|P0C0L5|CO4B_HUMAN
SGSVIDQSRVLNLGPI	40.39	1653.9	16	-1.6	552.308	57.79	48700000	27480			sp|P07911|UROM_HUMAN
WLGRHNLFDDENTAQ	40.39	1814.83	15	-1.7	605.951	44.55	29500000	20178			sp|P06870|KLK1_HUMAN
LQHKDDNPNLPR	40.38	1445.74	12	-0.7	723.875	20.04	10800000	6121			sp|P02768|ALBU_HUMAN
VSEDPINDGEWHRVTA	40.38	1823.84	16	-0.9	608.955	41.28	9000000	18359			sp|P98160|PGBM_HUMAN
ETGVPSRFSGSGSGTDFTF	40.38	1934.86	19	-1.4	968.438	52.28	626000	24468			sp|P01594|KV133_HUMAN, sp|P01593|KVD33_HUMAN
LLRLTEPADTITDA	40.38	1527.81	14	-1.3	764.913	48.63	7430000	22399			sp|P06870|KLK1_HUMAN
FTVNFGDTEEAKKQINDY	40.37	2117.99	18	-1.2	707.003	47.84	1590000	22038			sp|P01009|A1AT_HUMAN
LSDPEQGVEVTGQYEREKAGF	40.37	2338.11	21	-1.2	780.375	44.05	8290000	19900			sp|Q14624|ITIH4_HUMAN
TIVFLPQTDKC(+57.02)MTEQ	40.35	1809.86	15	-0.8	905.939	49.9	2170000	23154	Carbamidomethylation	C11:Carbamidomethylation:1000.00	sp|P41222|PTGDS_HUMAN
M(+15.99)GNAGATGLERFTGSLQQL	40.35	1965.96	19	-1.2	983.985	59.11	858000	28195	Oxidation (M)	M1:Oxidation (M):1000.00	sp|P39059|COFA1_HUMAN
FGASAGTGDLSDNHDIISMKL	40.34	2148.02	21	-1.7	717.011	53.91	903000	25349			sp|Q12907|LMAN2_HUMAN
IILEHHVAQEPSPGQPSTF	40.34	2086.05	19	-0.3	1044.03	39.49	12600000	17393			sp|P98160|PGBM_HUMAN
AAFPAWGTQDEGTLE	40.33	1591.72	15	-0.9	796.864	57.24	3500000	27193			sp|Q6UVK1|CSPG4_HUMAN
IAVEWESN(+.98)GQPENNYKTTPPVL	40.33	2486.2	22	-0.9	829.739	54.71	93400000	25947	Deamidation (NQ)	N8:Deamidation (NQ):52.04	sp|P0DOX5|IGG1_HUMAN, sp|P01861|IGHG4_HUMAN, sp|P01857|IGHG1_HUMAN
RAHGQESAIFNEVAPGY	40.32	1844.88	17	-1.5	615.966	47.64	12600000	21855			sp|Q8WVN6|SCTM1_HUMAN
VWVGKDSQEEEKTEALTS	40.32	2034.97	18	-1.4	679.331	33.68	1180000	14093			sp|P06396|GELS_HUMAN
VLTGYQVDKNKDDELTGF	40.28	2041	18	-1.8	681.34	45.78	18700000	20907			sp|P01040|CYTA_HUMAN
DVSTPPTVLPDNFPRYPVGK	40.27	2198.14	20	-1.4	733.719	52.59	6150000	24532			sp|P01344|IGF2_HUMAN
ALHNHYTQKSLSLSPG	40.27	1751.9	16	-1	584.972	33.83	1660000	14126			sp|P0DOX5|IGG1_HUMAN, sp|P01857|IGHG1_HUMAN, sp|P01859|IGHG2_HUMAN
ITFRSDYSNEKPFTG	40.26	1760.84	15	-0.9	587.952	40.79	635000	18146			sp|O00187|MASP2_HUMAN
RAHGQESAIFNE	40.25	1357.64	12	-1.7	453.552	29.83	13300000	11725			sp|Q8WVN6|SCTM1_HUMAN
PGLKMTM(+15.99)DKTGLLL	40.25	1532.83	14	-1.1	511.95	48.98	8440000	22641	Oxidation (M)	M7:Oxidation (M):67.96	sp|Q14624|ITIH4_HUMAN
APEAQVSVQPNFQQDKF	40.24	1931.94	17	-1.5	644.986	46.25	0	21202			sp|P41222|PTGDS_HUMAN
TWEGQQFQGKAAIVEKL	40.24	1932.01	17	-2.2	645.009	49.81	2090000	23123			sp|P61970|NTF2_HUMAN
VKVWAGTEEVDKALL	40.24	1656.91	15	-1.1	553.309	52.83	1390000	24825			sp|O60494|CUBN_HUMAN
VKVWPQQPSGELFE	40.24	1642.84	14	-1.2	822.424	53.32	11000000	24964			sp|P02765|FETUA_HUMAN
VQVFAPANALPARSEAAAVQP	40.24	2106.12	21	0.4	703.048	49.18	268000000	22666			sp|Q96FE7|P3IP1_HUMAN
EVQVFAPANALPARSEAAAVQPVIG	40.23	2504.34	25	-0.1	1253.18	56.79	4090000	26960			sp|Q96FE7|P3IP1_HUMAN
LM(+15.99)IEQNTKSPLF	40.23	1435.74	12	-1.2	718.875	48.83	10700000	22508	Oxidation (M)	M2:Oxidation (M):1000.00	sp|P01009|A1AT_HUMAN
FTTKGVTSVSQIFHSPDL	40.23	1963.01	18	-1.2	655.341	57.29	18800000	27119			sp|P05155|IC1_HUMAN
FNLASAHKVPVTL	40.23	1395.79	13	-1.3	466.269	46.99	3060000	21563			sp|P15144|AMPN_HUMAN
QRNEQEQPLGQWHLS	40.23	1848.89	15	-1.3	617.302	44	4630000	19921			sp|O00391|QSOX1_HUMAN
AVEQNTLQEFLKLA	40.22	1602.86	14	-0.6	802.438	65.61	1220000	31747			sp|Q9H299|SH3L3_HUMAN
VSWVPPPAENHNGIIRG	40.22	1841.95	17	-1.5	614.991	42.95	38400000	19237			sp|Q8WZ75|ROBO4_HUMAN
IAVEWESNGQPEN(+.98)NYKTTPPVL	40.21	2486.2	22	-0.9	829.739	54.71	54400000	25629	Deamidation (NQ)	N13:Deamidation (NQ):0.00	sp|P0DOX5|IGG1_HUMAN, sp|P01861|IGHG4_HUMAN, sp|P01857|IGHG1_HUMAN
APREPAIHSEGQW	40.2	1476.71	13	-1.1	739.362	33.2	6370000	13783			sp|P10253|LYAG_HUMAN
KHVLFGTVGVPEHTY	40.2	1682.88	15	-1.9	561.966	48.58	4960000	22423			sp|P04216|THY1_HUMAN
TYVPKEFNAETFT	40.19	1545.74	13	-1	773.874	48.53	13300000	22364			sp|P02768|ALBU_HUMAN
AKVQWKVDNALQSGNSQESVTEQDSKDSTYSL	40.19	3541.68	32	-1.2	886.427	49.47	4650000	22945			sp|P01834|IGKC_HUMAN, sp|P0DOX7|IGK_HUMAN
LWQGVEVGEAGQGKD	40.19	1571.76	15	-0.8	786.886	41.63	2510000	18594			sp|P98160|PGBM_HUMAN
VITDGRSDTQRDTTPLNV	40.17	1987	18	-1.2	663.339	35.44	9200000	15000			sp|P12109|CO6A1_HUMAN
VVVHPLAKPGADPC(+57.02)L	40.17	1571.85	15	-1.3	524.956	37.85	4760000	16486	Carbamidomethylation	C14:Carbamidomethylation:1000.00	sp|P01133|EGF_HUMAN
WQPIPVHTVPLSEDQL	40.17	1857.96	16	-0.9	929.988	58.14	10500000	27634			sp|P15309|PPAP_HUMAN
TQVLLGAGENTKTNL	40.15	1557.84	15	-1	779.925	41.71	14200000	18620			sp|P05155|IC1_HUMAN
EEKAVADTRDQADGSRASVDSGSSEEQGGSSRALVSTLVPLG	40.15	4218.03	42	-1.3	844.612	64.99	215000000	31554			sp|P01833|PIGR_HUMAN
DITFRSDYSNEKPFTGF	40.12	2022.93	17	-1	675.317	54.85	832000	25876			sp|O00187|MASP2_HUMAN
LGDKVTSYGGELRF	40.11	1540.79	14	-1.6	514.603	46.84	1210000	21519			sp|P98160|PGBM_HUMAN
AM(+15.99)LSLGTKADTHDEIL	40.11	1729.86	16	-1.6	577.625	43.64	4700000	19706	Oxidation (M)	M2:Oxidation (M):1000.00	sp|P01009|A1AT_HUMAN
ETYGEM(+15.99)ADC(+57.02)C(+57.02)AKQEPERNEC(+57.02)FLQHKDDNPN	40.11	3700.49	30	-1.2	741.105	34.57	8070000	14377	Oxidation (M); Carbamidomethylation	M6:Oxidation (M):1000.00;C9:Carbamidomethylation:1000.00;C10:Carbamidomethylation:1000.00;C20:Carbamidomethylation:1000.00	sp|P02768|ALBU_HUMAN
VVEN(+.98)GESSQGRF	40.09	1308.59	12	-1	655.304	26.92	32700000	9957	Deamidation (NQ)	N4:Deamidation (NQ):139.79	sp|P07911|UROM_HUMAN
YVEKGTQGKIVDL	40.09	1448.79	13	-1.1	483.936	34.79	12900000	14629			sp|P01009|A1AT_HUMAN
YVYWQTSESKT	40.08	1390.64	11	-1.7	696.326	38.34	692000	16748			sp|O75144|ICOSL_HUMAN
LQDFRVVAQGVGIPEDSI	40.08	1942.02	18	-1.8	648.345	58.62	13800000	27887			sp|P02760|AMBP_HUMAN
LVLTGYQVDKNKDDELTGF	40.07	2154.08	19	-1.7	719.034	52.28	4930000	24452			sp|P01040|CYTA_HUMAN
LRLPEKVPSAPPQE	40.07	1559.87	14	-0.6	780.94	38	17600000	16566			sp|Q8WZ75|ROBO4_HUMAN
IAVEWESNGQPENNYKTTPPVLDSDGSF	40.07	3093.42	28	-0.6	1032.15	56.99	7920000	27060			sp|P0DOX5|IGG1_HUMAN, sp|P01861|IGHG4_HUMAN, sp|P01857|IGHG1_HUMAN
M(+15.99)VEHTPDEESIDWTKIEPSVNF	40.07	2618.18	22	-1.4	873.734	60.76	4490000	29058	Oxidation (M)	M1:Oxidation (M):1000.00	sp|Q12907|LMAN2_HUMAN
EVQVFAPANALPARSEAAAVQP	40.04	2235.16	22	-1.2	746.061	50.85	40400000	23588			sp|Q96FE7|P3IP1_HUMAN
AVNEAKHLGVKVFS	40.03	1497.83	14	-1.6	500.283	37.1	2110000	15990			sp|P12109|CO6A1_HUMAN
DVSTPPTVLPDNFPRYP	40.03	1913.95	17	-2.1	957.981	58.57	5620000	27888			sp|P01344|IGF2_HUMAN
HAGHGQQQKVIVV	40.03	1399.77	13	-1.4	467.596	28.12	2930000	10640			sp|P01133|EGF_HUMAN
LFAEEKAVADTRDQADGSR	40.02	2078	19	-1.6	520.507	32.68	2330000	13477			sp|P01833|PIGR_HUMAN
VERVPFDAATLHTSTA	40.02	1713.87	16	-0.9	572.296	41.38	1930000	18463			sp|P06396|GELS_HUMAN
YRITEATKTVGSDT	39.99	1540.77	14	-0.9	514.598	28.96	2870000	11217			sp|P01042|KNG1_HUMAN
DHDVGSELPPEGVLGAL	39.99	1703.84	17	-1	852.925	62.49	7590000	30139			sp|Q9UHG2|PCS1N_HUMAN
TALQPM(+15.99)VSALNIR	39.96	1428.78	13	-1.6	715.394	45.49	3370000	20746	Oxidation (M)	M6:Oxidation (M):1000.00	sp|P07911|UROM_HUMAN
FAQYLQQC(+57.02)PFEDHVKLVNE	39.95	2364.12	19	-1	789.047	52.08	6020000	24343	Carbamidomethylation	C8:Carbamidomethylation:1000.00	sp|P02768|ALBU_HUMAN
IPVKQADSGSSEEKQL	39.95	1714.87	16	-1.1	572.631	25.43	2820000	9050			sp|P10451|OSTP_HUMAN
RVTTVASHTSDSDVPSGVTE	39.94	2043.97	20	-1.1	682.33	28.28	3370000	10804			sp|P10909|CLUS_HUMAN
ADRGEC(+57.02)VPGEQEPEPILIPRV	39.93	2360.18	21	-0.8	787.733	52.92	8460000	24705	Carbamidomethylation	C6:Carbamidomethylation:1000.00	sp|P02760|AMBP_HUMAN
LKILSGDPYC(+57.02)EKDAQ	39.93	1735.85	15	-1.1	579.622	38.05	799000	16570	Carbamidomethylation	C10:Carbamidomethylation:1000.00	sp|P43251|BTD_HUMAN
VC(+57.02)DNGSGLC(+57.02)KAGFAGDDAPRAVF	39.93	2383.07	23	-0.8	795.363	46.99	10900000	21545	Carbamidomethylation	C2:Carbamidomethylation:1000.00;C9:Carbamidomethylation:1000.00	sp|P63267|ACTH_HUMAN, sp|P62736|ACTA_HUMAN
VDNHDNQRGHGAGGASIL	39.92	1816.86	18	-1.3	455.221	26.34	3650000	9630			sp|P04745|AMY1_HUMAN, sp|P19961|AMY2B_HUMAN, sp|P04746|AMYP_HUMAN
TVLHQDWLNGKE	39.92	1438.72	12	-0.6	720.367	39.54	2990000	17422			sp|P01860|IGHG3_HUMAN, sp|P0DOX5|IGG1_HUMAN, sp|P01861|IGHG4_HUMAN, sp|P01857|IGHG1_HUMAN
LRQLGPQPQDIIYYE	39.91	1831.95	15	-1.7	916.979	53.32	2990000	24995			sp|P09564|CD7_HUMAN
PIKESSWPQGFGQL	39.91	1572.79	14	-0.8	787.403	55.91	4080000	26357			sp|P15309|PPAP_HUMAN
WVSVVTPARDGPC(+57.02)GTV	39.91	1699.84	16	-1.7	850.923	45.83	3510000	20958	Carbamidomethylation	C13:Carbamidomethylation:1000.00	sp|P07911|UROM_HUMAN
LLQPPARGHAHDGQALSTDL	39.9	2096.08	20	-1.2	525.026	38.29	26400000	16567			sp|Q8WZ75|ROBO4_HUMAN
C(+57.02)PIFTKIQGTC(+57.02)Y	39.9	1486.69	12	-1.1	744.354	46.69	1120000	21441	Carbamidomethylation	C1:Carbamidomethylation:1000.00;C11:Carbamidomethylation:1000.00	sp|P60022|DEFB1_HUMAN
ATHPSC(+57.02)NNEHVIVF	39.9	1623.75	14	-0.9	542.256	39.71	1530000	17523	Carbamidomethylation	C6:Carbamidomethylation:1000.00	sp|O60494|CUBN_HUMAN
SSSDTC(+57.02)GPC(+57.02)EPASC(+57.02)PPLPPLGC(+57.02)LL	39.9	2571.11	24	-0.2	858.044	66.46	2400000	32203	Carbamidomethylation	C6:Carbamidomethylation:1000.00;C9:Carbamidomethylation:1000.00;C14:Carbamidomethylation:1000.00;C22:Carbamidomethylation:1000.00	sp|Q16270|IBP7_HUMAN
VTTC(+57.02)TC(+57.02)QEGFTGDGL	39.88	1644.68	15	-1.5	823.344	45.24	4450000	20643	Carbamidomethylation	C4:Carbamidomethylation:1000.00;C6:Carbamidomethylation:1000.00	sp|P07911|UROM_HUMAN
PALTTLTNHNRY	39.88	1399.72	12	-1.5	467.58	33.94	6970000	14180			sp|P35555|FBN1_HUMAN
LTIKGAGHM(+15.99)VPTDKPLAA	39.87	1835	18	-1.4	612.672	34.39	1910000	14423	Oxidation (M)	M9:Oxidation (M):1000.00	sp|P10619|PPGB_HUMAN
LSLGTKADTHDEIL	39.87	1511.78	14	-0.9	504.935	42.25	18500000	18950			sp|P01009|A1AT_HUMAN
IFEKGGSYLGREVA	39.87	1524.79	14	-0.7	509.271	37.77	0	16406			sp|O00391|QSOX1_HUMAN
ASPPRLPEPQPYPGAPHHSS	39.86	2121.04	20	-1.4	531.266	34.23	3240000	14381			sp|P39060|COIA1_HUMAN
YSVSDVQYNSHGATAD	39.86	1712.73	16	-0.7	857.371	33.85	704000	14154			sp|O43451|MGA_HUMAN
SIGLEC(+57.02)QSVTSRGDL	39.86	1620.78	15	-0.8	811.395	42.25	583000	18986	Carbamidomethylation	C6:Carbamidomethylation:1000.00	sp|Q9HD89|RETN_HUMAN
HAGHGQQQKVIV	39.85	1300.7	12	-1.2	434.573	21.5	3630000	6859			sp|P01133|EGF_HUMAN
AAQYDGKGVGLGPGP	39.84	1385.69	15	-1	693.854	35.19	4710000	14866			sp|P08123|CO1A2_HUMAN
VQVAAVTGAGAGEPSRPVC(+57.02)LL	39.84	2051.08	21	0.3	1026.55	51.48	1110000	24005	Carbamidomethylation	C19:Carbamidomethylation:1000.00	sp|Q8WZ75|ROBO4_HUMAN
LVTGKTAEYDVAYGESHL	39.84	1951.95	18	-1.4	651.657	47.34	1080000	21780			sp|P12109|CO6A1_HUMAN
EVQVFAPANALPARSEAAAVQ	39.83	2138.11	21	-0.6	713.711	48.98	9850000	22590			sp|Q96FE7|P3IP1_HUMAN
LTDKLYWC(+57.02)DAKQSV	39.83	1725.84	14	-1.2	576.286	43.15	998000	19461	Carbamidomethylation	C8:Carbamidomethylation:1000.00	sp|P01133|EGF_HUMAN
SITGTYDLKSVL	39.81	1295.7	12	-1.2	648.855	53.75	6960000	25211			sp|P01009|A1AT_HUMAN
VEVTGQYEREKAGF	39.81	1611.79	14	-1.2	538.27	33.89	1930000	14182			sp|Q14624|ITIH4_HUMAN
SQDASDGLQRLHM(+15.99)LQISY	39.81	2076.99	18	-1.2	693.336	52.79	8550000	24720	Oxidation (M)	M13:Oxidation (M):1000.00	sp|Q9UNN8|EPCR_HUMAN
TPLGPKWPEPVF	39.8	1366.73	12	-0.3	684.371	60.35	93300000	28747			sp|O00187|MASP2_HUMAN
YKTTPPVLDSDGSFF	39.8	1672.8	15	-0.6	837.406	57.39	640000	27279			sp|P0DOX5|IGG1_HUMAN, sp|P01861|IGHG4_HUMAN, sp|P01857|IGHG1_HUMAN
YIVERPLPGYPDAEAPEPSSAGAQAA	39.8	2655.28	26	-0.7	886.101	46.64	4300000	21366			sp|Q6NZI2|CAVN1_HUMAN
FQLMVEHTPDEES	39.8	1560.68	13	-2	781.344	44.98	661000	20508			sp|Q12907|LMAN2_HUMAN
AVLREDFQIQPRDM(+15.99)	39.8	1732.86	14	-1.3	578.625	39.91	2310000	17638	Oxidation (M)	M14:Oxidation (M):1000.00	sp|Q8WZ75|ROBO4_HUMAN
VGQGGARMAETC(+57.02)V	39.79	1334.61	13	-0.8	668.31	28.6	4650000	11038	Carbamidomethylation	C12:Carbamidomethylation:1000.00	sp|P07911|UROM_HUMAN
DTTDGLGKVYYRE	39.78	1515.72	13	-1	506.247	36.08	2810000	15442			sp|P14543|NID1_HUMAN
EEAPSLRPAPPPISGGG	39.78	1630.83	17	-0.9	816.422	38.86	5580000	16971			sp|P02675|FIBB_HUMAN
FIEPSTENEFGLTS	39.78	1569.72	14	-0.9	785.866	55.41	6590000	26096			sp|Q9ULI3|HEG1_HUMAN
IFPPSDEQLKSGTASV	39.78	1674.85	16	-1.4	838.429	43.47	18200000	19619			sp|P01834|IGKC_HUMAN, sp|P0DOX7|IGK_HUMAN
FTVSGTDC(+57.02)VAKEATEAAKC(+57.02)NL	39.77	2271.05	21	-1	1136.53	50.1	7940000	23284	Carbamidomethylation	C8:Carbamidomethylation:1000.00;C19:Carbamidomethylation:1000.00	sp|P02765|FETUA_HUMAN
ITKQKWEAEPVY	39.76	1490.78	12	-0.9	497.932	35.85	10700000	15255			sp|P25311|ZA2G_HUMAN
FAGHYDTPYPLPKSDQ	39.76	1834.85	16	-1.6	612.624	39.44	10600000	17302			sp|P15144|AMPN_HUMAN
VSHEDPEVKFNW	39.75	1485.69	12	-1.2	496.236	46.48	2570000	21304			sp|P0DOX5|IGG1_HUMAN, sp|P01857|IGHG1_HUMAN
VEWESNGQPENNYKTTPPVL	39.75	2301.09	20	-1.5	768.037	48.38	5320000	22294			sp|P0DOX5|IGG1_HUMAN, sp|P01861|IGHG4_HUMAN, sp|P01857|IGHG1_HUMAN
LVC(+57.02)PVTRDHLGF	39.75	1412.72	12	-1	471.915	43.94	2650000	19893	Carbamidomethylation	C3:Carbamidomethylation:1000.00	sp|P22792|CPN2_HUMAN
AELQRNEQEQPLGQWHLS	39.75	2162.05	18	-1.2	721.69	46.09	865000	21128			sp|O00391|QSOX1_HUMAN
AQELPQQLTSPGYPEPYGKGQESSTDIKAPEGF	39.75	3548.69	33	0.2	1183.91	51.78	1190000	24213			sp|Q9NZP8|C1RL_HUMAN
YVEKGTQGKIVD	39.74	1335.7	12	-1.2	446.241	20.87	3010000	6519			sp|P01009|A1AT_HUMAN
VAWKADGSPVKAGVE	39.73	1512.79	15	-1.6	505.271	33.64	2670000	14015			sp|P0DOX8|IGL1_HUMAN, sp|P0CG04|IGLC1_HUMAN, sp|B9A064|IGLL5_HUMAN
LVKELDRDTVFAL	39.72	1517.85	13	-1.2	506.955	53.86	1110000	25293			sp|P01009|A1AT_HUMAN
LSLPQEPYSFSEPAQQ	39.71	1819.86	16	-1	910.938	55.56	2380000	26239			sp|P10253|LYAG_HUMAN
DC(+57.02)LGC(+57.02)VHPISTQSPDLE	39.7	1926.85	17	-1	964.429	44.6	1720000	20269	Carbamidomethylation	C2:Carbamidomethylation:1000.00;C5:Carbamidomethylation:1000.00	sp|P01042|KNG1_HUMAN
YIIQVAAKDNEIGT	39.69	1533.8	14	-0.9	767.909	43.9	1000000	19852			sp|P26992|CNTFR_HUMAN
VVVKLFDSDPITVTV	39.69	1630.92	15	-0.6	816.466	63.97	513000	30836			sp|P10909|CLUS_HUMAN
YLAPNNLKPVVAEF	39.68	1573.85	14	-1.2	787.932	56.54	13100000	26775			sp|P02787|TRFE_HUMAN
SVSVERALAAKPGLDT	39.68	1612.88	16	-1	538.633	39.86	1390000	17619			sp|P54802|ANAG_HUMAN
ISLLEHRLEC(+57.02)GANDM(+15.99)	39.68	1772.82	15	-0.9	591.946	40.69	2130000	18094	Carbamidomethylation; Oxidation (M)	C10:Carbamidomethylation:1000.00;M15:Oxidation (M):1000.00	sp|P07911|UROM_HUMAN
FVLKTPSAAYL	39.68	1208.68	11	-0.8	605.347	53.76	31300000	25185			sp|P06396|GELS_HUMAN
M(+15.99)EN(+.98)GKIKVLNQEL	39.68	1531.79	13	-1.6	511.604	42.7	1690000	19214	Oxidation (M); Deamidation (NQ)	M1:Oxidation (M):1000.00;N3:Deamidation (NQ):122.76	sp|P05090|APOD_HUMAN
SQDASDGLQRLHM	39.67	1456.67	13	-1.2	486.564	38.76	7140000	16990			sp|Q9UNN8|EPCR_HUMAN
LVDPEQVVQRHVVL	39.67	1629.92	14	-1.1	544.313	52.13	14000000	24267			sp|O95998|I18BP_HUMAN
LMIEQNTKSPLF	39.67	1419.74	12	-1	710.878	52.38	3440000	24482			sp|P01009|A1AT_HUMAN
DVAATGSLSTGTATR	39.67	1406.7	15	-0.3	704.357	28.17	1160000	10706			sp|Q9UGT4|SUSD2_HUMAN
SVIDQSRVLNLGPIT	39.66	1610.9	15	-1.2	537.973	55.41	23000000	26208			sp|P07911|UROM_HUMAN
IDLGGEPIKSSDYFGNGRVTE	39.66	2253.09	21	-1.5	752.037	48.03	0	22141			sp|P04745|AMY1_HUMAN, sp|P19961|AMY2B_HUMAN, sp|P04746|AMYP_HUMAN
QDVNDNSPFIPKKTVI	39.66	1813.96	16	-1.3	605.659	43.94	1940000	19897			sp|Q02487|DSC2_HUMAN
VQVFAPAN(+.98)ALPARSEAA	39.65	1711.89	17	-1.2	856.951	44.05	7270000	19927	Deamidation (NQ)	N8:Deamidation (NQ):112.31	sp|Q96FE7|P3IP1_HUMAN
LDFNYHRQEGM(+15.99)EA	39.64	1624.69	13	-1.4	542.571	33.05	4440000	13692	Oxidation (M)	M11:Oxidation (M):1000.00	sp|P14384|CBPM_HUMAN
TC(+57.02)TC(+57.02)QEGFTGDGL	39.64	1444.56	13	-0.9	723.287	43.94	810000	19882	Carbamidomethylation	C2:Carbamidomethylation:1000.00;C4:Carbamidomethylation:1000.00	sp|P07911|UROM_HUMAN
YKAIPVAQDLNA	39.62	1301.7	12	-0.9	651.856	41.85	9810000	18688			sp|P10451|OSTP_HUMAN
TVEPVPEGAQLSFGNF	39.61	1690.82	16	-0.4	846.417	63.29	2340000	30391			sp|P98160|PGBM_HUMAN
TIDEKGTEAAGAM(+15.99)F	39.61	1455.66	14	-1.4	728.834	34.64	734000	14586	Oxidation (M)	M13:Oxidation (M):1000.00	sp|P01009|A1AT_HUMAN
NDVTTRLRENELTY	39.6	1722.85	14	-1.1	575.291	41.1	6520000	18303			sp|P13987|CD59_HUMAN
AC(+57.02)SYPLDM(+15.99)KVSLK	39.58	1526.75	13	-1.6	509.922	37.1	1760000	15997	Carbamidomethylation; Oxidation (M)	C2:Carbamidomethylation:1000.00;M8:Oxidation (M):1000.00	sp|P07911|UROM_HUMAN
LLC(+57.02)YSC(+57.02)KAQVSNE	39.58	1570.71	13	-1.6	786.362	32.81	831000	13566	Carbamidomethylation	C3:Carbamidomethylation:1000.00;C6:Carbamidomethylation:1000.00	sp|O43653|PSCA_HUMAN
VKVWPQQPSGEL	39.58	1366.72	12	-0.9	684.369	44.74	20400000	20298			sp|P02765|FETUA_HUMAN
YGGC(+57.02)MGN(+.98)GNNF	39.57	1190.41	11	-1.5	596.212	39.25	2060000	17212	Carbamidomethylation; Deamidation (NQ)	C4:Carbamidomethylation:1000.00;N7:Deamidation (NQ):46.20	sp|P02760|AMBP_HUMAN
FGAKPVSLTGKQEDDL	39.57	1703.87	16	-1	568.964	38.3	505000	16720			sp|P08697|A2AP_HUMAN
SGSVIDQSRVLNLGP	39.57	1540.82	15	-1.6	514.613	49.67	44100000	23056			sp|P07911|UROM_HUMAN
VFAPANALPARSEAAAVQ	39.56	1781.94	18	-1.2	594.987	43.2	3890000	19486			sp|Q96FE7|P3IP1_HUMAN
DKLC(+57.02)TVATLRETYGEM(+15.99)	39.56	1901.89	16	-1	634.969	41.85	1130000	18741	Carbamidomethylation; Oxidation (M)	C4:Carbamidomethylation:1000.00;M16:Oxidation (M):1000.00	sp|P02768|ALBU_HUMAN
PGC(+57.02)SPSC(+57.02)PLERF	39.56	1405.61	12	-1.3	703.812	42.75	9570000	19150	Carbamidomethylation	C3:Carbamidomethylation:1000.00;C7:Carbamidomethylation:1000.00	sp|P15309|PPAP_HUMAN
AEILNVAKGIRSF	39.54	1416.81	13	-0.8	473.276	51.79	13000000	24152			sp|P39060|COIA1_HUMAN
IYTGLSKHVEDVPAFQAL	39.54	1987.04	18	-1.3	663.354	55.61	2070000	26274			sp|P25311|ZA2G_HUMAN
DEKSC(+57.02)AASGPQPFLL	39.53	1618.77	15	-0.4	810.39	56.05	208000	26557	Carbamidomethylation	C5:Carbamidomethylation:1000.00	sp|P01133|EGF_HUMAN
YLQQC(+57.02)PFEDHVKL	39.52	1675.8	13	-1.7	559.607	45.88	1640000	21000	Carbamidomethylation	C5:Carbamidomethylation:1000.00	sp|P02768|ALBU_HUMAN
AVNEAKHLGVKV	39.52	1263.73	12	-1.3	422.25	29.16	3500000	11381			sp|P12109|CO6A1_HUMAN
DVSTPPTVLPDNFPRYPVG	39.51	2070.04	19	-1.6	1036.03	59.16	1190000	28180			sp|P01344|IGF2_HUMAN
LKILGDM(+15.99)QPGDY	39.51	1364.66	12	-1.3	683.339	44	591000	19936	Oxidation (M)	M7:Oxidation (M):1000.00	sp|P19827|ITIH1_HUMAN
LWQPIPVHTVPLSEDQ	39.51	1857.96	16	-0.9	929.988	55.95	1800000	26455			sp|P15309|PPAP_HUMAN
AAGVQPHSLDLSHNSLRA	39.51	1871.96	18	-1.1	468.997	36.62	1190000	15771			sp|P08571|CD14_HUMAN
SQDASDGLQRLHM(+15.99)	39.51	1472.67	13	-1.1	491.896	28.76	16500000	11060	Oxidation (M)	M13:Oxidation (M):1000.00	sp|Q9UNN8|EPCR_HUMAN
LRTLNQPDSQLQLTTGNGL	39.5	2068.09	19	0	1035.05	48.93	804000	22625			sp|P01009|A1AT_HUMAN
FTC(+57.02)VHQALKG	39.5	1159.58	10	-1	580.797	24.76	2750000	8651	Carbamidomethylation	C3:Carbamidomethylation:1000.00	sp|P05155|IC1_HUMAN
SGGC(+57.02)FWDNGHL	39.5	1248.5	11	0.5	625.257	49.18	100000000	22566	Carbamidomethylation	C4:Carbamidomethylation:1000.00	sp|Q96FE7|P3IP1_HUMAN
DSLGREAKC(+57.02)YNELNG	39.5	1724.78	15	-1.7	575.933	32.64	3220000	13473	Carbamidomethylation	C9:Carbamidomethylation:1000.00	sp|P00995|ISK1_HUMAN
GC(+57.02)VHPISTQSPDLE	39.5	1538.7	14	-1.3	770.358	34.38	18700000	14424	Carbamidomethylation	C2:Carbamidomethylation:1000.00	sp|P01042|KNG1_HUMAN
VEVLPKAGALNSNDA	39.49	1496.78	15	-1	749.398	38.56	11600000	16798			sp|P06396|GELS_HUMAN
WVRVDDEMPQHAVL	39.49	1693.82	14	-1.7	565.615	47.64	986000	21915			sp|Q9BY67|CADM1_HUMAN
LVIKGARDSHAGL	39.47	1335.76	13	-1.6	668.887	29.38	4370000	11556			sp|Q8WVN6|SCTM1_HUMAN
AVLREDFQIQPRDM(+15.99)VA	39.47	1902.96	16	-1.7	635.327	42.7	5320000	19163	Oxidation (M)	M14:Oxidation (M):1000.00	sp|Q8WZ75|ROBO4_HUMAN
C(+57.02)PIFTKIQGTC(+57.02)	39.46	1323.63	11	-1	662.822	40.83	1830000	18178	Carbamidomethylation	C1:Carbamidomethylation:1000.00;C11:Carbamidomethylation:1000.00	sp|P60022|DEFB1_HUMAN
GLSM(+15.99)DGGGSPKGDVDPF	39.46	1650.72	17	-1	826.366	42	2470000	18826	Oxidation (M)	M4:Oxidation (M):1000.00	sp|P54710|ATNG_HUMAN
AVTGAGAGEPSRPVC(+57.02)L	39.46	1540.77	16	-0.6	771.39	36.71	20100000	15933	Carbamidomethylation	C15:Carbamidomethylation:1000.00	sp|Q8WZ75|ROBO4_HUMAN
YAGVVQYSHSQMQE	39.45	1625.71	14	-1.1	813.864	34.43	1860000	14513			sp|P12109|CO6A1_HUMAN
YSITGQGADTPPVGVF	39.45	1607.78	16	-1.3	804.898	59.44	1120000	28355			sp|P12830|CADH1_HUMAN
VVEQM(+15.99)C(+57.02)ITQYER	39.44	1570.71	12	-1.1	786.362	34.08	3490000	14257	Oxidation (M); Carbamidomethylation	M5:Oxidation (M):1000.00;C6:Carbamidomethylation:1000.00	sp|P04156|PRIO_HUMAN
LAQAISDHYPVE	39.43	1341.66	12	-1.5	671.835	38.25	2970000	16661			sp|P24855|DNAS1_HUMAN
WVGTGASEAEKTGAQELL	39.43	1845.91	18	-0.7	923.962	48.88	2960000	22589			sp|P06396|GELS_HUMAN
YLQQC(+57.02)PFEDHVKLVNE	39.42	2017.96	16	-1.7	673.658	45.1	1890000	20564	Carbamidomethylation	C5:Carbamidomethylation:1000.00	sp|P02768|ALBU_HUMAN
AAQYDGKGVGLGP	39.42	1231.62	13	-1.1	616.816	33.88	6640000	14124			sp|P08123|CO1A2_HUMAN
IANVERVPFDAATL	39.41	1514.81	14	-0.9	758.411	53.81	1940000	25283			sp|P06396|GELS_HUMAN
SALEEYTKKLNTQ	39.41	1523.78	13	-1	508.935	38.05	3920000	16544			sp|P02647|APOA1_HUMAN
VVGQLKADEDPIMGF	39.4	1617.81	15	-0.5	809.91	56.74	1440000	26907			sp|P61970|NTF2_HUMAN
DDILASPPRLPEPQPYPGAPHH	39.39	2403.2	22	-2	601.805	47.94	12400000	21963			sp|P39060|COIA1_HUMAN
VYRPDQVSAVDSYY	39.37	1660.77	14	-1.3	831.393	44.05	1440000	19956			sp|P24855|DNAS1_HUMAN
PVDLSKWSGPLSLQE	39.36	1654.86	15	-1.5	828.434	59.63	2670000	28511			sp|P30086|PEBP1_HUMAN
GRPEAQPPPLSSEHKEPVAGDAVPGPKDGSAPEV	39.35	3401.69	34	-1.2	851.428	40.59	26700000	18011			sp|O15240|VGF_HUMAN
LDFNYHRQEGMEA	39.34	1608.7	13	-1.7	537.239	37.8	2430000	16402			sp|P14384|CBPM_HUMAN
PLISRETC(+57.02)NC(+57.02)L	39.34	1361.64	11	-1.1	681.828	37.85	712000	16466	Carbamidomethylation	C8:Carbamidomethylation:1000.00;C10:Carbamidomethylation:1000.00	sp|Q16651|PRSS8_HUMAN
TWARHGESGSM(+15.99)	39.33	1233.52	11	-1	412.18	14.49	984000	3295	Oxidation (M)	M11:Oxidation (M):1000.00	sp|P15151|PVR_HUMAN
VVKLFDSDPIT	39.33	1232.67	11	-1.1	617.339	50.15	1560000	23310			sp|P10909|CLUS_HUMAN
M(+15.99)RTEDLPKAVVF	39.31	1420.74	12	-1.7	474.586	44.47	7050000	20162	Oxidation (M)	M1:Oxidation (M):1000.00	sp|P08637|FCG3A_HUMAN, sp|O75015|FCG3B_HUMAN
LDRFTEDAKRLYGSEA	39.31	1869.92	16	-1	624.314	43.4	4710000	19645			sp|P01011|AACT_HUMAN
FLTPDC(+57.02)KSLWNGDTGEC(+57.02)TDNA	39.3	2400	21	-0.4	1201.01	50.5	232000	23492	Carbamidomethylation	C6:Carbamidomethylation:1000.00;C17:Carbamidomethylation:1000.00	sp|P01042|KNG1_HUMAN
EEKAVADTRDQADGSRASVDSGSSEEQGGSSRALVSTL	39.3	3851.8	38	-1.4	963.956	38.76	59300000	17150			sp|P01833|PIGR_HUMAN
AVTGAGAGEPSRPVC(+57.02)LLL	39.3	1766.93	18	-2.7	884.472	55.05	10200000	25895	Carbamidomethylation	C15:Carbamidomethylation:1000.00	sp|Q8WZ75|ROBO4_HUMAN
Q(-17.03)EEAQSWGHSSEQDGLRVPR	39.3	2278.04	20	-1	760.352	39.67	1670000	17553	Pyro-glu from Q	Q1:Pyro-glu from Q:1000.00	sp|Q86UX2|ITIH5_HUMAN
SGSVIDQSRVLN	39.29	1273.66	12	-0.1	637.838	34.48	43900000	14457			sp|P07911|UROM_HUMAN
IDQSRVLNLGPITR	39.29	1580.9	14	-1.4	527.973	44.65	2330000	20289			sp|P07911|UROM_HUMAN
AASLAGPHSIVGRA	39.28	1305.72	14	-1.4	436.245	31.62	8620000	12852			sp|P08294|SODE_HUMAN
REDFQIQPRDM(+15.99)VA	39.28	1619.77	13	-1.6	540.931	34.74	3700000	14602	Oxidation (M)	M11:Oxidation (M):1000.00	sp|Q8WZ75|ROBO4_HUMAN
YFIAGAAPTKEEL	39.28	1408.72	13	-1.1	705.368	46.39	1530000	21262			sp|O95445|APOM_HUMAN
LDGGDLSRFALL	39.28	1275.68	12	-0.8	638.848	63.35	6420000	30434			sp|P07911|UROM_HUMAN
YRITVDPTTDGPTKE	39.27	1691.84	15	-0.9	564.952	33.88	1100000	14149			sp|Q99715|COCA1_HUMAN
SIDWTKIEPSVNF	39.27	1534.77	13	-0.7	768.39	62.59	1320000	30054			sp|Q12907|LMAN2_HUMAN
FSVAITPDHLEPRL	39.27	1593.85	14	-0.9	532.291	53.66	4950000	25190			sp|P12109|CO6A1_HUMAN
MENGKIKVLNQEL	39.26	1514.81	13	-1.1	505.944	43.1	1140000	19402			sp|P05090|APOD_HUMAN
FVYRPDQVSAVDSY	39.25	1644.78	14	-0.6	823.396	45.38	2840000	20774			sp|P24855|DNAS1_HUMAN
PVTKSFNRGEC(+57.02)	39.23	1293.61	11	-1.2	432.211	18.77	1510000	5391	Carbamidomethylation	C11:Carbamidomethylation:1000.00	sp|P01834|IGKC_HUMAN, sp|P0DOX7|IGK_HUMAN
IAC(+57.02)C(+57.02)QTSLC(+57.02)NHD	39.23	1477.57	12	-0.9	739.794	24.87	626000	8732	Carbamidomethylation	C3:Carbamidomethylation:1000.00;C4:Carbamidomethylation:1000.00;C9:Carbamidomethylation:1000.00	sp|P0DP57|SLUR2_HUMAN
PGSSGTGGTATWKPGSS	39.22	1533.71	17	-0.8	767.86	27.58	1620000	10361			sp|P02671|FIBA_HUMAN
ISLSGDHC(+57.02)IIGRTL	39.22	1540.8	14	-1.6	514.607	45.88	771000	21019	Carbamidomethylation	C8:Carbamidomethylation:1000.00	sp|P00441|SODC_HUMAN
EETLTHTITKL	39.22	1284.69	11	-1	429.238	38.81	25300000	16988			sp|P01042|KNG1_HUMAN
EKLEMSKFQPTL	39.22	1449.75	12	-1.5	484.258	46.24	2530000	21199			sp|P05155|IC1_HUMAN
YVAAVYEHPSIL	39.21	1360.7	12	-1.5	681.357	49.9	1340000	23165			sp|P43251|BTD_HUMAN
FVHARTPHAEDM(+15.99)	39.21	1425.65	12	-0.5	476.222	19.52	5790000	5745	Oxidation (M)	M12:Oxidation (M):1000.00	sp|P55290|CAD13_HUMAN
DDILASPPRLPEPQPYPGAPHHS	39.21	2490.23	23	-1.3	623.564	47.54	11800000	21776			sp|P39060|COIA1_HUMAN
LSRQELFPFGPGQGDLE	39.2	1888.93	17	-1.4	630.65	59.82	10200000	28613			sp|P14543|NID1_HUMAN
TVDKSRWQQGNV	39.2	1416.71	12	-1.3	473.244	26.11	1960000	9530			sp|P0DOX5|IGG1_HUMAN, sp|P01857|IGHG1_HUMAN, sp|P01859|IGHG2_HUMAN
RAHGQESAIFNEVA	39.19	1527.74	14	-1.9	510.254	39.62	1320000	17472			sp|Q8WVN6|SCTM1_HUMAN
IVQILSRYDIAL	39.19	1402.82	12	-0.8	702.416	62.59	2200000	30074			sp|P24855|DNAS1_HUMAN
VAM(+15.99)TPRSEGSSVNL	39.19	1462.71	14	-1.4	732.361	30.86	3600000	12372	Oxidation (M)	M3:Oxidation (M):1000.00	sp|P00734|THRB_HUMAN
EKLEM(+15.99)SKFQPTL	39.19	1465.75	12	-1	489.59	38.15	6640000	16602	Oxidation (M)	M5:Oxidation (M):1000.00	sp|P05155|IC1_HUMAN
VM(+15.99)QDHFSRASSIIDEL	39.18	1862.88	16	-1.6	621.967	53.17	1220000	24980	Oxidation (M)	M2:Oxidation (M):1000.00	sp|P10909|CLUS_HUMAN
LSGVTEEAPLKL	39.18	1255.7	12	-1.5	628.857	47.98	1120000	22123			sp|P01009|A1AT_HUMAN
LVVGSPGPVPRLVL	39.18	1401.87	14	-1.2	701.942	60.05	419000	28730			sp|P32004|L1CAM_HUMAN
QVSHSFPHPLYD	39.18	1425.67	12	-1.5	476.229	38.43	4720000	16773			sp|P07288|KLK3_HUMAN
VIDQSRVLNLGPITR	39.18	1679.97	15	-1.5	560.996	46.19	3390000	21123			sp|P07911|UROM_HUMAN
MEKIAQSSLC(+57.02)N	39.17	1279.59	11	-1	640.802	29.01	610000	11300	Carbamidomethylation	C10:Carbamidomethylation:1000.00	sp|P11684|UTER_HUMAN
VVENGESSQGRFSVQM(+15.99)F	39.17	1915.87	17	0.1	958.944	44	845000	19937	Oxidation (M)	M16:Oxidation (M):1000.00	sp|P07911|UROM_HUMAN
VKVWAGTEEVDKAL	39.16	1543.82	14	-1.5	515.615	45.28	1350000	20688			sp|O60494|CUBN_HUMAN
IAVEWESN(+.98)GQPEN(+.98)NYKTTPPVL	39.16	2487.18	22	-1.7	830.066	55.42	7980000	26182	Deamidation (NQ)	N8:Deamidation (NQ):45.01;N13:Deamidation (NQ):30.46	sp|P0DOX5|IGG1_HUMAN, sp|P01861|IGHG4_HUMAN, sp|P01857|IGHG1_HUMAN
VKELDRDTVFAL	39.16	1404.76	12	-1.5	469.26	50	3410000	23230			sp|P01009|A1AT_HUMAN
FSLKVEPPQGIPGDDTALNG	39.14	2054.03	20	-0.3	1028.02	54.3	18300000	25627			sp|Q7Z5L0|VMO1_HUMAN
AVAGGARMPC(+57.02)AEL	39.14	1301.62	13	-1.1	651.817	39.81	643000	17605	Carbamidomethylation	C10:Carbamidomethylation:1000.00	sp|P18065|IBP2_HUMAN
FRTQTAPGGQGAPWAEELL	39.13	2028.01	19	-0.3	1015.01	60.66	2880000	29028			sp|Q8WZ75|ROBO4_HUMAN
AMLSLGTKADTHDEIL	39.13	1713.86	16	-1.4	572.293	48.68	1070000	22558			sp|P01009|A1AT_HUMAN
VFAPANALPARSEAA	39.12	1483.78	15	-1.5	742.895	40.46	24900000	17873			sp|Q96FE7|P3IP1_HUMAN
AQAISDHYPVEVM(+15.99)LK	39.12	1715.86	15	-0.9	572.958	41.76	839000	18716	Oxidation (M)	M13:Oxidation (M):1000.00	sp|P24855|DNAS1_HUMAN
LFPPKPKDTLM(+15.99)	39.12	1301.71	11	-1.4	434.908	34.23	109000000	14627	Oxidation (M)	M11:Oxidation (M):1000.00	sp|P01860|IGHG3_HUMAN, sp|P0DOX5|IGG1_HUMAN, sp|P01861|IGHG4_HUMAN, sp|P01857|IGHG1_HUMAN, sp|P01859|IGHG2_HUMAN
LRTHLAPYSDEL	39.11	1413.73	12	-1.1	472.248	40.11	954000	17750			sp|P02647|APOA1_HUMAN
PARSEAAAVQPVIGISQR	39.11	1849.02	18	-0.8	617.346	37.36	2020000	16112			sp|Q96FE7|P3IP1_HUMAN
YPGKIDVHWTRAGE	39.11	1627.81	14	-1.6	543.61	39.25	2180000	17278			sp|P25311|ZA2G_HUMAN
LAVSQVVHKAVLDV	39.1	1476.87	14	-1.2	493.295	53.07	2390000	24853			sp|P01011|AACT_HUMAN
IAGKYAQDFGL	39.1	1181.61	11	-1.3	591.811	48.53	2100000	22384			sp|P53634|CATC_HUMAN
VYRPDQVSAVDSY	39.1	1497.71	13	-1.2	749.861	38.2	3720000	16609			sp|P24855|DNAS1_HUMAN
LSRQELFPFGPGQGDL	39.09	1759.89	16	-0.8	880.951	61.81	3970000	29612			sp|P14543|NID1_HUMAN
FWDGRGEGLRL	39.09	1304.66	11	-1.2	435.894	48.83	7340000	22585			sp|Q14624|ITIH4_HUMAN
FAKPEATEVSPNKGTL	39.08	1687.88	16	-1.3	563.633	32.95	2200000	13585			sp|P50895|BCAM_HUMAN
LVC(+57.02)PVTRDHLGFQ	39.07	1540.78	13	-1.2	514.601	40.97	1330000	18231	Carbamidomethylation	C3:Carbamidomethylation:1000.00	sp|P22792|CPN2_HUMAN
YVVTITSYDE	39.07	1188.56	10	-1.2	595.284	48.03	398000	22159			sp|Q99715|COCA1_HUMAN
AAEIHNRHQEAKVPVA	39.07	1768.93	16	-1.7	590.651	28.76	1950000	11089			sp|P55287|CAD11_HUMAN
GSLPPPPAAPREPAIHSEGQW	39.07	2193.1	21	-1.3	732.039	43.45	9320000	19564			sp|P10253|LYAG_HUMAN
LRGAVVPDSALPFNF	39.05	1601.86	15	-1.1	801.935	63.76	5750000	30677			sp|P24855|DNAS1_HUMAN
LTGLGHRSDHYNC(+57.02)VSSGGQC(+57.02)L	39.05	2317.03	21	-1.4	580.265	34.43	1530000	14482	Carbamidomethylation	C13:Carbamidomethylation:1000.00;C20:Carbamidomethylation:1000.00	sp|P60022|DEFB1_HUMAN
SIGHPTLPYRDNL	39.05	1481.76	13	-1.6	494.927	40.64	3420000	18040			sp|O60494|CUBN_HUMAN
VSLGSPSGEVSHPR	39.04	1407.71	14	-1.2	470.244	26.5	4670000	9695			sp|P02765|FETUA_HUMAN
DLQVGQVELGGGPGAGSLQPLAL	39.03	2175.15	23	-0.3	1088.58	66.07	1260000	32009			sp|P01308|INS_HUMAN
YTLFHQAHVAGET	39.02	1472.7	13	-2.1	491.908	36.48	644000	15693			sp|P10253|LYAG_HUMAN
LAFPGHVFSRSLPEVPET	39.01	1982.03	18	-1.2	661.682	55.75	5840000	26272			sp|P98160|PGBM_HUMAN
AVLREDFQIQPRDMVA	39.01	1886.97	16	-1.3	629.995	49.36	2260000	22844			sp|Q8WZ75|ROBO4_HUMAN
FIFPPSDEQLKSGTA	38.99	1635.81	15	-1.4	818.913	51.78	60100000	23147			sp|P01834|IGKC_HUMAN, sp|P0DOX7|IGK_HUMAN
LQQC(+57.02)PFEDHVKL	38.98	1512.74	12	-1.3	505.253	42.8	8460000	19210	Carbamidomethylation	C4:Carbamidomethylation:1000.00	sp|P02768|ALBU_HUMAN
VKPLQVEPPEPVVA	38.98	1500.86	14	-1.2	751.434	45.33	11500000	20563			sp|Q13477|MADCA_HUMAN
LSSHIANVERVPFDAATL	38.98	1939.02	18	-1	647.345	52.92	1310000	24823			sp|P06396|GELS_HUMAN
IELSTKLHLPADDVVS	38.96	1735.94	16	-1.6	579.652	50.05	2700000	23235			sp|O15240|VGF_HUMAN
ASTPHPPGARGTSQLHGMDL	38.95	2028.98	20	-1.2	508.252	37.58	569000	16300			sp|Q16769|QPCT_HUMAN
NAPSDWDSRGKDSYETSQL	38.94	2154.95	19	-1	719.322	37.85	2510000	16435			sp|P10451|OSTP_HUMAN
IFPPSDEQLKSGTA	38.93	1488.75	14	-0.8	745.38	38.49	193000000	17148			sp|P01834|IGKC_HUMAN, sp|P0DOX7|IGK_HUMAN
SDQLAQAISDHYPVE	38.93	1671.77	15	-2.6	836.892	49.67	870000	23055			sp|P24855|DNAS1_HUMAN
VDISQDNALRDEM(+15.99)RA	38.93	1747.82	15	-1.4	583.612	32.49	2000000	13318	Oxidation (M)	M13:Oxidation (M):1000.00	sp|Q9H299|SH3L3_HUMAN
IEKTNEERKTLLSNL	38.93	1786.98	15	-1.7	447.751	44.47	4260000	20226			sp|P10909|CLUS_HUMAN
GLKSVPKEISPDTTL	38.92	1583.88	15	-1.2	528.966	40.16	1510000	17799			sp|P21810|PGS1_HUMAN
GQLGITKVFSNG	38.92	1219.66	12	-1.6	610.834	46.64	1290000	21408			sp|P01009|A1AT_HUMAN
HSGSSVPAAAGSSVVSE	38.92	1527.72	17	-1	764.865	28.68	790000	11094			sp|Q9BRK3|MXRA8_HUMAN
AVLREDFQIQPRDM	38.91	1716.86	14	-1.5	573.294	45.99	1040000	21071			sp|Q8WZ75|ROBO4_HUMAN
VTVSSASPTSPKVFPLS	38.9	1702.91	17	-0.7	852.464	48.18	482000	22247			sp|P0DOX2|IGA2_HUMAN
YWC(+57.02)DAKQSVIEM(+15.99)	38.89	1544.66	12	-1	773.338	38.56	1700000	16838	Carbamidomethylation; Oxidation (M)	C3:Carbamidomethylation:1000.00;M12:Oxidation (M):1000.00	sp|P01133|EGF_HUMAN
NKFTETNPQVYYQ	38.88	1630.76	13	-1	816.388	38.25	594000	16665			sp|P98164|LRP2_HUMAN
VAAVTGAGAGEPSRPVC(+57.02)L	38.87	1710.87	18	-1	856.443	39.71	744000	17568	Carbamidomethylation	C17:Carbamidomethylation:1000.00	sp|Q8WZ75|ROBO4_HUMAN
TLFGDKLC(+57.02)TVAT	38.86	1324.67	12	-1	663.341	47.39	3120000	21800	Carbamidomethylation	C8:Carbamidomethylation:1000.00	sp|P02768|ALBU_HUMAN
VVINQLRLSDAGQY	38.85	1574.84	14	-0.9	788.427	49.03	311000	22742			sp|P01833|PIGR_HUMAN
AQLTARLEDLENQLANQ	38.83	1925.98	17	-1.4	963.996	59.54	2920000	28438			sp|O95460|MATN4_HUMAN
FLRPGDDSSHDLM(+15.99)L	38.82	1617.75	14	-0.9	540.255	44.74	1750000	20369	Oxidation (M)	M13:Oxidation (M):1000.00	sp|P07288|KLK3_HUMAN
VTQISSTNHPVKVGLSDA	38.82	1851.97	18	-1.6	618.329	34.13	972000	14311			sp|Q6UX71|PXDC2_HUMAN
FVHARTPHAEDMAE	38.81	1609.73	14	-1	537.584	26.94	1590000	9960			sp|P55290|CAD13_HUMAN
VAYTQDGVM(+15.99)HPRTTFL	38.8	1850.9	16	-1.3	617.973	41.15	2780000	18329	Oxidation (M)	M9:Oxidation (M):1000.00	sp|Q96RW7|HMCN1_HUMAN
WQADTQVTSGVVTFTL	38.8	1751.87	16	-0.7	876.943	65.17	613000	31495			sp|Q9UNN8|EPCR_HUMAN
EEKAVADTRDQADGSRASVDSGSSEEQGGSSRALVSTLVPL	38.76	4161.01	41	0.4	833.209	84.56	2160000	38667			sp|P01833|PIGR_HUMAN
VVKPIDFETNRM(+15.99)	38.75	1463.74	12	-1.4	488.921	34.79	1350000	14743	Oxidation (M)	M12:Oxidation (M):1000.00	sp|P19022|CADH2_HUMAN
TKSPIFGPEEVN	38.75	1316.66	12	-1.4	659.337	40.46	1600000	17883			sp|P01833|PIGR_HUMAN
LRVAPEEHPVL	38.75	1258.7	11	-1	420.575	37	6400000	15932			sp|A5A3E0|POTEF_HUMAN, sp|P60709|ACTB_HUMAN, sp|P63261|ACTG_HUMAN
M(+15.99)VDEEQTVPFALRDENLKG	38.74	2206.06	19	-0.6	736.359	46.5	0	21330	Oxidation (M)	M1:Oxidation (M):1000.00	sp|Q96RW7|HMCN1_HUMAN
LKITGTMPPLPLEATG	38.74	1637.91	16	-0.5	819.96	57.99	9550000	27540			sp|P08571|CD14_HUMAN
VVLQWFTENSK	38.74	1349.7	11	-1.4	675.855	55.96	7750000	26441			sp|P15144|AMPN_HUMAN
YEYLRQSVGNE	38.74	1356.63	11	-1.5	679.322	34.08	1170000	14289			sp|P05452|TETN_HUMAN
FILPDKGKM(+15.99)NTVI	38.73	1490.82	13	-0.9	497.946	43.35	1380000	19567	Oxidation (M)	M9:Oxidation (M):1000.00	sp|P08185|CBG_HUMAN
DQLAAGGLRFTDF	38.73	1409.69	13	-1.4	705.853	60.3	1230000	28830			sp|P15289|ARSA_HUMAN
VTPARDGPC(+57.02)GTVL	38.73	1341.67	13	-1.8	671.842	34.69	5100000	14561	Carbamidomethylation	C9:Carbamidomethylation:1000.00	sp|P07911|UROM_HUMAN
MQQKLVDQNIFSF	38.72	1596.8	13	-1.2	799.405	60.75	925000	29084			sp|P07339|CATD_HUMAN
LSIYDERGARQLG	38.72	1476.77	13	-1	493.263	36.71	2720000	15791			sp|P25940|CO5A3_HUMAN
PKWVGDLPN(+.98)GRVC(+57.02)P	38.72	1594.79	14	-1.3	532.604	44.43	3370000	20155	Deamidation (NQ); Carbamidomethylation	N9:Deamidation (NQ):1000.00;C13:Carbamidomethylation:1000.00	sp|Q96DR8|MUCL1_HUMAN
LRTHLAPYSDE	38.72	1300.64	11	-1.2	651.327	29.11	800000	11364			sp|P02647|APOA1_HUMAN
VIKGARDSHAGL	38.71	1222.68	12	-0.9	408.566	19.65	16300000	6071			sp|Q8WVN6|SCTM1_HUMAN
FVTFPQGSRSVD	38.71	1338.66	12	-0.4	670.335	40.69	1990000	18078			sp|P15151|PVR_HUMAN
VSEDPINDGEWHRVTAL	38.7	1936.93	17	-1.5	646.649	50.65	1270000	23555			sp|P98160|PGBM_HUMAN
FVDNHDNQRGHGAGGASIL	38.7	1963.92	19	-2.2	655.648	31	1600000	12448			sp|P04745|AMY1_HUMAN, sp|P19961|AMY2B_HUMAN, sp|P04746|AMYP_HUMAN
AC(+57.02)DDYRLC(+57.02)ERY	38.7	1519.62	11	-2	507.546	33.14	3390000	13752	Carbamidomethylation	C2:Carbamidomethylation:1000.00;C8:Carbamidomethylation:1000.00	sp|P08493|MGP_HUMAN
LTGPTSPIANIQSDIGASENSDGDM(+15.99)	38.7	2505.12	25	-2.1	836.045	56.64	1060000	26843	Oxidation (M)	M25:Oxidation (M):1000.00	sp|P0DJD9|PEPA5_HUMAN, sp|P0DJD8|PEPA3_HUMAN, sp|P0DJD7|PEPA4_HUMAN
LRILAGPAGDSNV	38.7	1281.7	13	-1.3	641.859	43.3	464000	19579			sp|P04275|VWF_HUMAN
SVAIEVDGRVYHVGLGD	38.7	1784.91	17	-1.5	595.975	60.46	953000	28907			sp|Q8IWU5|SULF2_HUMAN
SVIDQSRVLNLGPITR	38.67	1767	16	-1.4	884.506	49.72	1750000	23072			sp|P07911|UROM_HUMAN
M(+15.99)QQKLVDQNIFSF	38.66	1612.79	13	-1.2	807.402	59.3	3730000	28272	Oxidation (M)	M1:Oxidation (M):1000.00	sp|P07339|CATD_HUMAN
TARLEDLENQLANQK	38.66	1741.9	15	-1.5	581.638	44.38	315000	20138			sp|O95460|MATN4_HUMAN
LSDPEQGVEVTGQYEREKAGFS	38.66	2425.14	22	-0.9	809.386	42.6	1660000	19144			sp|Q14624|ITIH4_HUMAN
AGLEQVPKGLPAKL	38.66	1419.84	14	-1.1	474.288	45.24	4060000	20644			sp|P08571|CD14_HUMAN
YVVSIVALNGREESPLL	38.66	1858.02	17	-0.5	930.017	62.7	628000	30116			sp|P02751|FINC_HUMAN
RVTTVASHTSDSDVPSGVTEV	38.65	2143.04	21	-0.8	715.353	34.23	1240000	14379			sp|P10909|CLUS_HUMAN
LTVPFEKHSTL	38.64	1270.69	11	-1.3	424.571	42.05	3680000	18821			sp|O95336|6PGL_HUMAN
PVSLSQGQPSRQ	38.64	1282.66	12	-0.9	642.338	23.6	41100000	8176			sp|Q16819|MEP1A_HUMAN
GLSMDGGGSPKGDVDP	38.63	1487.66	16	-1.2	744.835	33.49	1430000	13937			sp|P54710|ATNG_HUMAN
FQDKRVSWSL	38.63	1264.66	10	-1.7	422.559	44.34	2320000	20125			sp|Q08380|LG3BP_HUMAN
AQVKGLSTQGGNVG	38.63	1314.69	14	-1.7	658.351	25.75	742000	9306			sp|P07306|ASGR1_HUMAN
LVLHGLELGHSGL	38.62	1343.76	13	-1.2	448.925	51.83	1120000	24232			sp|P26992|CNTFR_HUMAN
AQYLQQC(+57.02)PFEDHVKLVNEVTE	38.61	2546.21	21	-0.7	849.744	51.24	14700000	23837	Carbamidomethylation	C7:Carbamidomethylation:1000.00	sp|P02768|ALBU_HUMAN
VQVFAPAN(+.98)ALPARSEA	38.61	1640.85	16	-0.9	821.433	44	15300000	19868	Deamidation (NQ)	N8:Deamidation (NQ):112.31	sp|Q96FE7|P3IP1_HUMAN
DKIQSSHNFQL	38.6	1315.65	11	-1.3	439.557	37	832000	15961			sp|Q8NBJ4|GOLM1_HUMAN
Q(-17.03)QATEHRLKPWLVG	38.59	1644.87	14	-0.8	549.298	44.74	7040000	20392	Pyro-glu from Q	Q1:Pyro-glu from Q:1000.00	sp|O75264|SIM24_HUMAN
YKTTPPM(+15.99)LDSDGSF	38.59	1573.7	14	-0.2	787.856	42.15	4240000	18720	Oxidation (M)	M7:Oxidation (M):1000.00	sp|P01859|IGHG2_HUMAN
VAITPDHLEPRLSI	38.58	1559.87	14	-1.6	520.962	50.8	806000	23633			sp|P12109|CO6A1_HUMAN
GSVIDQSRVLNLGPITR	38.58	1824.02	17	-1.9	609.013	49.67	2070000	23047			sp|P07911|UROM_HUMAN
AVFHQTQGPSYSESKRLEFVA	38.57	2380.18	21	-1.5	596.052	45.78	618000	20977			sp|P15151|PVR_HUMAN
LLLQPPARGHAHDGQAL	38.55	1792.97	17	-1	598.663	37.9	3670000	16517			sp|Q8WZ75|ROBO4_HUMAN
LLRLTEPADTITD	38.55	1456.78	13	-1.2	729.395	46.49	5190000	21271			sp|P06870|KLK1_HUMAN
ALKAQLDSADIPKA	38.54	1439.8	14	-1.5	480.939	37.85	1080000	16430			sp|O43692|PI15_HUMAN
SC(+57.02)VAC(+57.02)SRFPNF	38.54	1343.58	11	-1.1	672.794	46.73	2400000	21467	Carbamidomethylation	C2:Carbamidomethylation:1000.00;C5:Carbamidomethylation:1000.00	sp|O95998|I18BP_HUMAN
LRQLGPQPQDIIYYED	38.54	1946.97	16	-1.7	974.492	52.63	294000	24658			sp|P09564|CD7_HUMAN
PGLKM(+15.99)TMDKTGLLL	38.54	1532.83	14	-1.3	511.95	49.37	4010000	22970	Oxidation (M)	M5:Oxidation (M):0.00	sp|Q14624|ITIH4_HUMAN
YVKLYDGDSENANL	38.53	1599.74	14	-0.5	800.878	42	545000	18878			sp|O60494|CUBN_HUMAN
NLIWQLTDTKQ	38.52	1358.72	11	-1.9	680.366	55.05	483000	26011			sp|Q5ZPR3|CD276_HUMAN
VNYPAKPTLY	38.52	1164.62	10	-0.1	583.316	39.1	4290000	17134			sp|P02749|APOH_HUMAN
WLNPDPSQKQNL	38.51	1438.72	12	-0.6	720.367	41.18	66400000	18276			sp|P10451|OSTP_HUMAN
SAPQHWSC(+57.02)PEGTL	38.51	1468.64	13	-0.7	735.327	39.54	59000000	17330	Carbamidomethylation	C8:Carbamidomethylation:1000.00	sp|P01133|EGF_HUMAN
LTAGRTDPAHDVRVAV	38.51	1676.9	16	-1.6	559.972	33.93	1900000	14184			sp|P12109|CO6A1_HUMAN
SVEEEGVRRALDF	38.5	1505.75	13	-1.4	502.922	47.09	10000000	21594			sp|P01034|CYTC_HUMAN
YGGC(+57.02)MGNGNNF	38.5	1189.43	11	-1.1	595.721	37.62	5500000	16280	Carbamidomethylation	C4:Carbamidomethylation:1000.00	sp|P02760|AMBP_HUMAN
ITYGTPFAARGADF	38.49	1485.73	14	-0.8	743.869	51.24	658000	23890			sp|P07204|TRBM_HUMAN
ALNIRVGGTGM	38.48	1087.58	11	-1.4	544.797	42.71	5570000	19174			sp|P07911|UROM_HUMAN
ALNIRVGGTGM(+15.99)	38.48	1103.58	11	-1	552.795	35.14	11700000	14830	Oxidation (M)	M11:Oxidation (M):1000.00	sp|P07911|UROM_HUMAN
LVYKERVGEYSL	38.47	1454.78	12	-0.7	728.395	41.85	366000	18788			sp|P02743|SAMP_HUMAN
FEIHTNPQTNEGM(+15.99)L	38.47	1645.74	14	-1.1	823.877	40.84	1690000	18159	Oxidation (M)	M13:Oxidation (M):1000.00	sp|P55290|CAD13_HUMAN
GQQQPFPPQQPYPQPQPFPSQQP	38.46	2645.27	23	-0.3	882.762	53.09	28500000	25859			sp|P04722|GDA2_WHEAT, sp|P04721|GDA1_WHEAT, sp|P18573|GDA9_WHEAT, tr|K7XRA1|K7XRA1_WHEAT, tr|J7HT09|J7HT09_WHEAT, tr|A0A0K2QJX7|A0A0K2QJX7_WHEAT, tr|A7LHC8|A7LHC8_9POAL, tr|A0A0K2QJT3|A0A0K2QJT3_WHEAT, tr|A0A0E3Z7F7|A0A0E3Z7F7_WHEAT, tr|A0A1K0JNE4|A0A1K0JNE4_WHEAT, tr|A0A0E3UQV1|A0A0E3UQV1_WHEAT, tr|A0A0K2QJ92|A0A0K2QJ92_WHEAT, tr|A0A060N3B9|A0A060N3B9_WHEAT, tr|J7HZV4|J7HZV4_WHEAT, tr|K7X1F5|K7X…
TWEGQQFQGKAAI	38.46	1462.72	13	-1.4	732.366	42.7	793000	19217			sp|P61970|NTF2_HUMAN
FQTPSYTQPYQGSSV	38.46	1688.77	15	-0.5	845.391	45.68	817000	20942			sp|P07911|UROM_HUMAN
TVVHQDWLNGKE	38.44	1424.7	12	-0.7	713.359	35.39	673000	15036			sp|P01859|IGHG2_HUMAN
QQC(+57.02)PFEDHVKL	38.44	1399.66	11	-1.4	467.558	40.05	814000	17775	Carbamidomethylation	C3:Carbamidomethylation:1000.00	sp|P02768|ALBU_HUMAN
LFPPKPKDTLM	38.43	1285.71	11	-1.2	429.577	40.69	21500000	18279			sp|P01860|IGHG3_HUMAN, sp|P0DOX5|IGG1_HUMAN, sp|P01861|IGHG4_HUMAN, sp|P01857|IGHG1_HUMAN, sp|P01859|IGHG2_HUMAN
NGAYKAIPVAQDLNA	38.42	1543.8	15	-0.7	772.906	43.79	2260000	19795			sp|P10451|OSTP_HUMAN
VRLPTGYY	38.41	967.513	8	-1	484.763	42.4	5140000	19010			sp|Q12907|LMAN2_HUMAN
SGSVIDQSRVLN(+.98)LGPIT	38.4	1755.94	17	-1	878.975	56.54	2240000	26827	Deamidation (NQ)	N12:Deamidation (NQ):95.62	sp|P07911|UROM_HUMAN
REDFQIQPRDMVA	38.39	1603.78	13	-1.2	802.895	42.7	2450000	19206			sp|Q8WZ75|ROBO4_HUMAN
LDLSDNPGLGERGLM(+15.99)A	38.39	1672.81	16	-1.2	837.411	47.34	2190000	21758	Oxidation (M)	M15:Oxidation (M):1000.00	sp|P08571|CD14_HUMAN
SSLPFQKIQHSIT	38.38	1484.8	13	-2.9	495.939	44.42	2890000	20036			sp|P61970|NTF2_HUMAN
LKNGERIEKVEHSDL	38.37	1765.93	15	-0.8	589.651	36.95	613000	15935			sp|P61769|B2MG_HUMAN
FDVTRGC(+57.02)HESC(+57.02)L	38.37	1479.62	12	-1.6	494.214	33.68	1280000	14091	Carbamidomethylation	C7:Carbamidomethylation:1000.00;C11:Carbamidomethylation:1000.00	sp|O14773|TPP1_HUMAN
FEELKSRLDTL	38.36	1349.72	11	-1.4	450.913	43.79	1140000	19846			sp|P05452|TETN_HUMAN
YTLPPSREEM(+15.99)TKNQVSL	38.36	2007.99	17	-1	670.338	36.76	4460000	15769	Oxidation (M)	M10:Oxidation (M):1000.00	sp|P01860|IGHG3_HUMAN, sp|P01859|IGHG2_HUMAN
LQLSTSLPSQYITGL	38.36	1619.88	15	-1.1	810.945	64.79	1650000	31277			sp|P10253|LYAG_HUMAN
LGVKLSGVQDGHQDISLL	38.34	1878.02	18	-1.7	627.013	53.6	1850000	25192			sp|P39060|COIA1_HUMAN
QLTTGNGLFLSEGLKL	38.34	1689.93	16	-1.2	845.971	63.54	338000	30573			sp|P01009|A1AT_HUMAN
GQQQPFPPQQPYPQPQPFPS	38.33	2292.1	20	-1.2	765.038	51.58	36800000	24978			sp|P04722|GDA2_WHEAT, sp|P04721|GDA1_WHEAT, sp|P18573|GDA9_WHEAT, sp|P02863|GDA0_WHEAT, tr|K7XRA1|K7XRA1_WHEAT, tr|J7HT09|J7HT09_WHEAT, tr|A0A0K2QJX7|A0A0K2QJX7_WHEAT, tr|A7LHC8|A7LHC8_9POAL, tr|A0A0K2QJT3|A0A0K2QJT3_WHEAT, tr|A0A0E3Z7F7|A0A0E3Z7F7_WHEAT, tr|A0A1K0JNE4|A0A1K0JNE4_WHEAT, tr|A0A0E3UQV1|A0A0E3UQV1_WHEAT, tr|A0A0K2QJ92|A0A0K2QJ92_WHEAT, tr|A0A060N3B9|A0A060N3B9_WHEAT, tr|J7HZV4|J7HZV…
WVGPPNDNGVTKE	38.33	1411.67	13	-1.5	706.843	33.45	6680000	13844			sp|P04745|AMY1_HUMAN
LARLGAPAVPAWSAAQGDVAA	38.32	1991.06	21	-0.7	996.536	52.8	306000	24768			sp|O75900|MMP23_HUMAN
VADTRDQADGSRASVDSGSSEEQGGSSRALVSTL	38.3	3394.58	34	-0.4	849.653	37.67	4300000	16372			sp|P01833|PIGR_HUMAN
DEAGSEADHEGTHSTK	38.3	1669.68	16	-0.9	557.567	11.46	130000	2153			sp|P02671|FIBA_HUMAN
LTLQGLKPDTAYDL	38.29	1546.82	14	-1	774.419	55.46	684000	26223			sp|Q13332|PTPRS_HUMAN
IC(+57.02)VGC(+57.02)PRDIPTNSPEL	38.28	1826.87	16	-1.3	914.439	45.68	6570000	20906	Carbamidomethylation	C2:Carbamidomethylation:1000.00;C5:Carbamidomethylation:1000.00	sp|P01042|KNG1_HUMAN
AAVLRSAALAPTSDLAGDAL	38.28	1882.02	20	-1.3	942.014	53.12	937000	24913			sp|Q6P531|GGT6_HUMAN
TALQPMVSALNIR	38.28	1412.78	13	-1.1	707.397	54.6	995000	25719			sp|P07911|UROM_HUMAN
VALTKGGEARGEL	38.28	1299.71	13	-1.5	434.245	27.87	4550000	10563			sp|P10253|LYAG_HUMAN
WLNPDPSQKQNLL	38.27	1551.8	13	-1.3	776.909	50.01	4280000	23184			sp|P10451|OSTP_HUMAN
ITPVLQAGKAEVTGYFPLGT	38.27	2061.11	20	-2.7	1031.56	60.96	519000	29178			sp|P10253|LYAG_HUMAN
LDIYGITRDQAGE	38.26	1449.71	13	-1.4	725.861	47.64	2260000	21921			sp|Q7Z3B1|NEGR1_HUMAN
VDISQDNALRDEMRA	38.26	1731.82	15	-1.4	578.28	40.64	1360000	18068			sp|Q9H299|SH3L3_HUMAN
FQTPSYTQPYQGSSVT	38.25	1789.82	16	-2	597.611	44.34	176000000	20156			sp|P07911|UROM_HUMAN
FRLSPGLGC(+57.02)TD	38.24	1221.58	11	-1.3	611.797	43.74	15200000	19756	Carbamidomethylation	C9:Carbamidomethylation:1000.00	sp|P07911|UROM_HUMAN
YQLEKVLPSLGISNV	38.22	1658.92	15	-1.2	830.468	61.86	887000	29646			sp|P05154|IPSP_HUMAN
LVIVGGKDIQGSL	38.21	1297.76	13	-1.3	649.887	48.83	2320000	22545			sp|P55290|CAD13_HUMAN
ATKTVGSDTFYS	38.21	1275.6	12	-1.1	638.806	32.11	1560000	13112			sp|P01042|KNG1_HUMAN
LVQGSPELKTAEIEPK	38.2	1737.95	16	-2.2	580.323	34.94	473000	14804			sp|P50895|BCAM_HUMAN
FQTPSYTQPYQGSS	38.2	1589.7	14	-0.4	795.857	41.63	169000000	18313			sp|P07911|UROM_HUMAN
PAPAPAPAPAPAPAKP	38.2	1419.79	16	-1.3	710.9	28.03	1550000	10573			sp|P05976|MYL1_HUMAN
LTIGSKLQDAEI	38.19	1286.71	12	-1.7	644.36	46.54	1180000	21378			sp|P06703|S10A6_HUMAN
VTWVRVDDEMPQHAVL	38.18	1893.94	16	-1.6	632.32	52.79	537000	24774			sp|Q9BY67|CADM1_HUMAN
FAIVPLHAAPGDAVAEIDAL	38.18	1989.06	20	-0.1	995.536	64.69	5420000	31206			sp|P24855|DNAS1_HUMAN
VKWIEDTIAENS	38.18	1403.69	12	-1.5	702.853	47.89	0	22069			sp|P06870|KLK1_HUMAN
EGRPSAYNFDNSPVLQE	38.17	1921.88	17	-1.7	961.946	45.78	702000	20998			sp|P11047|LAMC1_HUMAN
WGSPAASDDGRRTL	38.17	1487.71	14	-1.5	496.91	31.42	1970000	12778			sp|Q14624|ITIH4_HUMAN
SVM(+15.99)GSTSVPLSSPLKVDL	38.16	1831.96	18	-0.9	916.986	56.1	814000	26586	Oxidation (M)	M3:Oxidation (M):1000.00	sp|P17900|SAP3_HUMAN
VLLGAGENTKTNL	38.15	1328.73	13	-1.4	665.371	38.81	1000000	17012			sp|P05155|IC1_HUMAN
LARELPAAVAPAGPASL	38.15	1602.91	17	-1.3	802.461	48.28	2180000	22314			sp|O95336|6PGL_HUMAN
LEVRTSTASGL	38.15	1132.61	11	-1.2	567.311	33.79	24200000	14051			sp|P98160|PGBM_HUMAN
GITKVFSNGADL	38.14	1220.64	12	-1.4	611.326	45.63	2240000	20826			sp|P01009|A1AT_HUMAN
VTGYGGFPAYSFGPGAN	38.14	1660.75	17	-1.5	831.382	59.16	1650000	28194			sp|P39059|COFA1_HUMAN
VFRHGDRSPIDT	38.14	1398.7	12	-1.2	467.24	25.82	987000	9326			sp|P15309|PPAP_HUMAN
PPSDEQLKSGTAS	38.13	1315.63	13	-5.9	658.816	39.06	0	17144			sp|P01834|IGKC_HUMAN, sp|P0DOX7|IGK_HUMAN
LRLTEPADTITDA	38.13	1414.73	13	-0.6	708.372	43.55	91600000	19587			sp|P06870|KLK1_HUMAN
FWTDTGINPRIES	38.13	1534.74	13	-1.4	768.377	49.32	706000	22885			sp|P01133|EGF_HUMAN
LVKELDRDTVF	38.13	1333.72	11	-0.5	445.582	41.9	7360000	18842			sp|P01009|A1AT_HUMAN
AALC(+57.02)PHKFPAIQNL	38.11	1578.83	14	-1.1	527.285	48.88	4700000	22643	Carbamidomethylation	C4:Carbamidomethylation:1000.00	sp|P08571|CD14_HUMAN
YAC(+57.02)DTDLRGW	38.1	1255.53	10	-1.5	628.771	44.19	196000	20055	Carbamidomethylation	C3:Carbamidomethylation:1000.00	sp|P07911|UROM_HUMAN
FVKVWAGTEE	38.1	1164.58	10	-0.8	583.298	41.9	1380000	18766			sp|O60494|CUBN_HUMAN
SGGC(+57.02)FWDN(+.98)GHL	38.1	1249.48	11	-1.4	625.747	50.7	18900000	23608	Carbamidomethylation; Deamidation (NQ)	C4:Carbamidomethylation:1000.00;N8:Deamidation (NQ):1000.00	sp|Q96FE7|P3IP1_HUMAN
LSAPQHWSC(+57.02)PEGTL	38.1	1581.72	14	-1.6	791.868	44.98	988000	20432	Carbamidomethylation	C9:Carbamidomethylation:1000.00	sp|P01133|EGF_HUMAN
PYFKVNSDGGLVA	38.09	1365.69	13	-1.6	683.853	46.94	1030000	21573			sp|P55290|CAD13_HUMAN
AYKAIPVAQDL	38.09	1187.65	11	-1.5	594.834	45.05	5200000	20503			sp|P10451|OSTP_HUMAN
VAITPDHLEPRL	38.09	1359.75	12	-1.8	454.257	43.94	3830000	19869			sp|P12109|CO6A1_HUMAN
PSDWDSRGKDSYETSQL	38.09	1969.87	17	-1	657.628	36.66	1270000	15768			sp|P10451|OSTP_HUMAN
LTQVKESLSSY	38.08	1253.65	11	-1	627.832	36	4920000	15328			sp|P02655|APOC2_HUMAN
LLDGSEGVRSGFPLLKE	38.08	1815.97	17	-0.7	606.331	52.92	839000	24829			sp|P12111|CO6A3_HUMAN
VSWVPPPAENHNGIIRGYQV	38.08	2232.14	20	-1.5	745.054	50.45	1760000	23426			sp|Q8WZ75|ROBO4_HUMAN
WVAPGPSTGSGRAGLEAAGDEL	38.07	2097.01	22	-0.8	700.011	48.98	8450000	22611			sp|Q68CJ9|CR3L3_HUMAN
AEAITSVNSLGSKQAL	38.06	1587.85	16	-1.7	794.929	42.3	296000	19027			sp|O94919|ENDD1_HUMAN
VSVQPNFQQDKF	38.06	1435.71	12	-1.7	718.861	43.45	894000	19602			sp|P41222|PTGDS_HUMAN
GSQPVGGQAHM(+15.99)VL	38.04	1295.63	13	-1.6	648.821	30.05	10400000	11817	Oxidation (M)	M11:Oxidation (M):1000.00	sp|P22891|PROZ_HUMAN
WGKVNVDEVGGEALGRL	38.02	1797.94	17	-1.5	600.319	54.45	359000	25649			sp|P68871|HBB_HUMAN
DPFNPFELTNHAVL	38.02	1612.79	14	-0.2	807.401	65.56	793000	31729			sp|P53634|CATC_HUMAN
EVQVFAPANALPARS	38.01	1568.83	15	-0.3	785.423	46.3	0	21227			sp|Q96FE7|P3IP1_HUMAN
VERVPFDAATLHTSTAM(+15.99)	38.01	1860.9	17	-0.6	621.308	41.06	894000	18283	Oxidation (M)	M17:Oxidation (M):1000.00	sp|P06396|GELS_HUMAN
VATLRETYGEM	38.01	1268.61	11	-1.2	635.31	38.71	1440000	16960			sp|P02768|ALBU_HUMAN
DGVSGGEGKGGSDGGGSHRKEGEEADAPGVIPGIVG	38.01	3290.54	36	-0.6	823.642	47.69	18200000	21986			sp|P14209|CD99_HUMAN
TSVTDLPNAFDGPIT	38.01	1546.75	15	-1.7	774.382	58.82	2090000	27975			sp|P16070|CD44_HUMAN
VQYKTQVVAGTN	38	1306.69	12	-1.1	654.351	25.89	1060000	9372			sp|P01040|CYTA_HUMAN
TC(+57.02)LVKGFYPSD	38	1285.6	11	-1.5	643.807	44.5	14200000	20169	Carbamidomethylation	C2:Carbamidomethylation:1000.00	sp|P01860|IGHG3_HUMAN, sp|P0DOX5|IGG1_HUMAN, sp|P01861|IGHG4_HUMAN, sp|P01857|IGHG1_HUMAN, sp|P01859|IGHG2_HUMAN
TWLNPDPSQKQNL	38	1539.77	13	-1.7	770.89	44.93	97700000	20334			sp|P10451|OSTP_HUMAN
LRLTEPADTITD	37.98	1343.69	12	-0.6	672.854	41.15	56100000	18245			sp|P06870|KLK1_HUMAN
PKLSITGTYDL	37.98	1206.65	11	-1.1	604.331	49.9	1200000	23183			sp|P01009|A1AT_HUMAN
AVALTKGGEARGEL	37.97	1370.75	14	-0.8	457.924	29.53	15700000	11642			sp|P10253|LYAG_HUMAN
FVLSANLHGGAL	37.96	1197.65	12	-1.1	599.832	52.13	3800000	24372			sp|P14384|CBPM_HUMAN
YAEYHFRVGSEAEG	37.96	1613.71	14	-0.7	538.91	36.71	328000	15792			sp|P02671|FIBA_HUMAN
LTIGSKLQDAEIARL	37.95	1626.93	15	-1.3	543.317	51.04	707000	23800			sp|P06703|S10A6_HUMAN
YTQDGVM(+15.99)HPRTTFL	37.93	1680.79	14	-1.5	561.271	38.15	1320000	16633	Oxidation (M)	M7:Oxidation (M):1000.00	sp|Q96RW7|HMCN1_HUMAN
VLREDFQIQPRDM(+15.99)VA	37.92	1831.92	15	-1.6	611.648	40.74	533000	18129	Oxidation (M)	M13:Oxidation (M):1000.00	sp|Q8WZ75|ROBO4_HUMAN
VTLSGEDIYTAGK	37.91	1352.68	13	-1.2	677.348	39.91	862000	17650			sp|P08582|TRFM_HUMAN
NVFAKPEATEVSPNKGTL	37.91	1900.99	18	-1.5	634.669	37.95	505000	16519			sp|P50895|BCAM_HUMAN
GSVIDQSRVLNLGPIT	37.9	1667.92	16	-1.6	556.98	55.13	20800000	26005			sp|P07911|UROM_HUMAN
PTM(+15.99)AQMEKALSIG	37.9	1391.68	13	-1.2	696.846	46.99	1970000	21580	Oxidation (M)	M3:Oxidation (M):91.37	sp|P16070|CD44_HUMAN
FSHAVSSNGNAVEDPM(+15.99)EIL	37.88	2031.92	19	-0.7	1016.97	46.19	7190000	21352	Oxidation (M)	M16:Oxidation (M):1000.00	sp|P12830|CADH1_HUMAN
MIEQNTKSPLF	37.88	1306.66	11	-1.4	654.336	44.19	1430000	20014			sp|P01009|A1AT_HUMAN
IGQQSTVSDVPR	37.88	1285.66	12	-1	643.838	26.83	1040000	9916			sp|P02751|FINC_HUMAN
TRC(+57.02)PDGQFC(+57.02)PVAC(+57.02)C(+57.02)LDPGGASY	37.88	2487.01	22	-1	830.009	50.4	2180000	23400	Carbamidomethylation	C3:Carbamidomethylation:1000.00;C9:Carbamidomethylation:1000.00;C13:Carbamidomethylation:1000.00;C14:Carbamidomethylation:1000.00	sp|P28799|GRN_HUMAN
LGQQQQQFPGQQQPFPPQQPYPQPQP	37.88	3015.46	26	-0.2	1006.16	49.92	11200000	24069			tr|A0A023WGX2|A0A023WGX2_WHEAT, tr|I0IT54|I0IT54_WHEAT, tr|I0IT56|I0IT56_WHEAT, tr|I0IT59|I0IT59_WHEAT, tr|A0A2R2Y425|A0A2R2Y425_WHEAT, tr|I0IT57|I0IT57_WHEAT, tr|I0IT55|I0IT55_WHEAT, tr|I0IT53|I0IT53_WHEAT
LKLSNNALSGLPQGVF	37.87	1656.92	16	-1.8	829.466	60.46	1330000	28904			sp|P22792|CPN2_HUMAN
VAYTQDGVMHPRTTFL	37.87	1834.9	16	-1.5	612.641	46.39	817000	21305			sp|Q96RW7|HMCN1_HUMAN
LSWKVSGPAAPAQS	37.87	1397.73	14	-0.9	699.872	41.38	21400000	18391			sp|Q8WZ75|ROBO4_HUMAN
EIENKAIQDPRL	37.86	1424.76	12	-1.1	475.928	33.98	5570000	14234			sp|P01833|PIGR_HUMAN
FAEEKAVADTRDQADGSRASVDSGSSEEQGGSSR	37.84	3485.55	34	-1.5	872.394	29.53	1800000	11561			sp|P01833|PIGR_HUMAN
VSSASTKGPSVF	37.83	1165.6	12	-1.4	583.805	33.59	1330000	13973			sp|P0DOX5|IGG1_HUMAN
QPFPPQQPYPQPQPFP	37.8	1891.93	16	-1.2	946.969	57.49	4060000	26733			sp|P04722|GDA2_WHEAT, sp|P04721|GDA1_WHEAT, sp|P18573|GDA9_WHEAT, sp|P02863|GDA0_WHEAT, tr|K7XRA1|K7XRA1_WHEAT, tr|J7HT09|J7HT09_WHEAT, tr|A0A0K2QJX7|A0A0K2QJX7_WHEAT, tr|A7LHC8|A7LHC8_9POAL, tr|A0A0K2QJT3|A0A0K2QJT3_WHEAT, tr|A0A0E3Z7F7|A0A0E3Z7F7_WHEAT, tr|A0A1K0JNE4|A0A1K0JNE4_WHEAT, tr|A0A0E3UQV1|A0A0E3UQV1_WHEAT, tr|A0A0K2QJ92|A0A0K2QJ92_WHEAT, tr|A0A060N3B9|A0A060N3B9_WHEAT, tr|J7HZV4|J7HZV…
EVGDYKINLKL	37.79	1290.72	11	-1.4	431.246	49.23	739000	22841			sp|P12830|CADH1_HUMAN
LNAPSDWDSRGKDSYETSQL	37.78	2268.03	20	-0.9	757.016	42.2	4120000	18948			sp|P10451|OSTP_HUMAN
FTDGSRPYGGF	37.78	1202.54	11	-0.9	602.274	40.21	1100000	17829			sp|O60494|CUBN_HUMAN
ALLSPYSYSTTA	37.77	1272.62	12	-1.4	637.318	50.9	3690000	23647			sp|P02766|TTHY_HUMAN
RVVAQGVGIPEDSI	37.76	1438.78	14	-1.3	720.395	44.19	9900000	19991			sp|P02760|AMBP_HUMAN
SSYWESAKTAAQN	37.76	1441.65	13	-1.2	721.83	33.64	1050000	14074			sp|P02655|APOC2_HUMAN
PVVTAQYDC(+57.02)LGC(+57.02)VHPISTQSPDLE	37.75	2685.24	24	-1.8	1343.63	52.48	2400000	24587	Carbamidomethylation	C9:Carbamidomethylation:1000.00;C12:Carbamidomethylation:1000.00	sp|P01042|KNG1_HUMAN
DC(+57.02)LRIPKSDV	37.75	1201.61	10	-1.1	401.544	35.09	1590000	14886	Carbamidomethylation	C2:Carbamidomethylation:1000.00	sp|P02763|A1AG1_HUMAN
LKDLEPPIVARF	37.75	1396.81	12	-1.2	466.609	53.66	525000	25201			sp|Q16832|DDR2_HUMAN
LILRDTKTYMLA	37.75	1436.81	12	-1.8	479.942	45.73	688000	20974			sp|P02763|A1AG1_HUMAN
FDAISYSKGASVL	37.74	1356.69	13	-1.7	679.352	49.57	1280000	22973			sp|P15144|AMPN_HUMAN
FDAISYSKGASVI	37.74	1356.69	13	-1.7	679.352	49.57	1280000	22973			sp|A6NEC2|PSAL_HUMAN, sp|P55786|PSA_HUMAN
WSVDPLDRAM(+15.99)AE	37.74	1404.63	12	-1.3	703.323	47.19	2210000	21697	Oxidation (M)	M10:Oxidation (M):1000.00	sp|P06396|GELS_HUMAN
RVVAQGVGIPEDS	37.73	1325.69	13	-1.3	663.853	34.64	16700000	14501			sp|P02760|AMBP_HUMAN
LILRDTKTYM(+15.99)L	37.72	1381.76	11	-1.7	461.594	42.3	1140000	18978	Oxidation (M)	M10:Oxidation (M):1000.00	sp|P02763|A1AG1_HUMAN
FFLPDEGKLQHLENE	37.71	1814.88	15	-1.5	605.968	52.49	1070000	24537			sp|P01009|A1AT_HUMAN
FSRDGWQLQVQGGVAQ	37.71	1774.88	16	-1.3	592.631	47.54	8480000	21880			sp|Q8WVN6|SCTM1_HUMAN
QQC(+57.02)PFEDHVKLVNEVTE	37.7	2070.97	17	-1	691.329	45.49	2430000	20777	Carbamidomethylation	C3:Carbamidomethylation:1000.00	sp|P02768|ALBU_HUMAN
TLFGDKLC(+57.02)TVATL	37.7	1437.75	13	-1.1	719.883	57.99	898000	27585	Carbamidomethylation	C8:Carbamidomethylation:1000.00	sp|P02768|ALBU_HUMAN
VTWVRVDDEM(+15.99)PQHAVL	37.7	1909.94	16	-1.8	637.651	46.89	1180000	21591	Oxidation (M)	M10:Oxidation (M):1000.00	sp|Q9BY67|CADM1_HUMAN
ENGESSQGRFSVQM(+15.99)	37.7	1570.67	14	-1.9	786.34	30.35	262000	12109	Oxidation (M)	M14:Oxidation (M):1000.00	sp|P07911|UROM_HUMAN
IKLAQKVPTADL	37.69	1295.78	12	-1.3	432.934	39.39	1460000	17414			sp|P02774|VTDB_HUMAN
VIVGGKDIQGSL	37.69	1184.68	12	-0.7	593.345	41.9	1340000	18761			sp|P55290|CAD13_HUMAN
VEQNTLQEFLKLA	37.68	1531.82	13	-0.9	766.919	65.28	1490000	31543			sp|Q9H299|SH3L3_HUMAN
VKELDRDTVF	37.67	1220.64	10	-0.9	407.887	36.71	6970000	15738			sp|P01009|A1AT_HUMAN
HQAHVAGETVARPLF	37.67	1631.85	15	-0.7	544.958	42.15	661000	18928			sp|P10253|LYAG_HUMAN
EVIWSNQQEGIIT	37.66	1515.76	13	-1.7	758.885	54.35	5320000	25527			sp|P01133|EGF_HUMAN
AQYDC(+57.02)LGC(+57.02)VHPISTQSPDLE	37.66	2289	20	-0.8	1145.51	47.83	3980000	22010	Carbamidomethylation	C5:Carbamidomethylation:1000.00;C8:Carbamidomethylation:1000.00	sp|P01042|KNG1_HUMAN
FTWTTGDQDTA	37.66	1241.52	11	-1.5	621.766	45.33	1220000	20719			sp|Q9HCU0|CD248_HUMAN
VSPSASAWPEEKN	37.65	1400.66	13	-1.6	701.335	32.64	1300000	13480			sp|Q16769|QPCT_HUMAN
FAEEKAVADTR	37.65	1235.61	11	-1.5	412.878	23.35	317000	7894			sp|P01833|PIGR_HUMAN
DAPPPPAAPLPRWSGPIG	37.64	1794.94	18	-1.3	898.477	55.51	3230000	26209			sp|Q99523|SORT_HUMAN
VEFQGRTLGALES	37.63	1405.72	13	-1.4	703.866	45.17	8870000	20567			sp|O95460|MATN4_HUMAN
IAAKFDGILGM(+15.99)AY	37.63	1384.71	13	-3.3	693.358	54.45	1660000	25642	Oxidation (M)	M11:Oxidation (M):1000.00	sp|P07339|CATD_HUMAN
VTSWGYVPC(+57.02)GTPNKPSVA	37.62	1918.92	18	-1.4	960.468	45.28	679000	20673	Carbamidomethylation	C9:Carbamidomethylation:1000.00	sp|P06870|KLK1_HUMAN
YWRSTEYGEG	37.62	1246.53	10	-0.4	624.27	31.02	1200000000	12733			sp|P07911|UROM_HUMAN
SKDPGENYNLLGGVAGATPEVL	37.61	2200.1	22	-0.6	1101.06	60.76	1280000	29078			sp|P15289|ARSA_HUMAN
SC(+57.02)VC(+57.02)PEGFRLSPGLGC(+57.02)TD	37.6	2010.86	18	-0.3	1006.44	50.5	1530000	23474	Carbamidomethylation	C2:Carbamidomethylation:1000.00;C4:Carbamidomethylation:1000.00;C16:Carbamidomethylation:1000.00	sp|P07911|UROM_HUMAN
AC(+57.02)SYPLDMKVSL	37.6	1382.66	12	-0.8	692.335	55	334000	25964	Carbamidomethylation	C2:Carbamidomethylation:1000.00	sp|P07911|UROM_HUMAN
LSDQLAQAISDHYPVE	37.6	1784.86	16	-1	893.435	54.57	0	25711			sp|P24855|DNAS1_HUMAN
TTVEDLGSKIL	37.59	1174.64	11	-1.8	588.328	51.19	1110000	23851			sp|P35613|BASI_HUMAN
EAEDLQVGQVELGGGPGAGSLQPLALEGS	37.58	2777.37	29	0.2	1389.69	63.14	4080000	30337			sp|P01308|INS_HUMAN
WTVPKEVGPTNADPVC(+57.02)L	37.58	1881.93	17	-1.6	941.971	54.35	653000	25585	Carbamidomethylation	C16:Carbamidomethylation:1000.00	sp|P00450|CERU_HUMAN
TKLRELSELSL	37.58	1287.74	11	-1.3	430.253	49.37	3720000	22868			sp|P15309|PPAP_HUMAN
VSIRDFGSAA	37.57	1021.52	10	-1.2	511.766	40.54	9610000	17961			sp|Q5ZPR3|CD276_HUMAN
FHIRPATEGPGVLF	37.57	1539.82	14	-1.3	514.28	54.95	474000	25906			sp|P39060|COIA1_HUMAN
IAKATGDIKVTESEIK	37.55	1701.95	16	-1.3	568.324	31.91	344000	13054			sp|Q7Z7D3|VTCN1_HUMAN
SC(+57.02)ETKKLGQSLDC(+57.02)NAEV	37.54	1937.88	17	-1.2	646.967	33.05	3490000	13667	Carbamidomethylation	C2:Carbamidomethylation:1000.00;C13:Carbamidomethylation:1000.00	sp|P01042|KNG1_HUMAN
ADRERSIHDFC(+57.02)L	37.54	1517.7	12	-1.4	506.908	42.2	1080000	18952	Carbamidomethylation	C11:Carbamidomethylation:1000.00	sp|O43291|SPIT2_HUMAN
IRDVWGIEGPIDAA	37.54	1510.78	14	-0.6	756.396	57.14	1080000	27125			sp|P04004|VTNC_HUMAN
YLQQC(+57.02)PFEDHVKLVNEVTE	37.54	2347.12	19	-1.6	783.378	49.62	4760000	22975	Carbamidomethylation	C5:Carbamidomethylation:1000.00	sp|P02768|ALBU_HUMAN
VKIQSFLGGAPTEDL	37.54	1573.84	15	-0.9	787.924	57.34	1260000	27226			sp|Q13421|MSLN_HUMAN
VQVFAPAN(+.98)ALPARSEAAAVQP	37.53	2107.11	21	7.5	703.381	49.27	3630000	22837	Deamidation (NQ)	N8:Deamidation (NQ):53.33	sp|Q96FE7|P3IP1_HUMAN
HVLNQDEERYQM(+15.99)	37.52	1576.69	12	-1.5	526.571	23.16	382000	7768	Oxidation (M)	M12:Oxidation (M):1000.00	sp|P21709|EPHA1_HUMAN
LILRDTKTYM(+15.99)LA	37.51	1452.8	12	-1.2	485.274	40.59	3290000	18013	Oxidation (M)	M10:Oxidation (M):1000.00	sp|P02763|A1AG1_HUMAN
GAPAVPAWSAAQGDVAALGL	37.49	1820.94	20	-0.5	911.478	66.31	384000	32123			sp|O75900|MMP23_HUMAN
C(+57.02)C(+57.02)PIPEAVC(+57.02)C(+57.02)SDHQHC(+57.02)C(+57.02)PQ(+.98)GYTC(+57.02)VAEGQC(+57.02)QR	37.49	3824.44	31	4.1	957.122	37.51	0	16255	Carbamidomethylation; Deamidation (NQ)	C1:Carbamidomethylation:1000.00;C2:Carbamidomethylation:1000.00;C9:Carbamidomethylation:1000.00;C10:Carbamidomethylation:1000.00;C16:Carbamidomethylation:1000.00;C17:Carbamidomethylation:1000.00;Q19:Deamidation (NQ):23.70;C23:Carbamidomethylation:1000.00;C29:Carbamidomethylation:1000.00	sp|P28799|GRN_HUMAN
NDVTTRLRENEL	37.48	1458.74	12	-1	487.254	36.69	0	15775			sp|P13987|CD59_HUMAN
LRGAVVPDSALPFNFQAA	37.48	1871.99	18	-1.1	937.001	61.56	3850000	29478			sp|P24855|DNAS1_HUMAN
AFREGTINVHDVETQF	37.48	1861.9	16	-1.4	621.638	49.85	415000	23178			sp|P15941|MUC1_HUMAN
IKINFAC(+57.02)SYPLDM(+15.99)	37.47	1586.75	13	-1.5	794.38	53.86	1210000	25355	Carbamidomethylation; Oxidation (M)	C7:Carbamidomethylation:1000.00;M13:Oxidation (M):1000.00	sp|P07911|UROM_HUMAN
LKDHSLEGRY	37.47	1216.62	10	-1	406.547	24.81	1160000	8724			sp|Q16769|QPCT_HUMAN
FAEEKAVADTRDQADGSR	37.46	1964.92	18	-1.1	655.979	26.01	800000	9440			sp|P01833|PIGR_HUMAN
VVESIGHPTLPYRDNL	37.45	1808.94	16	-1.3	603.987	44.79	1220000	20417			sp|O60494|CUBN_HUMAN
QVGQVELGGGPGAGSLQP	37.45	1649.84	18	-0.6	825.925	47.59	2770000	21846			sp|P01308|INS_HUMAN
FLFPPKPKDTLM(+15.99)	37.45	1448.77	12	-1.5	483.931	43.45	52000000	20997	Oxidation (M)	M12:Oxidation (M):1000.00	sp|P01860|IGHG3_HUMAN, sp|P0DOX5|IGG1_HUMAN, sp|P01861|IGHG4_HUMAN, sp|P01857|IGHG1_HUMAN, sp|P01859|IGHG2_HUMAN
FVRSVHPYEVAEV	37.45	1530.78	13	-1.6	511.267	38.76	873000	17018			sp|O60888|CUTA_HUMAN
PPPAENHNGIIRG	37.44	1370.71	13	-1.8	686.359	42.9	891000	19341			sp|Q8WZ75|ROBO4_HUMAN
EKVLPSLGISNVF	37.44	1401.79	13	-1.4	701.9	61.96	970000	29707			sp|P05154|IPSP_HUMAN
VVTVPSSSLGTQT	37.43	1274.67	13	-1.5	638.342	38.91	1780000	17073			sp|P01860|IGHG3_HUMAN, sp|P0DOX5|IGG1_HUMAN, sp|P01857|IGHG1_HUMAN
LHEIPVKKGEGAEL	37.41	1518.84	14	-1.8	507.287	32.54	701000	13399			sp|Q16270|IBP7_HUMAN
VSWVPPPAENHN(+.98)GIIRG	37.4	1842.94	17	0.5	615.32	44.09	11600000	20008	Deamidation (NQ)	N12:Deamidation (NQ):7.32	sp|Q8WZ75|ROBO4_HUMAN
ERLKLEPHEGLL	37.4	1432.8	12	-1.3	478.608	46.08	2640000	21048			sp|P08195|4F2_HUMAN
VAQAGGADPDKFQGVIAE	37.39	1771.87	18	-0.6	886.944	42.2	5360000	18921			sp|P39060|COIA1_HUMAN
DAVVDGENDDPRPPNPPKPM(+15.99)PNPNPNHPSSSGSFS	37.39	3681.64	35	-1.1	921.416	34.23	2400000	14492	Oxidation (M)	M20:Oxidation (M):1000.00	sp|P14209|CD99_HUMAN
LLRDTDRFSSHVGGTL	37.38	1772.92	16	-1	591.979	39.53	1630000	17384			sp|Q14624|ITIH4_HUMAN
VTVSSGSASAPTLF	37.37	1322.67	14	-1.5	662.342	53.37	1060000	25030			sp|P0DOX6|IGM_HUMAN
VAEFHDQVPFDGM(+15.99)	37.37	1506.64	13	-1.6	754.328	44.05	2720000	19912	Oxidation (M)	M13:Oxidation (M):1000.00	sp|P10253|LYAG_HUMAN
ALRNTGM(+15.99)ETPTGVC(+57.02)AAL	37.37	1776.85	17	-1.7	889.431	40.36	7670000	17856	Oxidation (M); Carbamidomethylation	M7:Oxidation (M):1000.00;C14:Carbamidomethylation:1000.00	sp|P08571|CD14_HUMAN
NQVQESLPELSNHASIL	37.36	1877.95	17	-0.7	939.981	54.61	773000	25700			sp|P19827|ITIH1_HUMAN
VKQADSGSSEEKQLYNKYPDAVAT	37.36	2627.27	24	-0.9	876.764	35.75	4200000	15257			sp|P10451|OSTP_HUMAN
GITKVFSN(+.98)GADL	37.36	1221.62	12	-1	611.819	47.59	1120000	21916	Deamidation (NQ)	N8:Deamidation (NQ):1000.00	sp|P01009|A1AT_HUMAN
SVISLSGDHC(+57.02)IIGRT	37.36	1613.82	15	-1.1	538.947	43.04	368000	19407	Carbamidomethylation	C10:Carbamidomethylation:1000.00	sp|P00441|SODC_HUMAN
DAPPPPAAPLPRWSGPIGVS	37.35	1981.04	20	-0.8	991.528	57.04	1430000	27049			sp|Q99523|SORT_HUMAN
LDAPPPPAAPLPRWSGPIGVS	37.35	2094.13	21	0.2	1048.07	58.09	457000	27621			sp|Q99523|SORT_HUMAN
WQADTQVTSGVVTF	37.32	1537.74	14	-1.4	769.877	58.29	1080000	27764			sp|Q9UNN8|EPCR_HUMAN
GQLGITKVFSNGAD	37.31	1405.72	14	-0.5	703.867	47.29	1070000	21785			sp|P01009|A1AT_HUMAN
ITENLGHPRGIAVD	37.3	1490.78	14	-1.7	497.934	33.73	2310000	14122			sp|P98164|LRP2_HUMAN
AETC(+57.02)VPVLRC(+57.02)	37.28	1203.57	10	-1.2	602.793	37.23	11600000	16021	Carbamidomethylation	C4:Carbamidomethylation:1000.00;C10:Carbamidomethylation:1000.00	sp|P07911|UROM_HUMAN
VIVGGKDIQGSLQDI	37.27	1540.85	15	-1.7	771.429	50.11	748000	23269			sp|P55290|CAD13_HUMAN
NQSPVDQGATGASQGLLDRKEVLGGVIAGGLVG	37.27	3162.66	33	-0.5	1055.23	60.61	4520000	28986			sp|P18827|SDC1_HUMAN
LRVEAPTTLGDNT	37.25	1385.72	13	-1.1	693.864	38.77	532000	17004			sp|Q7Z5L0|VMO1_HUMAN
FAITDSAQAM(+15.99)VL	37.25	1281.63	12	-1.5	641.82	54.56	564000	25714	Oxidation (M)	M10:Oxidation (M):1000.00	sp|P39060|COIA1_HUMAN
APQHWSC(+57.02)PEGTL	37.25	1381.61	12	-1.3	691.811	39	5660000	17095	Carbamidomethylation	C7:Carbamidomethylation:1000.00	sp|P01133|EGF_HUMAN
VIVGGKDIQGSLQD	37.25	1427.76	14	-1.1	714.888	38.56	2790000	16852			sp|P55290|CAD13_HUMAN
LTDKLYWC(+57.02)DAKQ	37.22	1539.74	12	-1.5	514.253	39.23	694000	17304	Carbamidomethylation	C8:Carbamidomethylation:1000.00	sp|P01133|EGF_HUMAN
TWEGQQFQGKA	37.2	1278.6	11	-1.3	640.306	33.73	420000	14107			sp|P61970|NTF2_HUMAN
SGGC(+57.02)FWDNGHLYRE	37.19	1696.71	14	-1.1	566.575	42.5	1550000	19116	Carbamidomethylation	C4:Carbamidomethylation:1000.00	sp|Q96FE7|P3IP1_HUMAN
AEILNVAKGIRS	37.18	1269.74	12	-1.3	424.254	38.71	1090000	16944			sp|P39060|COIA1_HUMAN
TLFGDKLC(+57.02)TVA	37.18	1223.62	11	-1.2	612.817	48.08	10300000	22121	Carbamidomethylation	C8:Carbamidomethylation:1000.00	sp|P02768|ALBU_HUMAN
LDGGDLSRFAL	37.18	1162.6	11	-1.8	582.305	56.59	10900000	26774			sp|P07911|UROM_HUMAN
VTEKEC(+57.02)LQTC(+57.02)RTVA	37.16	1693.81	14	-0.8	565.611	24.89	511000	8768	Carbamidomethylation	C6:Carbamidomethylation:1000.00;C10:Carbamidomethylation:1000.00	sp|P02760|AMBP_HUMAN
YLADEIIIRDLN	37.15	1446.77	12	-1.1	483.264	59.82	7560000	28601			sp|P07911|UROM_HUMAN
GRLASPGFPGEY	37.14	1249.61	12	-1.7	625.811	42.9	29600000	19190			sp|O00187|MASP2_HUMAN
KLEMSKFQPTL	37.13	1320.71	11	-1.8	441.244	45.33	266000	20721			sp|P05155|IC1_HUMAN
LAQSEVRPQC(+57.02)LL	37.12	1412.74	12	-1.1	707.379	45.58	2860000	20882	Carbamidomethylation	C10:Carbamidomethylation:1000.00	sp|P28906|CD34_HUMAN
FVNYPAKPTL	37.11	1148.62	10	-0.6	575.318	41.53	26900000	18513			sp|P02749|APOH_HUMAN
SGSVIDQSRVLN(+.98)LGPITR	37.11	1912.04	18	-1.4	638.352	51.29	1450000	23915	Deamidation (NQ)	N12:Deamidation (NQ):96.93	sp|P07911|UROM_HUMAN
YKAIPVAQDLNAPSDW	37.1	1786.89	16	-0.9	894.451	54.75	6930000	25774			sp|P10451|OSTP_HUMAN
LVLGEGATEAEISM(+15.99)	37.09	1434.69	14	-0.8	718.352	47.39	5960000	21753	Oxidation (M)	M14:Oxidation (M):1000.00	sp|P02760|AMBP_HUMAN
TM(+15.99)ADRGEC(+57.02)VPGEQEPEPILIPR	37.08	2509.19	22	-1.1	837.404	45.24	1000000	20687	Oxidation (M); Carbamidomethylation	M2:Oxidation (M):1000.00;C8:Carbamidomethylation:1000.00	sp|P02760|AMBP_HUMAN
YKDAAKAATGEC(+57.02)T	37.06	1384.63	13	-0.5	693.322	16.1	263000	4017	Carbamidomethylation	C12:Carbamidomethylation:1000.00	sp|P01042|KNG1_HUMAN
YWC(+57.02)DAKQSVIE	37.05	1397.63	11	-2	699.82	39.06	2190000	17133	Carbamidomethylation	C3:Carbamidomethylation:1000.00	sp|P01133|EGF_HUMAN
VQDINDNTPNFASPVIT	37.04	1843.9	17	-0.8	922.954	52.97	802000	24814			sp|Q08174|PCDH1_HUMAN
FSYNTQGRDNELL	37.04	1555.73	13	-1.3	778.87	44.84	350000	20428			sp|P02743|SAMP_HUMAN
FSHAVSSNGNAVEDPMEIL	37.03	2015.93	19	-0.4	1008.97	56.8	4360000	26933			sp|P12830|CADH1_HUMAN
WESNGQPENNYKTTPPVL	37.02	2072.98	18	-1.2	692	44.5	7610000	20258			sp|P0DOX5|IGG1_HUMAN, sp|P01861|IGHG4_HUMAN, sp|P01857|IGHG1_HUMAN
YGGC(+57.02)M(+15.99)GN(+.98)GNN	37.01	1059.34	10	-0.6	530.676	14.67	796000	3324	Carbamidomethylation; Oxidation (M); Deamidation (NQ)	C4:Carbamidomethylation:1000.00;M5:Oxidation (M):1000.00;N7:Deamidation (NQ):41.83	sp|P02760|AMBP_HUMAN
WKYYYDGKD	37.01	1236.55	9	-1.2	413.188	35.14	746000	14918			sp|P25311|ZA2G_HUMAN
IAVAATPIPKL	37	1092.69	11	-1.5	547.352	49.32	2900000	22847			sp|P53634|CATC_HUMAN
TAVFQSQEAPAQGFSASF	36.99	1871.87	18	-0.8	936.941	57.74	609000	27456			sp|O60494|CUBN_HUMAN
RTLNQPDSQLQLTTGNGLF	36.98	2102.08	19	-0.7	1052.04	56.54	1090000	26809			sp|P01009|A1AT_HUMAN
C(+57.02)EPC(+57.02)DEKALSM(+15.99)C(+57.02)PPSPLGC(+57.02)EL	36.98	2465	21	-0.8	1233.51	49.9	1740000	23224	Carbamidomethylation; Oxidation (M)	C1:Carbamidomethylation:1000.00;C4:Carbamidomethylation:1000.00;M11:Oxidation (M):1000.00;C12:Carbamidomethylation:1000.00;C19:Carbamidomethylation:1000.00	sp|P24593|IBP5_HUMAN
IQVVEN(+.98)GESSQGRFSVQ	36.97	1863.9	17	-2	932.953	39.76	477000	17596	Deamidation (NQ)	N6:Deamidation (NQ):61.26	sp|P07911|UROM_HUMAN
VAEGTFAHLSNL	36.96	1257.64	12	-1.7	629.824	48.83	752000	22591			sp|P22792|CPN2_HUMAN
VISLSGDHC(+57.02)IIGRTL	36.96	1639.87	15	-1.4	547.63	48.43	907000	22365	Carbamidomethylation	C9:Carbamidomethylation:1000.00	sp|P00441|SODC_HUMAN
VKGFYPSDIA	36.95	1095.56	10	-1.5	548.787	43.31	3160000	19514			sp|P01860|IGHG3_HUMAN, sp|P0DOX5|IGG1_HUMAN, sp|P01861|IGHG4_HUMAN, sp|P01857|IGHG1_HUMAN
LLLVKGQQADL	36.94	1196.71	11	-1.4	599.363	44.6	3440000	20259			sp|Q9HBB8|CDHR5_HUMAN
AC(+57.02)SYPLDMKVSLK	36.94	1510.75	13	-1.2	504.591	44.93	443000	20500	Carbamidomethylation	C2:Carbamidomethylation:1000.00	sp|P07911|UROM_HUMAN
LEVRTSTASGLL	36.94	1245.69	12	-1	623.853	44.09	46800000	19896			sp|P98160|PGBM_HUMAN
Q(-17.03)EGGANTTSGPIRTPQIPEW	36.94	2121.01	20	-0.5	1061.51	60.86	6140000	29082	Pyro-glu from Q	Q1:Pyro-glu from Q:1000.00	sp|P16070|CD44_HUMAN
PALTTLTNHN	36.93	1080.56	10	-1.3	541.285	32.25	2570000	13234			sp|P35555|FBN1_HUMAN
TQITGPTTVNGLERGSL	36.92	1742.92	17	-1.4	872.464	45.89	347000	21003			sp|Q8TDQ1|CLM1_HUMAN
FVNYPAKPTLY	36.92	1311.69	11	-0.9	656.85	44.7	13800000	20314			sp|P02749|APOH_HUMAN
LVIVGGKDIQGSLQ	36.91	1425.82	14	-1.5	713.916	45.33	617000	20725			sp|P55290|CAD13_HUMAN
LNIRVGGTGM(+15.99)	36.9	1032.54	10	-1.3	517.276	33.19	720000	13805	Oxidation (M)	M10:Oxidation (M):1000.00	sp|P07911|UROM_HUMAN
LEEYTKKLNTQ	36.9	1365.71	11	-1.9	456.244	25.11	1350000	8885			sp|P02647|APOA1_HUMAN
TC(+57.02)LVKGFYPSDIA	36.87	1469.72	13	-1.3	735.867	52.08	374000	24331	Carbamidomethylation	C2:Carbamidomethylation:1000.00	sp|P01860|IGHG3_HUMAN, sp|P0DOX5|IGG1_HUMAN, sp|P01861|IGHG4_HUMAN, sp|P01857|IGHG1_HUMAN
LVGYGTDSASGM(+15.99)DY	36.86	1450.59	14	-0.9	726.303	40.21	687000	17837	Oxidation (M)	M12:Oxidation (M):1000.00	sp|P53634|CATC_HUMAN
ALASSHPLSTPASEINTPAQISEL	36.85	2433.24	24	-0.3	1217.63	53.86	2670000	25320			sp|P15144|AMPN_HUMAN
VDESGTRAAAATGTIFT	36.84	1666.82	17	-0.7	834.415	41.76	7790000	18637			sp|P05154|IPSP_HUMAN
LFAEEKAVADTR	36.83	1348.7	12	-1.1	675.356	32.16	2150000	13130			sp|P01833|PIGR_HUMAN
LELQHSIPLGPNVL	36.82	1528.86	14	-1.5	765.437	58.57	7510000	27861			sp|Q9NZP8|C1RL_HUMAN
WEGAQNGRC(+57.02)PLL	36.81	1399.67	12	-1.3	700.84	43.45	3760000	19582	Carbamidomethylation	C9:Carbamidomethylation:1000.00	sp|P01833|PIGR_HUMAN
KTALQPMVSALN	36.8	1271.69	12	-1	636.852	43.05	22300000	19350			sp|P07911|UROM_HUMAN
ATKTVGSDTF	36.8	1025.5	10	-0.4	513.759	27.38	24900000	10199			sp|P01042|KNG1_HUMAN
FAEEKAVADTRDQADGSRASVDSGSSEEQGGSSRALVST	36.78	3956.82	39	-0.2	990.212	35.34	2540000	14997			sp|P01833|PIGR_HUMAN
VETKVNRIDM(+15.99)	36.78	1219.62	10	-0.9	407.548	19.33	1040000	5695	Oxidation (M)	M10:Oxidation (M):1000.00	sp|P98164|LRP2_HUMAN
SLKVEPPQGIPGDDTALNG	36.78	1906.96	19	-1.7	636.661	45.93	4100000	21046			sp|Q7Z5L0|VMO1_HUMAN
YVVSIVALN(+.98)GREESPLL	36.77	1859	17	-1.5	930.508	63.59	559000	30588	Deamidation (NQ)	N9:Deamidation (NQ):1000.00	sp|P02751|FINC_HUMAN
FLEPTRKDIAL	36.76	1301.73	11	-1.4	434.918	42.55	1130000	19136			sp|P00747|PLMN_HUMAN
IVERPLPGYPDAEAPEPSSAGAQA	36.76	2421.18	24	-0.6	1211.6	42.6	725000	19194			sp|Q6NZI2|CAVN1_HUMAN
DAAQPRVTGVVL	36.75	1224.68	12	-1.4	613.348	44.65	17000000	20227			sp|P08294|SODE_HUMAN
Q(-17.03)RHSPQEAPHVQY	36.74	1558.73	13	-1.1	520.583	27.3	2430000	10174	Pyro-glu from Q	Q1:Pyro-glu from Q:1000.00	sp|P26992|CNTFR_HUMAN
WDIQKDLKDL	36.73	1272.67	10	-1.5	425.23	55.05	125000	25986			sp|P07195|LDHB_HUMAN
FTLTISRLEPEDF	36.67	1566.79	13	-1	784.403	62.9	1030000	30222			sp|A0A0C4DH25|KVD20_HUMAN, sp|P01619|KV320_HUMAN
LLTPKPLQQLEV	36.65	1377.82	12	-1.5	689.918	54.65	2550000	25766			sp|Q16651|PRSS8_HUMAN
LDTYPNDETTERVFPYIS	36.65	2159.01	18	-0.7	1080.51	57.14	1760000	27081			sp|Q12907|LMAN2_HUMAN
VIDLGGEPIKSSDYFGN(+.98)GRVTE	36.64	2353.14	22	-1	785.388	51.09	1400000	23711	Deamidation (NQ)	N17:Deamidation (NQ):1000.00	sp|P04745|AMY1_HUMAN, sp|P19961|AMY2B_HUMAN, sp|P04746|AMYP_HUMAN
VFLGPPEAQSF	36.64	1190.6	11	-1.5	596.305	58.14	409000	27626			sp|O14669|TMG2_HUMAN
FVIEEYTGPDPVL	36.64	1477.73	13	-0.9	739.874	63.97	561000	30799			sp|P55287|CAD11_HUMAN
PQQPPFSQQQQQQQQQQPPFSQQQQPV	36.63	3216.53	27	-0.2	1073.18	44.88	503000	20467			tr|Q00M61|Q00M61_WHEAT, tr|A0A2R3C1P7|A0A2R3C1P7_WHEAT, tr|A0A0S2GJQ8|A0A0S2GJQ8_WHEAT, tr|V9P6P6|V9P6P6_WHEAT, tr|V9P767|V9P767_WHEAT, tr|V9P7D8|V9P7D8_WHEAT, tr|K7X1P3|K7X1P3_WHEAT, tr|F8SGM0|F8SGM0_WHEAT, tr|A0A0S2GJP7|A0A0S2GJP7_WHEAT, tr|V9P6D0|V9P6D0_WHEAT, tr|V9P741|V9P741_WHEAT, tr|V9P757|V9P757_WHEAT, tr|Q84U20|Q84U20_WHEAT, tr|V9P776|V9P776_WHEAT, tr|Q8W3W2|Q8W3W2_WHEAT, tr|A0A0S2GJQ6|A…
YEKTDTDGKFL	36.63	1315.63	11	-2	658.821	31.7	392000	12886			sp|P02760|AMBP_HUMAN
IERYPGSPGSY	36.62	1224.58	11	-0.6	613.296	32.64	51400000	13393			sp|Q16769|QPCT_HUMAN
LKVVHPLAQPKAEDD	36.62	1658.9	15	-1.5	553.973	28.76	742000	11115			sp|P01133|EGF_HUMAN
WSVDPLDRAM(+15.99)AEL	36.6	1517.72	13	-0.7	759.866	56.69	1260000	26935	Oxidation (M)	M10:Oxidation (M):1000.00	sp|P06396|GELS_HUMAN
TLFGDKLC(+57.02)TV	36.59	1152.58	10	-1	577.299	48.68	1260000	22500	Carbamidomethylation	C8:Carbamidomethylation:1000.00	sp|P02768|ALBU_HUMAN
VITDGRSDTQRDTTPLNVLC(+57.02)SPGIQ	36.59	2742.36	25	-1	915.127	50.65	950000	23563	Carbamidomethylation	C20:Carbamidomethylation:1000.00	sp|P12109|CO6A1_HUMAN
LSHLQINENPFDC(+57.02)TC(+57.02)G	36.57	1903.82	16	-1.9	952.915	49.81	447000	23158	Carbamidomethylation	C13:Carbamidomethylation:1000.00;C15:Carbamidomethylation:1000.00	sp|O14498|ISLR_HUMAN
IRGSEDGC(+57.02)PNNELENPPYVPGVVGGTLQA	36.57	3038.44	29	-0.9	1013.82	55.51	1610000	26218	Carbamidomethylation	C8:Carbamidomethylation:1000.00	sp|P10253|LYAG_HUMAN
M(+15.99)GEQLGNVARGIN	36.56	1373.67	13	-2.6	687.842	34.94	622000	14756	Oxidation (M)	M1:Oxidation (M):1000.00	sp|P58499|FAM3B_HUMAN
DIHFHSPAFQHPPTE	36.56	1758.81	15	-1.3	587.277	40.51	1820000	17908			sp|P10909|CLUS_HUMAN
LALEPGILDTANVEA	36.54	1524.8	15	-1.3	763.408	61.56	4660000	29445			sp|Q6EMK4|VASN_HUMAN
APVSWITPGLKTTA	36.52	1440.8	14	-0.6	721.406	51.43	530000	24003			sp|P04217|A1BG_HUMAN
EEKAVADTRDQADGSRASVDSGSSEEQGGSSRA	36.52	3338.48	33	-0.9	835.628	22.33	6080000	7266			sp|P01833|PIGR_HUMAN
LDRETLENPKYEL	36.51	1618.82	13	-1.6	540.613	41.81	771000	18765			sp|P55290|CAD13_HUMAN
YLRQSVGNEAE	36.51	1264.6	11	-1.1	633.309	23.49	1940000	7924			sp|P05452|TETN_HUMAN
FVLPKEGQM(+15.99)ESVE	36.49	1507.72	13	-1.1	754.868	39.91	3360000	17639	Oxidation (M)	M9:Oxidation (M):1000.00	sp|P05543|THBG_HUMAN
M(+15.99)IEQNTKSPLF	36.48	1322.65	11	-0.8	662.334	41.15	4170000	18305	Oxidation (M)	M1:Oxidation (M):1000.00	sp|P01009|A1AT_HUMAN
FKSLPGQNEDL	36.48	1246.62	11	-0.9	624.316	38	9870000	16518			sp|P01040|CYTA_HUMAN
ADLDTTDGLGKVYYREDLSPSITQRAAE	36.47	3083.5	28	-1.6	771.882	49.52	1390000	22948			sp|P14543|NID1_HUMAN
VFAPANALPARSE	36.46	1341.7	13	-1	671.859	39.67	3400000	17497			sp|Q96FE7|P3IP1_HUMAN
LKITGTM(+15.99)PPLPLEATGL	36.45	1766.99	17	-1.3	884.499	60.35	2990000	28828	Oxidation (M)	M7:Oxidation (M):1000.00	sp|P08571|CD14_HUMAN
HGGSAPLPQDRG	36.45	1190.58	12	-1	596.296	17.2	1140000	4611			sp|Q92673|SORL_HUMAN
ALFQTPSYTQPYQGSSVTLSTEA	36.44	2475.18	23	-1.9	826.066	58.19	1500000	27690			sp|P07911|UROM_HUMAN
ARELPAAVAPAGPASL	36.43	1489.83	16	-1.2	745.919	45.17	5240000	20551			sp|O95336|6PGL_HUMAN
VTGQYEREKAGF	36.42	1383.68	12	-1.3	692.846	27.15	1210000	10173			sp|Q14624|ITIH4_HUMAN
AVAGGARM(+15.99)PC(+57.02)AEL	36.41	1317.62	13	-2.2	659.814	31.02	983000	12465	Oxidation (M); Carbamidomethylation	M8:Oxidation (M):1000.00;C10:Carbamidomethylation:1000.00	sp|P18065|IBP2_HUMAN
YLAPNNLKPVVA	36.41	1297.74	12	-0.7	649.876	43.15	868000	19454			sp|P02787|TRFE_HUMAN
PVLGLTKSGGSDRTIAYE	36.41	1862.97	18	-0.1	621.999	40.01	193000	17724			sp|Q08380|LG3BP_HUMAN
EGRPSAYNFDNSPVL	36.4	1664.78	15	-1.1	833.396	48.53	278000	22435			sp|P11047|LAMC1_HUMAN
AVEWESN(+.98)GQPENNYKTTPPVL	36.39	2373.11	21	-0.6	1187.56	50.2	6630000	23286	Deamidation (NQ)	N7:Deamidation (NQ):0.00	sp|P0DOX5|IGG1_HUMAN, sp|P01861|IGHG4_HUMAN, sp|P01857|IGHG1_HUMAN
DRFTEDAKRLYGSEA	36.39	1756.84	15	-1.4	586.619	42.5	835000	19117			sp|P01011|AACT_HUMAN
REDFQIQPRDM(+15.99)	36.39	1449.67	11	-1.5	484.229	30.28	403000	12084	Oxidation (M)	M11:Oxidation (M):1000.00	sp|Q8WZ75|ROBO4_HUMAN
LRPIQALGTEY	36.38	1259.69	11	-1.6	630.85	45.93	1330000	21021			sp|Q9Y6R7|FCGBP_HUMAN
Q(-17.03)PAAFGRALLSPGLAGAAGVPAEEA	36.37	2303.19	25	-0.6	768.737	65.44	588000	31653	Pyro-glu from Q	Q1:Pyro-glu from Q:1000.00	sp|Q5SZK8|FREM2_HUMAN
EKVLPSLGISNV	36.36	1254.72	12	-1.4	628.365	50.85	8380000	23634			sp|P05154|IPSP_HUMAN
EC(+57.02)RGGC(+57.02)AGGQC(+57.02)C(+57.02)GPL	36.35	1637.62	15	-0.5	819.815	27.18	941000	10089	Carbamidomethylation	C2:Carbamidomethylation:1000.00;C6:Carbamidomethylation:1000.00;C11:Carbamidomethylation:1000.00;C12:Carbamidomethylation:1000.00	sp|O94813|SLIT2_HUMAN
FANSQDIRHMHFDGTDYGTL	36.35	2324.03	20	-1.9	582.013	52.08	372000	24377			sp|P01133|EGF_HUMAN
FAQYLQQC(+57.02)PFEDHVKLVNEVTE	36.35	2693.28	22	-2.3	898.765	55.13	4990000	26041	Carbamidomethylation	C8:Carbamidomethylation:1000.00	sp|P02768|ALBU_HUMAN
ISILGKSLADE	36.34	1144.63	11	-1.5	573.323	48.63	811000	22451			sp|P07195|LDHB_HUMAN
IQLQPLQEPESWARTQSGL	36.34	2180.12	19	-1.5	727.714	58.24	400000	27712			sp|Q9UNN8|EPCR_HUMAN
SALKYPANVAVD	36.32	1246.66	12	-1.3	624.334	38.51	711000	16815			sp|P01133|EGF_HUMAN
APRSALYSPSDPLTL	36.29	1586.83	15	-1.2	794.421	53.51	10700000	25084			sp|O00391|QSOX1_HUMAN
YGGC(+57.02)M(+15.99)GNGNNF	36.29	1205.42	11	-1.5	603.718	30.36	9890000	12081	Carbamidomethylation; Oxidation (M)	C4:Carbamidomethylation:1000.00;M5:Oxidation (M):1000.00	sp|P02760|AMBP_HUMAN
PVIQTESEHKPPVNGSY	36.28	1880.93	17	-1.5	627.982	30.68	1000000	12286			sp|Q9H0W9|CK054_HUMAN
DC(+57.02)PREC(+57.02)YC(+57.02)PPDFPSA	36.26	1869.71	15	-1.7	935.862	44.93	2180000	20431	Carbamidomethylation	C2:Carbamidomethylation:1000.00;C6:Carbamidomethylation:1000.00;C8:Carbamidomethylation:1000.00	sp|P51888|PRELP_HUMAN
VQVFAPANALP	36.26	1125.62	11	0.7	563.817	56.1	111000000	26493			sp|Q96FE7|P3IP1_HUMAN
VRTEWTPAPGPVDAYE	36.26	1786.85	16	-1.5	894.432	46.64	947000	21416			sp|P22105|TENX_HUMAN
HEIPVKKGEGAEL	36.24	1405.76	13	-1.2	469.592	27.09	1090000	10057			sp|Q16270|IBP7_HUMAN
LKIDPVNGQITT	36.23	1297.72	12	-1.6	649.868	46.29	1840000	21214			sp|P19022|CADH2_HUMAN
VQVKAC(+57.02)AGGY	36.21	1051.51	10	-1.2	526.763	26.42	1790000	9638	Carbamidomethylation	C6:Carbamidomethylation:1000.00	sp|P07911|UROM_HUMAN
AADYGFPDVGHL	36.2	1260.58	12	-1.2	631.295	54.7	570000	25820			sp|Q08174|PCDH1_HUMAN
TVQVPPKIYDISND	36.2	1587.81	14	-1.6	794.913	45.08	5740000	20539			sp|Q7Z3B1|NEGR1_HUMAN
ASWIQSKVTELQ	36.2	1388.73	12	-1.2	695.371	49.42	458000	22926			sp|Q16651|PRSS8_HUMAN
PKAGALNSNDA	36.2	1056.52	11	-0.5	529.267	18.02	1350000	5031			sp|P06396|GELS_HUMAN
YVSASSLHPSFDDYELQS	36.19	2043.91	18	-0.4	1022.96	50.94	4740000	23694			sp|Q7Z4R8|CF120_HUMAN
ATLGGEELEPAPSLPRPLPATVG	36.19	2271.21	23	-2.6	1136.61	55.05	1120000	26002			sp|Q8IUL8|CILP2_HUMAN
LYLADEIIIRDLN	36.14	1559.86	13	-0.9	780.934	64.12	765000	30892			sp|P07911|UROM_HUMAN
LRQLGPQPQDIIY	36.13	1539.84	13	-1	770.927	49.08	34700000	22644			sp|P09564|CD7_HUMAN
VDESGTRAAAATGTIF	36.13	1565.77	16	-1.3	783.891	43.3	5040000	19517			sp|P05154|IPSP_HUMAN
AYKAIPVAQD	36.12	1074.57	10	-1.5	538.292	30.6	1890000	12203			sp|P10451|OSTP_HUMAN
MDIGLRQEVT	36.12	1160.59	10	-1.3	581.299	40.46	6430000	17923			sp|P30530|UFO_HUMAN
QQLQTEVYRGAQTL	36.11	1633.84	14	-1.3	817.927	42.75	345000	19261			sp|P24592|IBP6_HUMAN
LEVRTSTASGLLL	36.1	1358.78	13	-1.5	680.395	52.33	21800000	24443			sp|P98160|PGBM_HUMAN
VEVTGQYEREKAGFSW	36.09	1884.9	16	-1.9	629.306	46.03	541000	21124			sp|Q14624|ITIH4_HUMAN
AVSQVVHKAVLDV	36.09	1363.78	13	-0.8	682.898	40.26	1150000	17855			sp|P01011|AACT_HUMAN
YWRSTEYGEGY	36.08	1409.59	11	-1.1	705.801	38.39	15900000	16714			sp|P07911|UROM_HUMAN
DLSPSITQRAAE	36.07	1286.65	12	-1.3	644.33	33.6	1710000	14014			sp|P14543|NID1_HUMAN
VQVFAPANALPAR	36.05	1352.76	13	-1.7	677.384	44.98	5900000	20476			sp|Q96FE7|P3IP1_HUMAN
VAKISVYGTL	36.05	1049.61	10	-1.4	525.813	45.1	660000	20574			sp|Q99519|NEUR1_HUMAN
PQQPPFSQQQQQQQQQQPPFSQQQQPVL	36.05	3329.62	28	-2.5	1110.88	51.88	2900000	24194			tr|Q00M61|Q00M61_WHEAT, tr|A0A2R3C1P7|A0A2R3C1P7_WHEAT, tr|A0A0S2GJQ8|A0A0S2GJQ8_WHEAT, tr|V9P6P6|V9P6P6_WHEAT, tr|V9P767|V9P767_WHEAT, tr|V9P7D8|V9P7D8_WHEAT, tr|K7X1P3|K7X1P3_WHEAT, tr|F8SGM0|F8SGM0_WHEAT, tr|A0A0S2GJP7|A0A0S2GJP7_WHEAT, tr|V9P6D0|V9P6D0_WHEAT, tr|V9P741|V9P741_WHEAT, tr|V9P757|V9P757_WHEAT, tr|Q84U20|Q84U20_WHEAT, tr|V9P776|V9P776_WHEAT, tr|Q8W3W2|Q8W3W2_WHEAT, tr|A0A0S2GJQ6|A…
VC(+57.02)DNGSGLC(+57.02)KAG	36.04	1236.52	12	-1.2	619.268	19.93	602000	5979	Carbamidomethylation	C2:Carbamidomethylation:1000.00;C9:Carbamidomethylation:1000.00	sp|P63267|ACTH_HUMAN, sp|P62736|ACTA_HUMAN
TRC(+57.02)PDGQFC(+57.02)PVAC(+57.02)	36.04	1566.64	13	-0.9	784.325	33.93	1200000	14196	Carbamidomethylation	C3:Carbamidomethylation:1000.00;C9:Carbamidomethylation:1000.00;C13:Carbamidomethylation:1000.00	sp|P28799|GRN_HUMAN
SSYWESAKTAA	36.04	1199.55	11	-1.8	600.779	34.13	198000	14328			sp|P02655|APOC2_HUMAN
LRLSEPAELTDA	36.02	1313.68	12	-1.5	657.848	44.47	7700000	20152			sp|P07288|KLK3_HUMAN
LGQQQPFPPQQPYPQPQPFPSQQP	36.02	2758.35	24	-1.2	920.456	53.72	21300000	25214			sp|P04721|GDA1_WHEAT, tr|A0A0K2QJX7|A0A0K2QJX7_WHEAT, tr|A0A0E3Z7F7|A0A0E3Z7F7_WHEAT, tr|A0A1K0JNE4|A0A1K0JNE4_WHEAT, tr|A0A0E3UQV1|A0A0E3UQV1_WHEAT, tr|A0A060N3B9|A0A060N3B9_WHEAT, tr|A0A0E3Z511|A0A0E3Z511_WHEAT, tr|K7XE85|K7XE85_WHEAT, tr|A0A0K2QJF4|A0A0K2QJF4_WHEAT, tr|A0A023WGB8|A0A023WGB8_WHEAT, tr|Q9M4M0|Q9M4M0_WHEAT, tr|A0A0K2QJA2|A0A0K2QJA2_WHEAT, tr|A0A1K0ITF2|A0A1K0ITF2_WHEAT, tr|Q41533…
WFDPAQGNPNEE	36.02	1402.58	12	-1.7	702.295	46.44	2510000	21284			sp|P15328|FOLR1_HUMAN
LRTLNQPDSQLQLTTGN(+.98)GLF	35.99	2216.14	20	-1.6	739.721	59.82	1410000	28548	Deamidation (NQ)	N17:Deamidation (NQ):0.00	sp|P01009|A1AT_HUMAN
VYGAKLQPLDF	35.99	1249.67	11	-2	625.841	54.35	1010000	25605			sp|P01008|ANT3_HUMAN
EKQLYNKYPDAVAT	35.98	1638.83	14	-0.7	820.419	32.11	419000	13128			sp|P10451|OSTP_HUMAN
PAFAGHVPEAVT	35.97	1194.6	12	-0.9	598.308	38.67	2640000	16910			sp|P54802|ANAG_HUMAN
WLNPDPSQKQNLLA	35.97	1622.84	14	-1	812.427	48.78	20000000	22470			sp|P10451|OSTP_HUMAN
VFAPANALPARSEA	35.95	1412.74	14	-1.1	707.377	40.31	43800000	17796			sp|Q96FE7|P3IP1_HUMAN
YVVHTNYDEY	35.95	1301.56	10	-1.2	651.785	36.55	7820000	15651			sp|P02760|AMBP_HUMAN
FVLPKEGQMESVE	35.95	1491.73	13	-1.7	746.87	45.98	1970000	21072			sp|P05543|THBG_HUMAN
LRVFEAVEQASNL	35.95	1474.78	13	-0.9	738.396	56.49	808000	26787			sp|P16444|DPEP1_HUMAN
AWKADSSPVKAGVE	35.95	1443.74	14	-1.5	722.874	29.92	418000	11836			sp|P0DOY2|IGLC2_HUMAN, sp|P0DOY3|IGLC3_HUMAN
DHEGTHSTKRG	35.94	1223.56	11	-1	408.862	9.9	40100	1621			sp|P02671|FIBA_HUMAN
VARLLGPGPAADF	35.93	1282.7	13	-1.1	642.358	50.5	908000	23476			sp|P54802|ANAG_HUMAN
LQVLGPKPALPAGTEDT	35.92	1705.92	17	-1.4	853.969	44.47	509000	20171			sp|P06396|GELS_HUMAN
FVQPPTKIC(+57.02)VGC(+57.02)PRDIPTNSPELEETL	35.9	3096.53	27	-1.7	775.138	54.11	48400000	25454	Carbamidomethylation	C9:Carbamidomethylation:1000.00;C12:Carbamidomethylation:1000.00	sp|P01042|KNG1_HUMAN
VGQGGARM(+15.99)AETC(+57.02)VPVL	35.9	1659.81	16	-1.1	830.91	42.35	34900000	18929	Oxidation (M); Carbamidomethylation	M8:Oxidation (M):1000.00;C12:Carbamidomethylation:1000.00	sp|P07911|UROM_HUMAN
GQQQPFPPQQPYPQPQPFP	35.89	2205.06	19	-1.1	736.028	56.31	24600000	26692			sp|P04722|GDA2_WHEAT, sp|P04721|GDA1_WHEAT, sp|P18573|GDA9_WHEAT, sp|P02863|GDA0_WHEAT, tr|K7XRA1|K7XRA1_WHEAT, tr|J7HT09|J7HT09_WHEAT, tr|A0A0K2QJX7|A0A0K2QJX7_WHEAT, tr|A7LHC8|A7LHC8_9POAL, tr|A0A0K2QJT3|A0A0K2QJT3_WHEAT, tr|A0A0E3Z7F7|A0A0E3Z7F7_WHEAT, tr|A0A1K0JNE4|A0A1K0JNE4_WHEAT, tr|A0A0E3UQV1|A0A0E3UQV1_WHEAT, tr|A0A0K2QJ92|A0A0K2QJ92_WHEAT, tr|A0A060N3B9|A0A060N3B9_WHEAT, tr|J7HZV4|J7HZV…
LSQNQGGKTFIVGDQISF	35.88	1937.98	18	-0.8	969.999	56.34	431000	26729			sp|P09211|GSTP1_HUMAN
FVHWQEPRAPLQGT	35.87	1664.84	14	-1.3	555.954	43.69	498000	19740			sp|P30530|UFO_HUMAN
NGAYKAIPVAQDL	35.86	1358.72	13	-1.5	680.366	46.29	3820000	21177			sp|P10451|OSTP_HUMAN
SVTEQDSKDSTYSLSSTLTL	35.86	2161.03	20	-0.9	1081.52	54.05	6300000	25385			sp|P01834|IGKC_HUMAN, sp|P0DOX7|IGK_HUMAN
FETC(+57.02)RYGFIEG	35.86	1377.6	11	-1	689.808	46.59	41700000	21327	Carbamidomethylation	C4:Carbamidomethylation:1000.00	sp|P16070|CD44_HUMAN
QQC(+57.02)PFEDHVKLVNE	35.86	1741.81	14	-1	581.61	40.01	943000	17692	Carbamidomethylation	C3:Carbamidomethylation:1000.00	sp|P02768|ALBU_HUMAN
SGSVIDQSRVLNL	35.85	1386.75	13	-1	694.38	49.95	3680000	23168			sp|P07911|UROM_HUMAN
FLFPPKPKDTL	35.84	1301.74	11	-1.5	434.919	45.58	22100000	20823			sp|P01860|IGHG3_HUMAN, sp|P0DOX5|IGG1_HUMAN, sp|P01861|IGHG4_HUMAN, sp|P01857|IGHG1_HUMAN, sp|P01859|IGHG2_HUMAN
C(+57.02)NDPMVC(+57.02)RLP	35.82	1260.54	10	-2	631.277	41.42	1320000	18452	Carbamidomethylation	C1:Carbamidomethylation:1000.00;C7:Carbamidomethylation:1000.00	sp|Q9UBX1|CATF_HUMAN
VEFQGRTLGALESL	35.82	1518.8	14	-1.1	760.409	57.74	785000	27455			sp|O95460|MATN4_HUMAN
AVTTC(+57.02)TC(+57.02)QEGFTGDGLTC(+57.02)VDL	35.81	2303.97	21	-0.7	1152.99	58.91	1420000	28115	Carbamidomethylation	C5:Carbamidomethylation:1000.00;C7:Carbamidomethylation:1000.00;C18:Carbamidomethylation:1000.00	sp|P07911|UROM_HUMAN
LKIAAFNIQT	35.8	1117.65	10	-1.2	559.831	56.84	12400000	26915			sp|P24855|DNAS1_HUMAN
SGSVIDQSRVL	35.8	1159.62	11	-1.3	580.816	38.86	5540000	16998			sp|P07911|UROM_HUMAN
YVSASSLHPSFDD	35.79	1423.63	13	-1	712.819	41.38	1100000	18496			sp|Q7Z4R8|CF120_HUMAN
DLQVGQVELGGGPGAGSLQP	35.78	1877.95	20	-0.6	939.981	57.64	552000	27410			sp|P01308|INS_HUMAN
FDPLSSSSSNKERVVT	35.75	1751.87	16	-1.2	584.963	35.76	585000	15256			sp|P15144|AMPN_HUMAN
FVQPPTKIC(+57.02)VG	35.75	1244.66	11	-1.2	623.336	41.76	1520000	18717	Carbamidomethylation	C9:Carbamidomethylation:1000.00	sp|P01042|KNG1_HUMAN
RQLGPQPQDIIYYE	35.73	1718.86	14	-1.3	860.438	50.44	1910000	23471			sp|P09564|CD7_HUMAN
VRTEWTPAPGPVDA	35.73	1494.75	14	-1.1	748.38	41.57	2190000	18589			sp|P22105|TENX_HUMAN
QGITSWGSEPC(+57.02)AL	35.72	1404.63	13	-1.3	703.323	55.26	2440000	26035	Carbamidomethylation	C11:Carbamidomethylation:1000.00	sp|P07288|KLK3_HUMAN
FAIVPLHAAPGDA	35.71	1277.68	13	-1.1	639.845	49.37	18000000	22810			sp|P24855|DNAS1_HUMAN
AC(+57.02)LVDQSLRL	35.71	1173.62	10	-1.3	587.815	49.18	647000	22777	Carbamidomethylation	C2:Carbamidomethylation:1000.00	sp|P04216|THY1_HUMAN
YNSEVKLSSC(+57.02)DLC(+57.02)S	35.7	1660.71	14	0.2	831.361	37.7	247000	16408	Carbamidomethylation	C10:Carbamidomethylation:1000.00;C13:Carbamidomethylation:1000.00	sp|Q6YHK3|CD109_HUMAN
YGQLPKFQDGDLTL	35.7	1593.8	14	-1.6	797.908	58.39	1680000	27743			sp|P09211|GSTP1_HUMAN
GQLGITKVFSNGADLSG	35.7	1662.86	17	0	832.436	52.59	403000	24684			sp|P01009|A1AT_HUMAN
TVSTLVLGEGATEAEISM(+15.99)	35.7	1822.89	18	-1.8	912.449	54.8	463000	25883	Oxidation (M)	M18:Oxidation (M):1000.00	sp|P02760|AMBP_HUMAN
Q(-17.03)TRGATETASQGHLDL	35.63	1666.79	16	-0.6	834.402	38.15	5530000	16578	Pyro-glu from Q	Q1:Pyro-glu from Q:1000.00	sp|P39059|COFA1_HUMAN
FASGFSLKVEPPQGIPGDD	35.63	1959.96	19	-0.3	980.986	55.7	4940000	26276			sp|Q7Z5L0|VMO1_HUMAN
VALGFSGPHSL	35.62	1083.57	11	-1.5	542.792	47.64	2990000	21912			sp|Q6UVK1|CSPG4_HUMAN
FWDLDPEVRPTSA	35.62	1531.73	13	-0.7	766.872	56.05	991000	26539			sp|P02656|APOC3_HUMAN
PTMAQMEKALSIG	35.58	1375.68	13	-1.9	688.848	58.44	1290000	27784			sp|P16070|CD44_HUMAN
VVIQNPARQTL	35.58	1237.71	11	-1.3	619.864	37.05	4180000	15866			sp|Q8NFZ8|CADM4_HUMAN
VGLLQLLGDPPPQQVTQTDDPDVGL	35.57	2614.35	25	-0.2	1308.18	68.2	860000	33186			sp|P39060|COIA1_HUMAN
ANEQGLFDVHSIL	35.57	1441.72	13	-1.2	721.866	61.71	386000	29586			sp|Q5ZPR3|CD276_HUMAN
STYLDPALELGPRNVL	35.55	1756.94	16	-0.9	879.474	61.66	481000	29566			sp|Q15904|VAS1_HUMAN
FKQETLPSKSNESHDHM(+15.99)DDM(+15.99)	35.55	2407.01	20	-1	602.758	23.24	3090000	7700	Oxidation (M)	M17:Oxidation (M):1000.00;M20:Oxidation (M):1000.00	sp|P10451|OSTP_HUMAN
LRLTEPADTITDAVKVVEL	35.54	2082.16	19	-1	695.059	64.12	1580000	30837			sp|P06870|KLK1_HUMAN
FSHAVSSN(+.98)GNAVEDPM(+15.99)EIL	35.54	2032.9	19	-0.6	1017.46	48.03	3820000	21991	Deamidation (NQ); Oxidation (M)	N8:Deamidation (NQ):39.76;M16:Oxidation (M):1000.00	sp|P12830|CADH1_HUMAN
LKITGTMPPLPLEATGL	35.51	1750.99	17	-1.1	876.501	64.22	862000	30938			sp|P08571|CD14_HUMAN
SVIDQSRVLNLGPI	35.51	1509.85	14	-1.8	755.932	58.19	3190000	27684			sp|P07911|UROM_HUMAN
SRDGWQLQVQGGVAQ	35.51	1627.81	15	-1.4	814.909	43.4	7680000	19550			sp|Q8WVN6|SCTM1_HUMAN
VLKGDGPVQGIINF	35.5	1455.81	14	-1.1	728.911	57.09	4640000	27052			sp|P00441|SODC_HUMAN
FIKVHVGDED	35.5	1157.57	10	-1.2	579.792	32.3	394000	13293			sp|P04080|CYTB_HUMAN
AIQYGTGRVDGIL	35.5	1361.73	13	-1.4	681.871	48.23	898000	22287			sp|O96009|NAPSA_HUMAN
LAYPSISSSGATPVF	35.49	1495.76	15	-1.4	748.884	60.25	373000	28862			sp|P0DJD9|PEPA5_HUMAN, sp|P0DJD8|PEPA3_HUMAN, sp|P0DJD7|PEPA4_HUMAN
VDQYPTHTSNRGVL	35.49	1585.78	14	-1.1	529.602	29.68	732000	11730			sp|Q6UVK1|CSPG4_HUMAN
AVQPVIGISQ	35.48	1010.58	10	-1.2	506.295	43.1	840000	19402			sp|Q96FE7|P3IP1_HUMAN
FTVSGTDC(+57.02)VAKE	35.48	1312.6	12	-2	657.304	32.54	525000	13400	Carbamidomethylation	C8:Carbamidomethylation:1000.00	sp|P02765|FETUA_HUMAN
PTMAQM(+15.99)EKALSIG	35.47	1391.68	13	-1.2	696.846	40.97	1270000	18289	Oxidation (M)	M6:Oxidation (M):34.94	sp|P16070|CD44_HUMAN
LAVALTKGGEARGEL	35.47	1483.84	15	-1.3	495.619	37.8	263000	16460			sp|P10253|LYAG_HUMAN
WAEPGSVISRGNS	35.47	1358.66	13	-0.6	680.336	37.67	854000	16325			sp|A6NI73|LIRA5_HUMAN
VIQNPARQTL	35.46	1138.65	10	-1.5	570.329	30.95	716000	12484			sp|Q8NFZ8|CADM4_HUMAN
FGTIGIGTPAQDF	35.45	1322.65	13	-0.9	662.332	60.66	613000	29032			sp|P0DJD9|PEPA5_HUMAN, sp|P0DJD8|PEPA3_HUMAN, sp|P0DJD7|PEPA4_HUMAN
VC(+57.02)VM(+15.99)PLGPGRVPEGEEAC(+57.02)GEAHTPPA	35.45	2732.24	26	-0.7	911.752	38.86	4400000	17067	Carbamidomethylation; Oxidation (M)	C2:Carbamidomethylation:1000.00;M4:Oxidation (M):1000.00;C18:Carbamidomethylation:1000.00	sp|Q6EMK4|VASN_HUMAN
WLGRHN(+.98)LFDDENTAQ	35.44	1815.82	15	-1.9	606.279	45.98	739000	21096	Deamidation (NQ)	N6:Deamidation (NQ):6.67	sp|P06870|KLK1_HUMAN
FRIDTEGTNYEQL	35.44	1584.74	13	-1	793.377	47.98	397000	22135			sp|P01133|EGF_HUMAN
FLASPEYVNLPINGNGKQ	35.43	1960.01	18	-0.9	981.009	53.47	1240000	25098			sp|P09211|GSTP1_HUMAN
ETLPPDLLRGPLQL	35.43	1560.89	14	-0.6	781.451	63.89	1960000	30747			sp|P02750|A2GL_HUMAN
VQILSRYDIAL	35.42	1289.73	11	-1.1	645.874	58.29	3110000	27710			sp|P24855|DNAS1_HUMAN
ISNVFTSHADL	35.42	1202.59	11	-1.5	602.303	46.74	1640000	21447			sp|P05154|IPSP_HUMAN
FVLKTPSAAY	35.42	1095.6	10	-1.6	548.805	44.29	13300000	19989			sp|P06396|GELS_HUMAN
ISWDGLDSGKL	35.41	1189.6	11	-1.5	595.805	54.65	1060000	25772			sp|P30086|PEBP1_HUMAN
LLSPYSYSTTA	35.41	1201.59	11	-1.2	601.8	46.99	1770000	21595			sp|P02766|TTHY_HUMAN
VFRYQLGSGE	35.41	1154.57	10	-1.4	578.293	38.91	1170000	17065			sp|P98160|PGBM_HUMAN
DGGDLSRFALL	35.41	1162.6	11	0.7	582.307	61.66	101000000	29483			sp|P07911|UROM_HUMAN
YAEPTWNLKDL	35.4	1348.67	11	-1.6	675.339	58.04	529000	27606			sp|P15144|AMPN_HUMAN
APLDPLGHNYGVY	35.39	1414.69	13	-1.1	708.351	51.34	610000	23944			sp|Q8IUL8|CILP2_HUMAN
EVQVFAPANALPAR	35.38	1481.8	14	-1	741.906	46.89	1200000	21547			sp|Q96FE7|P3IP1_HUMAN
AAVQPVIGISQR	35.38	1237.71	12	-0.8	619.864	37.67	28500000	16296			sp|Q96FE7|P3IP1_HUMAN
EIC(+57.02)PSFQRVIETL	35.37	1590.81	13	-0.9	796.41	64.12	2810000	30885	Carbamidomethylation	C3:Carbamidomethylation:1000.00	sp|P11684|UTER_HUMAN
GARAVGFGGDF	35.36	1052.5	11	-1.5	527.258	43.74	1040000	19792			sp|P16444|DPEP1_HUMAN
PLAPC(+57.02)SRSTSESTAAL	35.36	1646.79	16	-1.3	824.403	33.73	1460000	14098	Carbamidomethylation	C5:Carbamidomethylation:1000.00	sp|P01861|IGHG4_HUMAN, sp|P01859|IGHG2_HUMAN
DSIPVSNPSC(+57.02)PMIPLYR	35.35	1944.94	17	-1.3	649.321	55.31	4960000	26094	Carbamidomethylation	C10:Carbamidomethylation:1000.00	sp|P14384|CBPM_HUMAN
FLVGGASLKPEF	35.35	1263.69	12	-1.3	632.85	55.96	2350000	26474			sp|P60174|TPIS_HUMAN
RQIAEGTSISEM(+15.99)	35.32	1336.63	12	-0.5	669.322	25.89	3400000	9315	Oxidation (M)	M12:Oxidation (M):1000.00	sp|Q16769|QPCT_HUMAN
FVNC(+57.02)DENSRLVS	35.31	1438.65	12	-1.2	720.332	31.7	812000	12926	Carbamidomethylation	C4:Carbamidomethylation:1000.00	sp|P01833|PIGR_HUMAN
LILRDTKTYM(+15.99)	35.31	1268.68	10	-1.2	423.9	30.36	7670000	12082	Oxidation (M)	M10:Oxidation (M):1000.00	sp|P02763|A1AG1_HUMAN
VITDGRSDTQRDTTPLNVLC(+57.02)SPGIQV	35.31	2841.43	26	0.1	948.15	56.94	515000	27073	Carbamidomethylation	C20:Carbamidomethylation:1000.00	sp|P12109|CO6A1_HUMAN
M(+15.99)EPLGRQLTSGPNQEQVSPLTL	35.29	2410.22	22	-0.5	1206.11	54.06	2260000	25460	Oxidation (M)	M1:Oxidation (M):1000.00	sp|P08697|A2AP_HUMAN
LLLSDPDKVTIGLL	35.29	1495.89	14	-0.9	748.95	64.46	3160000	31055			sp|Q14624|ITIH4_HUMAN
AISFAGNGLSAL	35.28	1119.59	12	-2.1	560.802	61.16	1050000	29262			sp|Q01523|DEF5_HUMAN
VEFQGRTLGAL	35.27	1189.65	11	-1.4	595.829	47.74	5220000	21962			sp|O95460|MATN4_HUMAN
LVRVTSEGAGLQL	35.27	1341.76	13	-1.4	671.887	47.04	6050000	21590			sp|P10253|LYAG_HUMAN
VDETYVPKEFNAET	35.27	1640.76	14	-0.6	821.385	43.2	1700000	19482			sp|P02768|ALBU_HUMAN
LQLLLPRSDLAVPSEL	35.25	1763.02	16	-0.7	882.516	63.97	2590000	30801			sp|Q08380|LG3BP_HUMAN
TETGVEAAAASAISVARTLL	35.24	1930.04	20	-1	966.025	70.48	190000	34430			sp|P05155|IC1_HUMAN
FVYRPDQVSAVDS	35.24	1481.71	13	-0.9	741.864	39.25	12500000	17204			sp|P24855|DNAS1_HUMAN
GC(+57.02)VHPISTQSPDLEPIL	35.23	1861.92	17	-0.8	931.969	53.71	1440000	25204	Carbamidomethylation	C2:Carbamidomethylation:1000.00	sp|P01042|KNG1_HUMAN
GSVIDQSRVLN	35.2	1186.63	11	-1.3	594.322	34.28	6670000	14376			sp|P07911|UROM_HUMAN
YVSASSLHPSFDDYEL	35.2	1828.82	16	-0.5	915.415	55.95	648000	26488			sp|Q7Z4R8|CF120_HUMAN
FLQHKDDNPNLPR	35.19	1592.81	13	-1.2	531.942	27.18	1670000	10242			sp|P02768|ALBU_HUMAN
VLYRITEATKTVGSDTF	35.19	1899.99	17	-1	634.338	46.64	554000	21415			sp|P01042|KNG1_HUMAN
GQWVTLPAPLDT	35.18	1296.67	12	-1.6	649.342	63.3	640000	30405			sp|P10253|LYAG_HUMAN
AIVPLHAAPGDAVAEIDAL	35.18	1841.99	19	-0.8	922.001	61.86	1010000	29671			sp|P24855|DNAS1_HUMAN
YWC(+57.02)DAKQSV	35.17	1155.5	9	-1.7	578.757	31.96	2070000	13013	Carbamidomethylation	C3:Carbamidomethylation:1000.00	sp|P01133|EGF_HUMAN
FEELKSRLDTLAQE	35.17	1677.86	14	-2	560.292	44.7	456000	20371			sp|P05452|TETN_HUMAN
TC(+57.02)PPC(+57.02)PAPELLGGPSVF	35.16	1797.84	17	-0.3	899.928	63.79	959000	30719	Carbamidomethylation	C2:Carbamidomethylation:1000.00;C5:Carbamidomethylation:1000.00	sp|P0DOX5|IGG1_HUMAN, sp|P01857|IGHG1_HUMAN
PVVTAQYDC(+57.02)L	35.15	1164.55	10	-2.9	583.28	47.34	9510000	21747	Carbamidomethylation	C9:Carbamidomethylation:1000.00	sp|P01042|KNG1_HUMAN
YTLQSILKAQL	35.15	1276.74	11	-1.4	639.376	62.54	473000	30046			sp|P43121|MUC18_HUMAN
LAGNPKATPPQIVNGDQ	35.15	1718.9	17	-1.8	860.453	33.15	824000	13766			sp|Q9H299|SH3L3_HUMAN
FDEFKPLVEEPQNL	35.14	1703.84	14	-1.5	852.926	56.24	1110000	26647			sp|P02768|ALBU_HUMAN
ADRGEC(+57.02)VPGEQEPEPILIPR	35.13	2261.11	20	-1.5	754.71	45.43	621000	20779	Carbamidomethylation	C6:Carbamidomethylation:1000.00	sp|P02760|AMBP_HUMAN
SVVKPLDYEISA	35.12	1319.7	12	-3.9	660.853	46.05	0	21098			sp|P55290|CAD13_HUMAN
LDAGSFAGLPGLQL	35.12	1357.72	14	-1.2	679.869	67.16	1450000	32622			sp|Q6EMK4|VASN_HUMAN
DRC(+57.02)PHTRDSTIQ	35.12	1484.68	12	-1.4	495.9	14.75	1330000	3427	Carbamidomethylation	C3:Carbamidomethylation:1000.00	sp|P07911|UROM_HUMAN
IAGKYAQDFGLVE	35.11	1409.72	13	-1.1	705.866	48.73	414000	22517			sp|P53634|CATC_HUMAN
LGAGENTKTNL	35.11	1116.58	11	-1.3	559.295	25.68	3400000	9242			sp|P05155|IC1_HUMAN
FSHAVSSN(+.98)GNAVEDPMEIL	35.1	2016.91	19	-0.6	1009.46	58.44	1730000	27771	Deamidation (NQ)	N8:Deamidation (NQ):20.41	sp|P12830|CADH1_HUMAN
LDSLPSDTRLVLLNA	35.09	1625.9	15	-1.6	813.955	59.74	3570000	28527			sp|P05155|IC1_HUMAN
YC(+57.02)DLPEPRKP	35.09	1273.61	10	-1.8	425.544	29.38	1560000	11537	Carbamidomethylation	C2:Carbamidomethylation:1000.00	sp|P02787|TRFE_HUMAN
LAFPGHVFSRSLPEVPETIE	35.09	2224.15	20	-1.4	742.39	60.61	8200000	28925			sp|P98160|PGBM_HUMAN
YSAHDTTVSGLQMAL	35.08	1592.75	15	-1.5	797.381	51.98	1820000	24283			sp|P15309|PPAP_HUMAN
IVLWQPVTADL	35.08	1253.7	11	-1	627.858	66.36	5860000	32146			sp|Q96IY4|CBPB2_HUMAN
DVQNVAAAPELAM(+15.99)GALEL	35.05	1826.91	18	-0.7	914.461	63.97	8200000	30768	Oxidation (M)	M13:Oxidation (M):1000.00	sp|O00391|QSOX1_HUMAN
VTHVSQLTWARHGESGSM(+15.99)	35.04	1997.94	18	-1.2	666.986	32.21	1530000	13204	Oxidation (M)	M18:Oxidation (M):1000.00	sp|P15151|PVR_HUMAN
LQPAGSLGSYS	35.03	1078.53	11	-1.3	540.271	38.96	290000	17106			sp|P41222|PTGDS_HUMAN
VVVHAGEDDLGRGGNQ	35.03	1621.78	16	-1.3	541.6	25.51	959000	9097			sp|P08294|SODE_HUMAN
VTVPSSNFGTQT	35.03	1236.6	12	-1.4	619.306	39.39	1540000	17318			sp|P01859|IGHG2_HUMAN
VQGFFPQEPLSVT	35.02	1447.73	13	-1.5	724.874	61.61	2820000	29512			sp|P01876|IGHA1_HUMAN, sp|P0DOX2|IGA2_HUMAN, sp|P01877|IGHA2_HUMAN
FQYDTWKQS	35.01	1201.54	9	-1.6	601.777	39.11	1740000	17232			sp|P01344|IGF2_HUMAN
EC(+57.02)LC(+57.02)KPEFTGL	35.01	1352.61	11	-1.2	677.312	47.14	2590000	21644	Carbamidomethylation	C2:Carbamidomethylation:1000.00;C4:Carbamidomethylation:1000.00	sp|P80370|DLK1_HUMAN
VNLPQKAGGFL	35.01	1142.64	11	-1	572.329	47.54	826000	21868			sp|P00558|PGK1_HUMAN
VGQWTHLAL	35	1023.55	9	-1.2	512.782	52.73	645000	24725			sp|P39060|COIA1_HUMAN
LVLGEGATEAEISM	35	1418.7	14	-1.2	710.355	57.09	1680000	27090			sp|P02760|AMBP_HUMAN
EAPSLRPAPPPISGGGY	35	1664.85	17	-6.2	833.428	43.64	1110000	19663			sp|P02675|FIBB_HUMAN
IIVPTDTQNIFF	35	1406.74	12	-1.3	704.379	66.31	1140000	32136			sp|P01011|AACT_HUMAN
YIRSTDVDRTLM(+15.99)	34.99	1484.73	12	-1.1	495.916	30.1	474000	11957	Oxidation (M)	M12:Oxidation (M):1000.00	sp|P15309|PPAP_HUMAN
VKDYFPEPVT	34.99	1193.6	10	-1.5	597.805	43.55	25900000	19590			sp|P01860|IGHG3_HUMAN, sp|P0DOX5|IGG1_HUMAN, sp|P01861|IGHG4_HUMAN, sp|P01857|IGHG1_HUMAN, sp|P01859|IGHG2_HUMAN
VIRESSSTTGMVVG	34.99	1421.72	14	-0.8	711.866	32.39	7870000	13261			sp|P58400|NRX1B_HUMAN, sp|Q9P2S2|NRX2A_HUMAN, sp|Q9Y4C0|NRX3A_HUMAN, sp|P58401|NRX2B_HUMAN, sp|Q9ULB1|NRX1A_HUMAN, sp|Q9HDB5|NRX3B_HUMAN
RLSPGLGC(+57.02)TD	34.99	1074.51	10	-0.8	538.263	28.79	4120000	11118	Carbamidomethylation	C8:Carbamidomethylation:1000.00	sp|P07911|UROM_HUMAN
ISLGLQDGHLVF	34.99	1297.7	12	-1.1	649.858	63.05	1150000	30290			sp|P98160|PGBM_HUMAN
NKITPNLAEFA	34.98	1216.65	11	-1.3	609.329	49.03	3910000	22622			sp|P01009|A1AT_HUMAN
TWARHGESGSM	34.97	1217.52	11	-1.4	609.769	20.54	0	6348			sp|P15151|PVR_HUMAN
KTALQPM(+15.99)VSALN	34.96	1287.69	12	-1	644.85	34.57	48800000	14488	Oxidation (M)	M7:Oxidation (M):1000.00	sp|P07911|UROM_HUMAN
EHGPPPPPDERDHSHGPPLPQ	34.96	2292.07	21	-1.5	574.023	30.66	1090000	12323			sp|P04196|HRG_HUMAN
Q(-17.03)KVTSLTAC(+57.02)L	34.96	1102.57	10	-1.2	552.291	52.08	7280000	24313	Pyro-glu from Q; Carbamidomethylation	Q1:Pyro-glu from Q:1000.00;C9:Carbamidomethylation:1000.00	sp|P04216|THY1_HUMAN
C(+57.02)QQFLKQC(+57.02)Q	34.96	1238.55	9	-1.3	620.283	27.43	7470000	10247	Carbamidomethylation	C1:Carbamidomethylation:1000.00;C8:Carbamidomethylation:1000.00	sp|Q6UXB2|CXL17_HUMAN
SSHIANVERVPFDAATL	34.95	1825.93	17	-1.2	609.651	50.49	805000	23472			sp|P06396|GELS_HUMAN
WEGAQN(+.98)GRC(+57.02)PLL	34.94	1400.65	12	-1.2	701.332	46.19	1370000	21158	Deamidation (NQ); Carbamidomethylation	N6:Deamidation (NQ):30.46;C9:Carbamidomethylation:1000.00	sp|P01833|PIGR_HUMAN
ASTPHPPGARGTSQLHGM(+15.99)DL	34.94	2044.97	20	-2.2	512.25	30.18	1290000	11990	Oxidation (M)	M18:Oxidation (M):1000.00	sp|Q16769|QPCT_HUMAN
LTIGSKLQDAE	34.94	1173.62	11	-1.1	587.819	36.41	1010000	15599			sp|P06703|S10A6_HUMAN
NGESSQGRFSVQM(+15.99)	34.93	1441.63	13	-0.9	721.819	27.13	977000	10102	Oxidation (M)	M13:Oxidation (M):1000.00	sp|P07911|UROM_HUMAN
QVELGGGPGAGSLQPLALEGSLQ	34.92	2177.13	23	-0.1	1089.57	62.9	273000	30227			sp|P01308|INS_HUMAN
LQELNQPRDGFQLSLGNAL	34.92	2112.1	19	-1.3	705.038	60.76	726000	29065			sp|P05154|IPSP_HUMAN
YGGC(+57.02)M(+15.99)GNGNN	34.91	1058.35	10	-1.1	530.184	13.84	1700000	2983	Carbamidomethylation; Oxidation (M)	C4:Carbamidomethylation:1000.00;M5:Oxidation (M):1000.00	sp|P02760|AMBP_HUMAN
AQQPAESRVSGISM(+15.99)	34.9	1475.7	14	-1.1	738.858	26.15	450000	9533	Oxidation (M)	M14:Oxidation (M):1000.00	sp|P98160|PGBM_HUMAN
YKQIGLYPVL	34.89	1192.69	10	-1.2	597.349	56.44	4620000	26742			sp|P01833|PIGR_HUMAN
PEPPVSGEM(+15.99)DDN(+.98)SLSPEAC(+57.02)YEC(+57.02)KIN(+.98)GYPKRG	34.89	3513.5	31	-2.4	879.38	40.68	2290000	18080	Oxidation (M); Deamidation (NQ); Carbamidomethylation	M9:Oxidation (M):1000.00;N12:Deamidation (NQ):1000.00;C19:Carbamidomethylation:1000.00;C22:Carbamidomethylation:1000.00;N25:Deamidation (NQ):1000.00	sp|P35555|FBN1_HUMAN
LAVHPNKVSM	34.89	1094.59	10	-0.9	548.302	28.96	1040000	11263			sp|Q9UGT4|SUSD2_HUMAN
C(+57.02)QLC(+57.02)PGC(+57.02)GC(+57.02)ST	34.89	1298.45	11	-1.1	650.232	27.25	1460000	10127	Carbamidomethylation	C1:Carbamidomethylation:1000.00;C4:Carbamidomethylation:1000.00;C7:Carbamidomethylation:1000.00;C9:Carbamidomethylation:1000.00	sp|P02787|TRFE_HUMAN
VVKPLDYEISAF	34.89	1379.73	12	-1.6	690.873	57.04	551000	27092			sp|P55290|CAD13_HUMAN
LWQADTQVTSG	34.89	1204.57	11	-1	603.293	40.31	637000	17910			sp|Q9UNN8|EPCR_HUMAN
FILPDKGKMNTVI	34.88	1474.82	13	-1	492.614	49.57	175000	23022			sp|P08185|CBG_HUMAN
STSLPSQYITGL	34.88	1265.65	12	-1.8	633.831	58.39	1280000	27766			sp|P10253|LYAG_HUMAN
GLSMDGGGSPKG	34.87	1061.48	12	-0.6	531.747	24.55	1950000	8517			sp|P54710|ATNG_HUMAN
VRWLQGSQEL	34.85	1214.64	10	-1.3	608.327	46.34	6050000	21249			sp|P01876|IGHA1_HUMAN, sp|P0DOX2|IGA2_HUMAN, sp|P01877|IGHA2_HUMAN
SQQPQQPFPQQPHQPQQPYPQQQP	34.84	2865.36	24	-1.8	956.125	37.14	3250000	16003			tr|B6ETR9|B6ETR9_WHEAT, tr|A0A290XYU3|A0A290XYU3_WHEAT, tr|U5UA46|U5UA46_WHEAT, tr|R9XT67|R9XT67_WHEAT, tr|R9XUY1|R9XUY1_WHEAT, tr|R9XVE2|R9XVE2_WHEAT, tr|A0A290XYT2|A0A290XYT2_WHEAT, tr|R9XWH8|R9XWH8_WHEAT, tr|U5U6L8|U5U6L8_WHEAT, tr|A0A060N0S6|A0A060N0S6_WHEAT, tr|U5U7B7|U5U7B7_WHEAT, tr|A0A290XYT1|A0A290XYT1_WHEAT, tr|A0A2U8JD31|A0A2U8JD31_WHEAT, tr|A0A2U8JD15|A0A2U8JD15_WHEAT
VKDYFPEPVTV	34.83	1292.67	11	-1.2	647.339	50.35	3980000	23341			sp|P01860|IGHG3_HUMAN, sp|P0DOX5|IGG1_HUMAN, sp|P01861|IGHG4_HUMAN, sp|P01857|IGHG1_HUMAN, sp|P01859|IGHG2_HUMAN
LDSLPSDTRLVL	34.83	1327.73	12	-1.3	664.874	54.56	9370000	25704			sp|P05155|IC1_HUMAN
TPLGPKWPEPVFG	34.82	1423.75	13	-1.4	712.881	58.52	691000	27847			sp|O00187|MASP2_HUMAN
AYKAIPVAQDLNAPSDW	34.82	1857.93	17	-2.4	929.968	55.1	2680000	25966			sp|P10451|OSTP_HUMAN
SSHVGGTLGQF	34.82	1088.53	11	-1.1	545.269	38.76	3750000	16959			sp|Q14624|ITIH4_HUMAN
GSVIDQSRVLNLGPI	34.8	1566.87	15	-1.2	784.443	57.89	2780000	27503			sp|P07911|UROM_HUMAN
LRIINEPTAAA	34.79	1167.66	11	-1.2	584.837	37.62	545000	16310			sp|P0DMV9|HS71B_HUMAN, sp|P11142|HSP7C_HUMAN, sp|P54652|HSP72_HUMAN, sp|P17066|HSP76_HUMAN, sp|P34931|HS71L_HUMAN, sp|P0DMV8|HS71A_HUMAN
FRVGDADGPLM(+15.99)	34.78	1192.55	11	-0.9	597.284	40.21	1920000	17800	Oxidation (M)	M11:Oxidation (M):1000.00	sp|O60494|CUBN_HUMAN
DVELGRTTC(+57.02)TKTQPN	34.77	1718.83	15	-0.6	573.949	24.4	907000	8483	Carbamidomethylation	C9:Carbamidomethylation:1000.00	sp|P01034|CYTC_HUMAN
FRVPTANVSVVDL	34.77	1415.78	13	-0.9	708.895	57.29	824000	27217			sp|P04406|G3P_HUMAN
ASWDVEKTAIF	34.76	1265.63	11	-1.6	633.821	55.24	11800000	26039			sp|P35555|FBN1_HUMAN
FRLSPGLGC(+57.02)TDV	34.76	1320.65	12	-1.5	661.331	48.58	739000	22431	Carbamidomethylation	C9:Carbamidomethylation:1000.00	sp|P07911|UROM_HUMAN
DYETVRNGGLIF	34.76	1382.68	12	-1.4	692.348	55.95	741000	26486			sp|P54710|ATNG_HUMAN
LVIVGGKDIQGS	34.75	1184.68	12	-1.8	593.345	37.8	3410000	16376			sp|P55290|CAD13_HUMAN
ISIQGQSPASEPVL	34.73	1424.75	14	-1.6	713.382	49.52	937000	22937			sp|Q8NAU1|FNDC5_HUMAN
YFGNGRVTE	34.72	1041.49	9	-1.5	521.75	29.58	495000	11616			sp|P04745|AMY1_HUMAN, sp|P19961|AMY2B_HUMAN, sp|P04746|AMYP_HUMAN
VQEAQRAGIEIF	34.71	1359.71	12	-1.6	680.864	48.73	737000	22512			sp|P12109|CO6A1_HUMAN
VYWQTSESKT	34.71	1227.58	10	-1.1	614.795	31.71	1540000	12904			sp|O75144|ICOSL_HUMAN
AAVAGPEM(+15.99)QTGRNNF	34.7	1577.73	15	-0.9	789.869	30.01	484000	11869	Oxidation (M)	M8:Oxidation (M):1000.00	sp|Q12805|FBLN3_HUMAN
C(+57.02)C(+57.02)KADDKETC(+57.02)	34.69	1285.47	10	-0.5	643.744	10.45	94400	1745	Carbamidomethylation	C1:Carbamidomethylation:1000.00;C2:Carbamidomethylation:1000.00;C10:Carbamidomethylation:1000.00	sp|P02768|ALBU_HUMAN
FAIVPLHAAPGDAVAE	34.69	1576.82	16	-1.1	789.419	52.03	3390000	24343			sp|P24855|DNAS1_HUMAN
FSLKPTSGPVL	34.69	1144.65	11	-1.8	573.331	49.32	1210000	22852			sp|O95497|VNN1_HUMAN
IATHM(+15.99)PGSYC(+57.02)VQVA	34.68	1548.71	14	-1.5	775.359	34.69	1940000	14551	Oxidation (M); Carbamidomethylation	M5:Oxidation (M):1000.00;C10:Carbamidomethylation:1000.00	sp|Q8WZ75|ROBO4_HUMAN
DVQNVAAAPELAMGALEL	34.68	1810.91	18	-0.5	906.464	67.82	3510000	32965			sp|O00391|QSOX1_HUMAN
GPTGTGESKC(+57.02)PLM(+15.99)	34.68	1349.6	13	-1	675.804	22.61	6710000	7350	Carbamidomethylation; Oxidation (M)	C10:Carbamidomethylation:1000.00;M13:Oxidation (M):1000.00	sp|P02766|TTHY_HUMAN
FWTDTGINPRIESSSL	34.67	1821.89	16	-1.2	911.951	55.36	1560000	26133			sp|P01133|EGF_HUMAN
AVGEYNKASNDMYHSRALQ	34.67	2153	19	-0.7	539.256	31.62	1110000	12902			sp|P01034|CYTC_HUMAN
FTLSPKFAGF	34.67	1113.59	10	-1.6	557.799	59.49	790000	28387			sp|O43451|MGA_HUMAN
VGQGGARMAE	34.66	974.46	10	0.6	488.238	17.09	30300000	4480			sp|P07911|UROM_HUMAN
FSVSVERALAAKPGLDT	34.66	1759.95	17	-1.6	587.655	48.73	681000	22493			sp|P54802|ANAG_HUMAN
AVTSILRVAAED	34.65	1243.68	12	-1.9	622.845	46.29	1630000	21229			sp|P01876|IGHA1_HUMAN, sp|P0DOX2|IGA2_HUMAN, sp|P01877|IGHA2_HUMAN
LRLSEPAELTD	34.65	1242.65	11	-1.3	622.329	42.25	8220000	18912			sp|P07288|KLK3_HUMAN
VAYTQDGVMHPRTTF	34.64	1721.82	15	-1.6	574.946	38.81	520000	17020			sp|Q96RW7|HMCN1_HUMAN
IFWSSEVAGSL	34.64	1194.59	11	-1.1	598.303	63.86	534000	30765			sp|P01133|EGF_HUMAN
DAGSFAGLPGLQL	34.64	1244.64	13	-0.8	623.327	66.66	1570000	32309			sp|Q6EMK4|VASN_HUMAN
EVQVFAPAN(+.98)ALPARSEA	34.64	1769.89	17	-1.2	885.954	45.63	1500000	20874	Deamidation (NQ)	N9:Deamidation (NQ):121.92	sp|Q96FE7|P3IP1_HUMAN
VVKQGFEPPSF	34.64	1233.64	11	-1.4	617.826	46.19	10100000	21095			sp|P06396|GELS_HUMAN
ALFQTPSYTQPYQGSSVT	34.63	1973.94	18	-0.8	987.975	53.51	8290000	25065			sp|P07911|UROM_HUMAN
PAAKQC(+57.02)PALE	34.63	1083.54	10	-0.7	542.776	21.87	1120000	7087	Carbamidomethylation	C6:Carbamidomethylation:1000.00	sp|O95998|I18BP_HUMAN
SC(+57.02)HVMQQQC(+57.02)C(+57.02)	34.61	1336.48	10	-0.7	669.246	18.1	470000	4997	Carbamidomethylation	C2:Carbamidomethylation:1000.00;C9:Carbamidomethylation:1000.00;C10:Carbamidomethylation:1000.00	sp|P04729|GDB1_WHEAT, sp|P16315|GLTC_WHEAT, sp|P04730|GDB3_WHEAT, sp|P10386|GLTB_WHEAT, tr|Q8W3V2|Q8W3V2_WHEAT, tr|Q00M59|Q00M59_WHEAT, tr|Q00M61|Q00M61_WHEAT, tr|Q8W3V5|Q8W3V5_WHEAT, tr|Q5MFQ2|Q5MFQ2_WHEAT, tr|P93791|P93791_WHEAT, tr|B2BZD1|B2BZD1_WHEAT, tr|Q18NR2|Q18NR2_WHEAT, tr|B2BZC4|B2BZC4_WHEAT, tr|A8IED5|A8IED5_9POAL, tr|Q3YB17|Q3YB17_9POAL, tr|D2DII8|D2DII8_WHEAT, tr|K7WV92|K7WV92_WHEAT,…
LILRDTKTYM	34.61	1252.68	10	-1.2	627.349	38.15	706000	16612			sp|P02763|A1AG1_HUMAN
YGGC(+57.02)MGNGNN	34.61	1042.36	10	-0.7	522.187	20.19	1190000	6095	Carbamidomethylation	C4:Carbamidomethylation:1000.00	sp|P02760|AMBP_HUMAN
WRQVEGMED	34.6	1148.49	9	-1.8	575.252	32.54	9770000	13368			sp|P25311|ZA2G_HUMAN
RIIGTLQNSAE	34.6	1200.65	11	-1.1	601.33	31.26	471000	12625			sp|P08473|NEP_HUMAN
LSYVKWIEDT	34.6	1252.63	10	-1.5	627.323	55.56	829000	26251			sp|P06870|KLK1_HUMAN
SLKTALQPM(+15.99)VSAL	34.59	1373.76	13	-0.8	687.886	46.39	873000	21293	Oxidation (M)	M9:Oxidation (M):1000.00	sp|P07911|UROM_HUMAN
DVVVQAPTQVPGFLGD	34.59	1640.84	16	-1.2	821.427	61.46	913000	29425			sp|P15151|PVR_HUMAN
FTLPGTPVFSYGDE	34.59	1528.71	14	-1.1	765.361	63.97	296000	30830			sp|P08195|4F2_HUMAN
E(-18.01)AEDLQVGQVELGGGPGAGSLQPLALEGSLQ	34.58	3000.5	31	0.1	1001.18	67.57	286000	32872	Pyro-glu from E	E1:Pyro-glu from E:1000.00	sp|P01308|INS_HUMAN
LSRLPIPESQV	34.58	1237.7	11	-1.4	619.858	45.63	7530000	20799			sp|O95336|6PGL_HUMAN
AEVSKLVTDL	34.58	1073.6	10	-1	537.805	47.34	1240000	21779			sp|P02768|ALBU_HUMAN
YIRSTDVDRTLM(+15.99)SA	34.58	1642.8	14	-0.9	548.606	35.49	542000	15095	Oxidation (M)	M12:Oxidation (M):1000.00	sp|P15309|PPAP_HUMAN
DIPAM(+15.99)LPAARL	34.58	1182.64	11	0.4	592.329	49.42	102000000	22758	Oxidation (M)	M5:Oxidation (M):1000.00	sp|Q9GZM5|YIPF3_HUMAN
LSDPDKVTIGL	34.58	1156.63	11	-1.3	579.323	46.68	6390000	21383			sp|Q14624|ITIH4_HUMAN
SVENLAKSSNSGQQGVW	34.56	1789.86	17	-0.6	895.937	40.79	1360000	18147			sp|P14543|NID1_HUMAN
WQADTQVTSGVVT	34.56	1390.67	13	-1.2	696.343	43.69	1590000	19699			sp|Q9UNN8|EPCR_HUMAN
LSDPDKVTIGLL	34.56	1269.72	12	-0.4	635.866	56.15	72000000	26523			sp|Q14624|ITIH4_HUMAN
M(+15.99)SRPIIHFGSD	34.55	1274.61	11	-1.2	425.876	36.9	410000	15904	Oxidation (M)	M1:Oxidation (M):1000.00	sp|P04156|PRIO_HUMAN
FVYRPDQVSAVD	34.55	1394.68	12	-1.1	698.348	39.91	3700000	17640			sp|P24855|DNAS1_HUMAN
PFVASSNQVF	34.53	1094.54	10	-1.2	548.276	50.99	1670000	23736			sp|O60494|CUBN_HUMAN
ASFFGENHLEVPVATALTD	34.53	2016.98	19	-0.7	1009.5	62.56	330000	30055			sp|Q6UVK1|CSPG4_HUMAN
TM(+15.99)ADRGEC(+57.02)VPGEQEPEPILIPRV	34.53	2608.26	23	-1	870.427	52.49	8360000	24475	Oxidation (M); Carbamidomethylation	M2:Oxidation (M):1000.00;C8:Carbamidomethylation:1000.00	sp|P02760|AMBP_HUMAN
VATLRETYGEM(+15.99)	34.52	1284.6	11	-1.2	643.308	30.13	3720000	11936	Oxidation (M)	M11:Oxidation (M):1000.00	sp|P02768|ALBU_HUMAN
FLGKVVNPTEA	34.52	1173.64	11	-1.3	587.826	38.6	195000000	16850			sp|P05543|THBG_HUMAN
NIRVGGTGM	34.5	903.46	9	-1	452.737	29.92	14300000	11828			sp|P07911|UROM_HUMAN
YLSRDPDAQPGGELM(+15.99)	34.5	1663.75	15	-1.1	832.882	32.81	1520000	13564	Oxidation (M)	M15:Oxidation (M):1000.00	sp|P07339|CATD_HUMAN
DYDGGSVHISKHPTQHNLFA	34.5	2222.05	20	-1.3	556.519	44.98	284000	20479			sp|P01133|EGF_HUMAN
NKEIPAWVPFDPAAQ	34.5	1681.85	15	-1.8	561.622	60.35	34000000	28877			sp|P25311|ZA2G_HUMAN
IFPPSDEQLKSGTAS	34.49	1575.78	15	-1.5	788.895	37.21	149000000	16453			sp|P01834|IGKC_HUMAN, sp|P0DOX7|IGK_HUMAN
VDLKNQVTPLDIL	34.48	1466.83	13	-0.6	734.424	62.3	4600000	29863			sp|P01133|EGF_HUMAN
SSGITGC(+57.02)VKNLVL	34.48	1346.72	13	-1.6	674.368	52.18	4210000	24376	Carbamidomethylation	C7:Carbamidomethylation:1000.00	sp|P98160|PGBM_HUMAN
IQLQPLQEPESW	34.48	1466.74	12	-1.1	734.377	60.3	12500000	28783			sp|Q9UNN8|EPCR_HUMAN
VFRHGDRSPIDTF	34.47	1545.77	13	-1.3	516.263	40.11	543000	17782			sp|P15309|PPAP_HUMAN
EVKVWPQQPSGEL	34.47	1495.77	13	-1	748.89	46.99	1840000	21592			sp|P02765|FETUA_HUMAN
VRVTSEGAGLQL	34.46	1228.68	12	-1.1	615.345	42.5	7610000	19086			sp|P10253|LYAG_HUMAN
LRLQTPAETL	34.46	1140.65	10	-1.1	571.332	44.24	3240000	20037			sp|Q6UVK1|CSPG4_HUMAN
VC(+57.02)VMPLGPGRVPEGEEAC(+57.02)GEAHTPPA	34.46	2716.24	26	-1	906.42	43.44	2340000	19593	Carbamidomethylation	C2:Carbamidomethylation:1000.00;C18:Carbamidomethylation:1000.00	sp|Q6EMK4|VASN_HUMAN
NAPPEPVPPPRAAPAPTHV	34.44	1914.01	19	-2	639.01	33.1	2400000	13722			sp|O15240|VGF_HUMAN
ITKQKWEAEPVYVQ	34.43	1717.9	14	-0.2	573.642	37.85	561000	16432			sp|P25311|ZA2G_HUMAN
LKIAAFN(+.98)IQT	34.42	1118.63	10	-1.7	560.323	57.59	224000	27378	Deamidation (NQ)	N7:Deamidation (NQ):45.01	sp|P24855|DNAS1_HUMAN
YKAIPVAQDL	34.41	1116.62	10	-1.4	559.315	44.2	13600000	19982			sp|P10451|OSTP_HUMAN
IAVEWESNGQPEN(+.98)NYKTTPPVLDSDGSF	34.4	3094.4	28	-0.4	1032.47	57.84	4980000	27376	Deamidation (NQ)	N13:Deamidation (NQ):0.00	sp|P0DOX5|IGG1_HUMAN, sp|P01861|IGHG4_HUMAN, sp|P01857|IGHG1_HUMAN
LRTLNQPDSQLQL	34.4	1524.83	13	-0.7	763.42	45.38	27400000	20632			sp|P01009|A1AT_HUMAN
AQMEKALSIGF	34.39	1193.61	11	-1.5	597.812	51.93	1440000	24268			sp|P16070|CD44_HUMAN
C(+57.02)NVYVRPDC(+57.02)ST	34.38	1369.58	11	-1.4	685.794	27.32	847000	10243	Carbamidomethylation	C1:Carbamidomethylation:1000.00;C9:Carbamidomethylation:1000.00	tr|B6UKM9|B6UKM9_WHEAT, tr|L7R5A3|L7R5A3_WHEAT, tr|A0A5B9Y1L6|A0A5B9Y1L6_WHEAT, tr|B6UKN1|B6UKN1_WHEAT, tr|U5U6P1|U5U6P1_WHEAT, tr|R9XV71|R9XV71_WHEAT, tr|A0A4D6Q9K0|A0A4D6Q9K0_WHEAT, tr|U5U7C3|U5U7C3_WHEAT, tr|K7XEG8|K7XEG8_WHEAT, tr|A0A4D6QE74|A0A4D6QE74_WHEAT, tr|A0A4D6Q702|A0A4D6Q702_WHEAT, tr|B6UKQ1|B6UKQ1_WHEAT, tr|R9XUC7|R9XUC7_WHEAT, tr|A0A4D6K1B8|A0A4D6K1B8_WHEAT, tr|A0A4D6Q640|A0A4D6Q64…
KSPIFGPEEVN	34.37	1215.61	11	-0.8	608.813	39.49	39200000	17244			sp|P01833|PIGR_HUMAN
M(+15.99)EKIAQSSLC(+57.02)N	34.37	1295.59	11	-0.8	648.799	24.62	1530000	8572	Oxidation (M); Carbamidomethylation	M1:Oxidation (M):1000.00;C10:Carbamidomethylation:1000.00	sp|P11684|UTER_HUMAN
TWLNPDPSQKQNLLAPQNA	34.36	2134.08	19	-1.5	712.366	51.48	3170000	24073			sp|P10451|OSTP_HUMAN
KSPIFGPEEVNSVEGNSVS	34.36	1974.95	19	-0.8	988.483	45.54	8770000	20677			sp|P01833|PIGR_HUMAN
YRADLDGVGVKALL	34.35	1488.83	14	-1.9	745.421	53.35	0	25048			sp|P01133|EGF_HUMAN
SIIFSNGRDLL	34.35	1233.67	11	-1.5	617.842	56.34	737000	26704			sp|P98164|LRP2_HUMAN
VNVYGSGTLVL	34.35	1120.61	11	-1.5	561.313	58.67	1180000	27876			sp|P09564|CD7_HUMAN
VVTFNSDHSLQGGGF	34.34	1563.73	15	-1.3	782.872	46.54	494000	21356			sp|O60494|CUBN_HUMAN
LKILSGDPYC(+57.02)EKDAQE	34.32	1864.89	16	-1.3	622.636	38.56	682000	16914	Carbamidomethylation	C10:Carbamidomethylation:1000.00	sp|P43251|BTD_HUMAN
YLADEIIIRDL	34.3	1332.73	11	-0.8	667.371	63.5	488000	30532			sp|P07911|UROM_HUMAN
GQLGITKVFSN(+.98)GAD	34.29	1406.7	14	-0.9	704.359	47.59	249000	21928	Deamidation (NQ)	N11:Deamidation (NQ):159.26	sp|P01009|A1AT_HUMAN
VVDVSHEDPEVKFNW	34.29	1798.85	15	-0.7	600.624	51.68	231000	24159			sp|P0DOX5|IGG1_HUMAN, sp|P01857|IGHG1_HUMAN
RC(+57.02)LNWLDAQSGL	34.28	1431.69	12	-2.1	716.852	55.05	3080000	25943	Carbamidomethylation	C2:Carbamidomethylation:1000.00	sp|Q96FE7|P3IP1_HUMAN
AGLAALQELDVSNL	34.27	1412.75	14	-1.1	707.382	65.26	436000	31524			sp|Q6EMK4|VASN_HUMAN
LGGLTAGGVTRDF	34.27	1262.66	13	-1.5	632.337	47.09	283000	21679			sp|Q7Z7M0|MEGF8_HUMAN
NIRVGGTGMF	34.25	1050.53	10	-1	526.271	44.88	5730000	20394			sp|P07911|UROM_HUMAN
TVSTLVLGEGATE	34.24	1275.66	13	-1.6	638.834	48.28	2450000	22237			sp|P02760|AMBP_HUMAN
C(+57.02)LC(+57.02)KPEFTGL	34.24	1223.57	10	-1.2	612.79	46.24	1440000	21209	Carbamidomethylation	C1:Carbamidomethylation:1000.00;C3:Carbamidomethylation:1000.00	sp|P80370|DLK1_HUMAN
DDILASPPRLPEPQPYPGAP	34.23	2129.08	20	-0.2	1065.55	56.49	5340000	26731			sp|P39060|COIA1_HUMAN
PGLKM(+15.99)TM(+15.99)DKTGLLL	34.22	1548.83	14	-1	775.419	42.6	3260000	19148	Oxidation (M)	M5:Oxidation (M):1000.00;M7:Oxidation (M):1000.00	sp|Q14624|ITIH4_HUMAN
ETYGEM(+15.99)ADC(+57.02)C(+57.02)AKQEPERNEC(+57.02)FLQ	34.21	2880.15	23	-0.7	961.055	37.58	2130000	16279	Oxidation (M); Carbamidomethylation	M6:Oxidation (M):1000.00;C9:Carbamidomethylation:1000.00;C10:Carbamidomethylation:1000.00;C20:Carbamidomethylation:1000.00	sp|P02768|ALBU_HUMAN
FQTPSYTQPYQGSSVTLSTEAFL	34.21	2551.21	23	0.2	1276.61	64.74	942000	31222			sp|P07911|UROM_HUMAN
IATALTSQSGNLASESLHLPSSSSE	34.2	2486.21	25	-0.8	829.744	51.73	860000	24163			sp|Q9ULI3|HEG1_HUMAN
VASYPFDN(+.98)GVQATGAL	34.2	1609.76	16	-1.1	805.888	57.19	992000	27172	Deamidation (NQ)	N8:Deamidation (NQ):40.63	sp|P14384|CBPM_HUMAN
DQADGSRASVDSGSSEEQGGSSRALVSTLVPLG	34.2	3218.53	33	-0.9	1073.85	54.65	2790000	25767			sp|P01833|PIGR_HUMAN
IDSDGVFKYVL	34.19	1254.65	11	-1.2	628.331	61.56	620000	29522			sp|Q9NRX4|PHP14_HUMAN
LQDFRVVAQG	34.18	1131.6	10	-1.3	566.808	38.96	3600000	17071			sp|P02760|AMBP_HUMAN
FLLVPRELSGSSPVL	34.17	1612.92	15	-1.2	807.466	63.2	62900	30396			sp|P10253|LYAG_HUMAN
Q(-17.03)GWQAFKNDATE	34.16	1376.6	12	-1.2	689.306	50.45	5190000	23446	Pyro-glu from Q	Q1:Pyro-glu from Q:1000.00	sp|Q9BQB4|SOST_HUMAN
AYVPDVTGRYTIL	34.16	1466.78	13	-1.1	734.395	55.75	544000	26388			sp|P21333|FLNA_HUMAN
IYLRQLGPQPQDIIY	34.16	1815.99	15	-2.5	908.999	57.49	572000	27331			sp|P09564|CD7_HUMAN
SVIDQSRVLN	34.15	1129.61	10	-1.5	565.811	34.18	3460000	14312			sp|P07911|UROM_HUMAN
KPAPC(+57.02)QIC(+57.02)VC(+57.02)DN(+.98)GAIL	34.15	1815.83	16	-1.6	908.922	48.28	1670000	22245	Carbamidomethylation; Deamidation (NQ)	C5:Carbamidomethylation:1000.00;C8:Carbamidomethylation:1000.00;C10:Carbamidomethylation:1000.00;N12:Deamidation (NQ):90.32	sp|P05997|CO5A2_HUMAN
WVGPPNNNGVIKE	34.14	1422.73	13	-1.3	712.369	38.71	17600000	16855			sp|P19961|AMY2B_HUMAN, sp|P04746|AMYP_HUMAN
[truncated: 2,784 more rows]

## Sheet: HP1_Wheat_PostFast_Bagel
PEAKS Assigned Peptide Sequence	Manually Corrected Peptide Sequence	-10lgP	Mass	Length	ppm	m/z	RT	Area	Scan	PTM	AScore	Included in Final Dataset	Accession
[truncated: 68 more rows]

[truncated: 28 more sheets: HP2_All_ON_Fast, HP2_Wheat_ON_Fast, HP2_All_PostFast_Bagel, HP2_Wheat_PostFast_Bagel, HP3_All_ON_Fast, HP3_Wheat_ON_Fast, HP3_All_PostFast_Bagel, HP3_Wheat_PostFast_Bagel, HP4_All_ON_Fast, HP4_Wheat_ON_Fast, HP4_All_PostFast_Bagel, HP4_Wheat_PostFast_Bagel, HP5_All_ON_Fast, HP5_Wheat_ON_Fast, HP5_All_PostFast_Bagel, HP5_Wheat_PostFast_Bagel, HP6_All_ON_Fast, HP6_Wheat_ON_Fast, HP6_All_PostFast_Bagel, HP6_Wheat_PostFast_Bagel …]
