# Supplementary material for: An efficient urine peptidomics workflow identifies chemically defined dietary gluten peptides from patients with celiac disease
Source: Nat Commun. 2022 Feb 16;13:888. doi: 10.1038/s41467-022-28353-1 (PMC8850430; doi:10.1038/s41467-022-28353-1)
Supplement: Supplementary file 13 — Source Data [file 41467_2022_28353_MOESM13_ESM.zip › Source Data.xlsx]

## Sheet: Figure 2b
# Wheat Peptide Sequences - Gluten Free Diet	# Wheat Peptide Sequences - Gluten Challenge
0	41
0	1
0	34
0	19

## Sheet: Figure 2c
# Wheat Peptide Sequences - Overnight Fast	# Wheat Peptide Sequences - Gluten Challenge
1	55
0	50
1	8
2	27
0	11
0	6
0	14
0	13

## Sheet: Figure 3b
Intersection Size - Wheat Diet Only	Intersection Size - Rye Diet Only	Intersection Size - Barley Diet Only
51	43	37

## Sheet: Figure 4
# Wheat Peptide Sequences (Banked CeD Samples with GIP >100 ng/µL)	# Wheat Peptide Sequences (Banked CeD Samples with GIP <6.3 ng/µL)
73	1
29	0
206	0
17	0
44

## Sheet: Figure 5b
CeD Patients	Other GI Patients	Healthy Controls
209	12	27
48	22	7
68	42	88
191	23	16
72	13	8
207		17
		26
		45
132.5		29.25

## Sheet: Figure 5c
CeD Patients	Other GI Patients	Healthy Controls
77	4	7
18	11	31
34	21	11
70	12	3
18	4	8
54		10
		16

## Sheet: Figure 3c
Dietary Challenge	Proteome Mapping: Wheat	Proteome Mapping: Barley	Proteome Mapping: Rye
Wheat	41	0	0
Rye	3	0	5
Barley	0	31	0

## Sheet: Supp Figure 1
# Unique Human Peptides	# Unique Wheat Peptides
234	0
210	0
209	1

## Sheet: Supp Figure 3
Method	# Unique Human Peptides	# Unique Wheat Peptides
A	5	174
B	16	204
C	13	6681
D	10	587
E	23	976
F	95	1576
G	144	2221

## Sheet: Supp Figure 4
# Human Peptides on Gluten Free Diet	# Human Peptides on Gluten Challenge
4084	4254
3993	6599
5793	3501
6183	5584

[truncated: 13 more sheets: Supp Figure 5, Supp Figure 6, Supp Figure 7, Supp Figure 8, Supp Figure 9, Supp Figure 11a, Supp Figure 11b, Supp Figure 11c, Supp Figure 11d, Supp Figure 11e, Supp Figure 11f, Supp Figure 11g, Supp Figure 11h]
